# Supplementary material for: Barcoded bulk QTL mapping reveals highly polygenic and epistatic architecture of complex traits in yeast
Source: eLife. 2022 Feb 11;11:e73983. doi: 10.7554/eLife.73983 (PMC8979589; doi:10.7554/eLife.73983)
Supplement: Figure 1—source data 1. [file elife-73983-fig1-data1.txt]

Index	Batch	Set	Plate	Well	Coverage
0	1	1	1	A1	4.331129489830264
1	1	1	1	A2	5.9542482088762805
2	1	1	1	A3	3.258763283165841
3	1	1	1	A4	3.33543299514353
4	1	1	1	A5	0.38577679473000914
5	1	1	1	A6	0.7206087416454297
6	1	1	1	A7	3.985430590950618
7	1	1	1	A8	3.815598403615906
8	1	1	1	A9	0.20156753377891043
9	1	1	1	A10	0.03137471750733279
10	1	1	1	A11	0.143049478290138
11	1	1	1	A12	0.07691013126893302
12	1	1	1	B1	9.370702505169016
13	1	1	1	B2	1.8344472760494301
14	1	1	1	B3	0.8087704957445786
15	1	1	1	B4	0.5948694523248546
16	1	1	1	B5	0.88534404000577
17	1	1	1	B6	0.6889695629177285
18	1	1	1	B7	2.197792950906381
19	1	1	1	B8	1.139491272779728
20	1	1	1	B9	0.3897196711064096
21	1	1	1	B10	1.0235130066836562
22	1	1	1	B11	1.0547675145453672
23	1	1	1	B12	8.322233976054239
24	1	1	1	C1	14.743208155022359
25	1	1	1	C2	2.3229792758570946
26	1	1	1	C3	1.2198634418425733
27	1	1	1	C4	0.321464634322258
28	1	1	1	C5	0.7682598451699765
29	1	1	1	C6	0.12165216136942829
30	1	1	1	C7	0.8316343703418763
31	1	1	1	C8	2.041255950377458
32	1	1	1	C9	0.12071452613357696
33	1	1	1	C10	4.836827427032745
34	1	1	1	C11	0.161465595999423
35	1	1	1	C12	12.993556762994663
36	1	1	1	D2	1.2465499831706497
37	1	1	1	D3	0.2434726162427273
38	1	1	1	D4	0.1317497716016733
39	1	1	1	D5	0.9516997643890945
40	1	1	1	D6	0.37832379670144733
41	1	1	1	D7	1.4892772996105208
42	1	1	1	D8	0.1679088330047603
43	1	1	1	D9	0.05022358994085686
44	1	1	1	D10	1.6916382170505362
45	1	1	1	D11	0.14336202336875511
46	1	1	1	D12	6.170673654854065
47	1	1	1	E1	1.4363610136077318
48	1	1	1	E2	0.42107034668461796
49	1	1	1	E3	1.818531518969082
50	1	1	1	E4	0.14562196470644803
51	1	1	1	E5	1.5475549358080491
52	1	1	1	E7	0.32204164062124346
53	1	1	1	E8	1.103957301533875
54	1	1	1	E9	0.8819541279992307
55	1	1	1	E10	2.393590421695437
56	1	1	1	E11	0.12456123479347983
57	1	1	1	E12	6.791051593979901
58	1	1	1	F1	0.3565658508438717
59	1	1	1	F2	0.9767274126075877
60	1	1	1	F3	0.47083713997211135
61	1	1	1	F4	0.8660143289897582
62	1	1	1	F5	0.536399480694331
63	1	1	1	F6	0.2882867721305958
64	1	1	1	F7	0.9791556474491513
65	1	1	1	F8	2.5922969659085444
66	1	1	1	F9	0.06649997595807088
67	1	1	1	F10	0.22736452372938404
68	1	1	1	F11	0.0384911285281531
69	1	1	1	F12	9.88375727268356
70	1	1	1	G1	3.980477953550993
71	1	1	1	G2	1.2850411116988028
72	1	1	1	G3	0.25955666682694617
73	1	1	1	G4	0.3621195364716065
74	1	1	1	G5	5.305885464249651
75	1	1	1	G6	3.497740058662307
76	1	1	1	G7	1.536712025772948
77	1	1	1	G8	0.06008078088185796
78	1	1	1	G9	0.12376785113237486
79	1	1	1	G10	0.6136221570418811
80	1	1	1	G11	0.3006202817714093
81	1	1	1	G12	0.11912775881136703
82	1	1	1	H1	0.04010193777948742
83	1	1	1	H2	1.634105880655864
84	1	1	1	H3	0.05712362359955763
85	1	1	1	H4	1.8074241477136126
86	1	1	1	H5	0.014593450978506515
87	1	1	1	H6	0.01846420156753378
88	1	1	1	H7	0.019305669086887533
89	1	1	1	H8	0.016949560032697025
90	1	1	1	H9	0.010121652161369428
91	1	1	1	H10	0.01846420156753378
92	1	1	1	H11	0.9968985911429533
93	1	1	1	H12	0.5797711208347358
94	1	1	2	A1	0.8754628071356446
95	1	1	2	A2	0.05851805548877242
96	1	1	2	A3	0.8583449535990768
97	1	1	2	A4	0.7758090109150358
98	1	1	2	A5	1.1091744001538684
99	1	1	2	A6	0.8313458671923836
100	1	1	2	A7	0.3536808193489446
101	1	1	2	A8	1.4653315382026253
102	1	1	2	A9	0.7848968601240564
103	1	1	2	A10	1.125066115305092
104	1	1	2	A11	2.0304370822714817
105	1	1	2	A12	0.060561619464345816
106	1	1	2	B1	0.15713804875703227
107	1	1	2	B2	0.04534307832860509
108	1	1	2	B3	0.01935375294513632
109	1	1	2	B4	0.023440880896283118
110	1	1	2	B5	0.08063663028321393
111	1	1	2	B6	0.031999807664567004
112	1	1	2	B7	0.09450882338798865
113	1	1	2	B8	0.035654180891474735
114	1	1	2	B9	0.09453286531711305
115	1	1	2	B10	0.4062845602731163
116	1	1	2	B11	0.27609751406452854
117	1	1	2	B12	0.02909073424051546
118	1	1	2	C1	0.05152185411357407
119	1	1	2	C2	0.06426407654950234
120	1	1	2	C3	0.032528730105303647
121	1	1	2	C4	0.17670817906428812
122	1	1	2	C5	0.0715487810741934
123	1	1	2	C6	0.040582776361975284
124	1	1	2	C7	0.05308457950665962
125	1	1	2	C8	0.05582535942684041
126	1	1	2	C9	0.10460643362023368
127	1	1	2	C10	0.09039765350771746
128	1	1	2	C11	0.14292926864451602
129	1	1	2	C12	0.5009616771649757
130	1	1	2	D1	0.016204260229840842
131	1	1	2	D2	0.024763186998124728
132	1	1	2	D3	0.01127566475934029
133	1	1	2	D4	0.018680578929653316
134	1	1	2	D5	0.014930037986248016
135	1	1	2	D6	0.015410876568735875
136	1	1	2	D7	0.014208780112516228
137	1	1	2	D8	0.023993845266144155
138	1	1	2	D9	0.01666105688320431
139	1	1	2	D10	0.08441121315574361
140	1	1	2	D11	0.08871471846900995
141	1	1	2	D12	0.17278934461701206
142	1	1	2	E1	0.07258258402654229
143	1	1	2	E2	0.03736115785930663
144	1	1	2	E3	0.029379237390008174
145	1	1	2	E4	0.01961821416550464
146	1	1	2	E5	0.021974323219695148
147	1	1	2	E6	0.024426599990383227
148	1	1	2	E7	0.0187286627879021
149	1	1	2	E8	0.025460402942732125
150	1	1	2	E9	0.028321392508534885
151	1	1	2	E10	0.06630764052507573
152	1	1	2	E11	0.19937971822859066
153	1	1	2	E12	0.08087704957445785
154	1	1	2	F1	0.007404914170313026
155	1	1	2	F2	0.02223878444006347
156	1	1	2	F3	0.012045006491320863
157	1	1	2	F4	0.010362071452613357
158	1	1	2	F5	0.026229744674712698
159	1	1	2	F6	0.015723421647352985
160	1	1	2	F7	0.01257392893205751
161	1	1	2	F9	0.07265470981391547
162	1	1	2	F10	0.02973986632687407
163	1	1	2	F11	0.034716545655623404
164	1	1	2	F12	0.025123815934990624
165	1	1	2	G1	0.2214502091647834
166	1	1	2	G2	0.030653459633601
167	1	1	2	G3	0.02026734625186325
168	1	1	2	G4	0.018175698418041064
169	1	1	2	G5	0.014353031687262586
170	1	1	2	G6	0.018440159638409385
171	1	1	2	G7	0.030845795066596144
172	1	1	2	G8	0.035822474395345485
173	1	1	2	G9	0.024691061210751552
174	1	1	2	G10	0.06159542241669472
175	1	1	2	G11	0.17483290859258546
176	1	1	2	G12	0.023753425974900225
177	1	1	2	H1	0.11222772515266626
178	1	1	2	H2	0.14636726450930423
179	1	1	2	H3	0.010674616531230465
180	1	1	2	H4	0.1307400105784488
181	1	1	2	H5	0.009544645862383998
182	1	1	2	H6	0.00776554310717892
183	1	1	2	H7	0.03007645333461557
184	1	1	2	H8	0.10467855940760687
185	1	1	2	H9	0.06748569505217099
186	1	1	2	H10	0.018199740347165455
187	1	1	2	H11	0.45617156320623165
188	1	1	2	H12	0.13735154108765688
189	1	1	3	A1	0.15285858537289032
190	1	1	3	A2	0.49398951771890176
191	1	1	3	A3	0.16475934028946482
192	1	1	3	A4	0.012886474010674616
193	1	1	3	A5	0.06378323796701448
194	1	1	3	A7	0.01952204644900707
195	1	1	3	A8	0.15687358753666394
196	1	1	3	A9	0.0623407222195509
197	1	1	3	A10	0.019642256094629034
198	1	1	3	A11	0.32848487762658074
199	1	1	3	A12	0.0620041352118094
200	1	1	3	B1	0.07789585036303313
201	1	1	3	B2	0.03276914939654758
202	1	1	3	B3	0.01209309034956965
203	1	1	3	B4	0.028249266721161705
204	1	1	3	B5	0.022190700581814684
205	1	1	3	B6	0.01723806318218974
206	1	1	3	B7	0.022767706880800116
207	1	1	3	B8	0.024594893494253978
208	1	1	3	B9	0.02404192912439294
209	1	1	3	B10	0.18844064047699188
210	1	1	3	B11	0.03344232341203058
211	1	1	3	B12	0.3016540847237582
212	1	1	3	C1	0.08054046256671635
213	1	1	3	C2	0.09609559071019859
214	1	1	3	C3	0.02526806750973698
215	1	1	3	C4	0.013511564167908833
216	1	1	3	C5	0.01209309034956965
217	1	1	3	C6	0.01682935038707506
218	1	1	3	C7	0.01726210511131413
219	1	1	3	C8	0.015915757080348127
220	1	1	3	C9	0.0072366206664422755
221	1	1	3	C10	0.040438524787228924
222	1	1	3	C11	0.08054046256671635
223	1	1	3	C12	0.7902341683896715
224	1	1	3	D1	0.08575756118670962
225	1	1	3	D2	0.057917007260662595
226	1	1	3	D3	0.01798336298504592
227	1	1	3	D4	0.014905996057123623
228	1	1	3	D5	0.020555849401355963
229	1	1	3	D6	0.020964562196470644
230	1	1	3	D7	0.029162860027888638
231	1	1	3	D8	0.02437851613213444
232	1	1	3	D9	0.004760301966629802
233	1	1	3	D10	0.032384478530557294
234	1	1	3	D11	0.007861710823676493
235	1	1	3	D12	0.1771168918594028
236	1	1	3	E1	0.09953358657498677
237	1	1	3	E2	0.04753089387892485
238	1	1	3	E3	0.02166177814107804
239	1	1	3	E4	0.026758667115449344
240	1	1	3	E5	0.025941241525219982
241	1	1	3	E6	0.022599413376929365
242	1	1	3	E7	0.028585853728903206
243	1	1	3	E8	0.028754147232773957
244	1	1	3	E9	0.007044285233447131
245	1	1	3	E10	0.0660431793047074
246	1	1	3	E11	0.02151752656633168
247	1	1	3	E12	0.30547675145453673
248	1	1	3	F1	0.15002163773621197
249	1	1	3	F2	0.05938356493725056
250	1	1	3	F3	0.026229744674712698
251	1	1	3	F4	0.03481271337212098
252	1	1	3	F6	0.038346876953406744
253	1	1	3	F7	0.052747992498918116
254	1	1	3	F8	0.12008943597634274
255	1	1	3	F9	0.03603885175746502
256	1	1	3	F10	0.112396018656537
257	1	1	3	F11	0.29504255421455017
258	1	1	3	F12	1.6206904842044525
259	1	1	3	G1	0.13336058085300764
260	1	1	3	G2	0.030605375775352214
261	1	1	3	G3	0.03743328364667981
262	1	1	3	G4	0.016973601961821416
263	1	1	3	G5	0.01562725393085541
264	1	1	3	G6	0.019978843102370535
265	1	1	3	G7	0.03921238640188489
266	1	1	3	G8	0.09561475212771073
267	1	1	3	G9	0.04592008462759052
268	1	1	3	G10	0.03171130451507429
269	1	1	3	G11	0.014401115545511371
270	1	1	3	G12	0.0749386930807328
271	1	1	3	H1	0.046665384430446696
272	1	1	3	H2	0.049550415925373854
273	1	1	3	H3	0.03909217675626292
274	1	1	3	H4	0.05082463816896668
275	1	1	3	H5	0.03161513679857672
276	1	1	3	H6	0.010145694090493821
277	1	1	3	H7	0.019642256094629034
278	1	1	3	H8	0.03894792518151657
279	1	1	3	H9	0.010313987594364572
280	1	1	3	H10	0.14535750348607973
281	1	1	3	H11	0.007260662595566668
282	1	1	3	H12	0.21875751310285138
283	1	1	4	A2	0.05957590037024571
284	1	1	4	A3	0.12456123479347983
285	1	1	4	A4	0.1345386353801029
286	1	1	4	A5	0.13477905467134682
287	1	1	4	A6	0.09424436216762033
288	1	1	4	A7	0.12761455979227773
289	1	1	4	A8	0.045992210414963694
290	1	1	4	A9	0.08212722988892629
291	1	1	4	A10	1.3157426551906526
292	1	1	4	A11	0.6828629129201327
293	1	1	4	A12	0.05979227773236524
294	1	1	4	B1	0.013872193104774727
295	1	1	4	B2	0.004183295667644372
296	1	1	4	B3	0.0031494927152954755
297	1	1	4	B4	0.005024763186998125
298	1	1	4	B5	0.018512285425782565
299	1	1	4	B6	0.0033899120065394046
300	1	1	4	B7	0.018079530701543493
301	1	1	4	B8	0.006996201375198346
302	1	1	4	B9	0.007669375390681348
303	1	1	4	B10	0.02531615136798577
304	1	1	4	B11	0.007789585036303313
305	1	1	4	B12	0.2881425205558494
306	1	1	4	C1	0.06496129249410973
307	1	1	4	C2	0.0023080251959417225
308	1	1	4	C3	0.005120930903495697
309	1	1	4	C4	0.008823387988652209
310	1	1	4	C5	0.006106649997595807
311	1	1	4	C6	0.005289224407366447
312	1	1	4	C7	0.004616050391883445
313	1	1	4	C8	0.012862432081550223
314	1	1	4	C9	0.023008126172044046
315	1	1	4	C10	0.063326441313651
316	1	1	4	C11	0.04541520411597827
317	1	1	4	C12	0.008751262201279031
318	1	1	4	D1	0.015507044285233447
319	1	1	4	D2	0.0016348511804587201
320	1	1	4	D3	0.0017550608260806847
321	1	1	4	D4	0.0035822474395345483
322	1	1	4	D5	0.0037264990142809058
323	1	1	4	D6	0.0031014088570466896
324	1	1	4	D7	0.005433475982112804
325	1	1	4	D8	0.008679136413905851
326	1	1	4	D9	0.0034139539356637977
327	1	1	4	D10	0.008919555705149781
328	1	1	4	D11	0.009833149011876713
329	1	1	4	D12	0.11374236668750301
330	1	1	4	E1	0.015651295859979805
331	1	1	4	E2	0.004976679328749339
332	1	1	4	E3	0.006250901572342165
333	1	1	4	E4	0.009857190941001105
334	1	1	4	E5	0.0066115305092080585
335	1	1	4	E6	0.007909794681925278
336	1	1	4	E7	0.0026446122036832237
337	1	1	4	E8	0.00694811751694956
338	1	1	4	E9	0.008005962398422849
339	1	1	4	E10	0.04245804683367793
340	1	1	4	E11	0.03173534644419868
341	1	1	4	E12	0.08477184209260952
342	1	1	4	F1	0.017791027552050778
343	1	1	4	F2	0.01788719526854835
344	1	1	4	F3	0.005673895273356734
345	1	1	4	F4	0.013391354522286868
346	1	1	4	F5	0.05438284367937683
347	1	1	4	F6	0.007020243304322739
348	1	1	4	F7	0.004832427754002981
349	1	1	4	F8	0.04575179112371977
350	1	1	4	F9	0.015819589363850556
351	1	1	4	F10	0.09648026157618887
352	1	1	4	F11	0.03613501947396259
353	1	1	4	F12	0.19421070346684619
354	1	1	4	G1	0.03923642833100928
355	1	1	4	G2	0.009688897437130355
356	1	1	4	G3	0.0035341635812857625
357	1	1	4	G4	0.00980910708275232
358	1	1	4	G5	0.004519882675385873
359	1	1	4	G6	0.03697648699331634
360	1	1	4	G7	0.002981199211424725
361	1	1	4	G8	0.020315430110112036
362	1	1	4	G9	0.018824830504399672
363	1	1	4	G10	0.40275039669183055
364	1	1	4	G11	0.10338029523488965
365	1	1	4	G12	0.2705197865076694
366	1	1	4	H1	0.011684377554454969
367	1	1	4	H2	0.002981199211424725
368	1	1	4	H3	0.00858296869740828
369	1	1	4	H4	0.07700629898543059
370	1	1	4	H5	0.1454296292734529
371	1	1	4	H6	0.021445400778958505
372	1	1	4	H7	0.010698658460354858
373	1	1	4	H8	0.012718180506803865
374	1	1	4	H9	0.03570226474972352
375	1	1	4	H10	0.00490455354137616
376	1	1	4	H11	0.0667403952493148
377	1	1	4	H12	0.029787950185122855
378	1	2	1	A1	8.415564744915132
379	1	2	1	A2	0.523248545463288
380	1	2	1	A3	0.43720248112708565
381	1	2	1	A4	0.1958455546473049
382	1	2	1	A5	0.2906669231139107
383	1	2	1	A6	0.405899889407126
384	1	2	1	A7	0.7400586623070635
385	1	2	1	A8	2.1433139395105063
386	1	2	1	A9	0.9006827907871328
387	1	2	1	A10	4.422657114006828
388	1	2	1	A11	0.36772130595759006
389	1	2	1	A12	1.2543876520652018
390	1	2	1	B1	2.9299177766023945
391	1	2	1	B2	0.014401115545511371
392	1	2	1	B3	0.0861903159109487
393	1	2	1	B4	0.017478482473433667
394	1	2	1	B5	0.06611530509208059
395	1	2	1	B6	0.030364956484108283
396	1	2	1	B7	0.2871808433908737
397	1	2	1	B8	0.20921286724046737
398	1	2	1	B9	0.11984901668509881
399	1	2	1	B11	0.15646487474154927
400	1	2	1	B12	3.74496321584844
401	1	2	1	C1	0.11641102082031062
402	1	2	1	C2	0.23695725345001684
403	1	2	1	C3	0.025700822233976055
404	1	2	1	C4	0.08679136413905852
405	1	2	1	C5	0.00711641102082031
406	1	2	1	C6	0.04195316632206568
407	1	2	1	C7	0.07813626965427706
408	1	2	1	C8	0.014569409049382122
409	1	2	1	C9	0.012934557868923403
410	1	2	1	C11	0.03738519978843102
411	1	2	1	C12	0.5961436745684474
412	1	2	1	D1	0.029042650382266673
413	1	2	1	D2	0.19445112275809012
414	1	2	1	D3	0.00932826850026446
415	1	2	1	D4	0.06544213107659759
416	1	2	1	D5	0.006154733855844593
417	1	2	1	D6	0.18642111843054288
418	1	2	1	D7	0.15538298793095157
419	1	2	1	D8	0.05397413088426215
420	1	2	1	D9	0.011179497042842717
421	1	2	1	D10	0.3793816415829206
422	1	2	1	D11	0.09376352358513247
423	1	2	1	D12	0.7901139587440497
424	1	2	1	E1	0.19916334086647114
425	1	2	1	E2	0.03697648699331634
426	1	2	1	E3	0.037817954512670095
427	1	2	1	E4	0.014328989758138193
428	1	2	1	E5	0.004952637399624946
429	1	2	1	E6	0.015098331490118766
430	1	2	1	E7	0.05003125450786171
431	1	2	1	E8	0.08246381689666779
432	1	2	1	E9	0.01723806318218974
433	1	2	1	E10	0.04469394624224648
434	1	2	1	E11	0.043515891715151224
435	1	2	1	E12	0.3485598884454489
436	1	2	1	F1	0.15004567966533636
437	1	2	1	F2	0.013920276963023512
438	1	2	1	F4	0.0063951531470885226
439	1	2	1	F5	0.05358946001827187
440	1	2	1	F6	0.01144395826321104
441	1	2	1	F7	0.16153772178679618
442	1	2	1	F8	0.12078665192095013
443	1	2	1	F9	0.016877434245323845
444	1	2	1	F10	0.37252969178246864
445	1	2	1	F11	0.017646775977304418
446	1	2	1	F12	0.6375679184497764
447	1	2	1	G1	0.5120690484204452
448	1	2	1	G2	0.14833870269750446
449	1	2	1	G3	0.1375198345915276
450	1	2	1	G4	0.026037409241717557
451	1	2	1	G5	0.08260806847141415
452	1	2	1	G6	0.08799346059527817
453	1	2	1	G7	0.06835120450064913
454	1	2	1	G8	0.020579891330480358
455	1	2	1	G9	0.08984468913785643
456	1	2	1	G10	0.1256431216040775
457	1	2	1	G11	0.03685627734769438
458	1	2	1	G12	0.14841082848487763
459	1	2	1	H1	1.7428475260854932
460	1	2	1	H2	2.578088185796028
461	1	2	1	H3	0.10657787180843391
462	1	2	1	H4	0.8082656152329663
463	1	2	1	H5	0.8873395201230947
464	1	2	1	H6	2.619512429677357
465	1	2	1	H7	3.8677693898158387
466	1	2	1	H8	0.8483675530124537
467	1	2	1	H9	0.7854979083521662
468	1	2	1	H10	2.2109438861374238
469	1	2	1	H11	3.5774390537096696
470	1	2	1	H12	2.9678318988315624
471	1	2	2	A1	0.3266817329422513
472	1	2	2	A2	0.09991825744097707
473	1	2	2	A3	0.32776361975284896
474	1	2	2	A4	0.3485118045872001
475	1	2	2	A5	0.8412030581333846
476	1	2	2	A6	2.1603837091888254
477	1	2	2	A7	0.037914122229167666
478	1	2	2	A8	0.1563446650959273
479	1	2	2	A9	0.6431937298648843
480	1	2	2	A10	0.23544261191518007
481	1	2	2	A11	0.26010963119680724
482	1	2	2	A12	0.18312737414050104
483	1	2	2	B1	3.073977015915757
484	1	2	2	B2	0.1314372265230562
485	1	2	2	B3	0.023344713179785547
486	1	2	2	B4	0.038370918882531135
487	1	2	2	B5	0.2878540174063567
488	1	2	2	B6	0.12932153676010963
489	1	2	2	B7	0.018704620858777707
490	1	2	2	B8	0.07779968264653556
491	1	2	2	B9	0.03762561907967495
492	1	2	2	B10	0.07198153579843247
493	1	2	2	B11	0.023392797038034333
494	1	2	2	B12	0.06241284800692407
495	1	2	2	C1	0.02779247006779824
496	1	2	2	C2	0.4655719574938693
497	1	2	2	C3	0.06582680194258787
498	1	2	2	C4	0.03159109486945232
499	1	2	2	C5	0.03142280136558157
500	1	2	2	C6	0.18981103043708228
501	1	2	2	C7	0.09881232870125499
502	1	2	2	C8	0.14225609462903305
503	1	2	2	C9	0.040871279511468
504	1	2	2	C10	0.041255950377458286
505	1	2	2	C11	0.04248208876280233
506	1	2	2	C12	0.3796461028032889
507	1	2	2	D1	0.013126893301918546
508	1	2	2	D2	0.3542337837188056
509	1	2	2	D3	0.015891715151223736
510	1	2	2	D4	0.13682261864692022
511	1	2	2	D5	0.026157618887339522
512	1	2	2	D6	0.3946001827186613
513	1	2	2	D7	0.008727220272154638
514	1	2	2	D8	0.018343991921911815
515	1	2	2	D9	0.1591335288743569
516	1	2	2	D10	0.05056017694859836
517	1	2	2	D11	0.010842910035101216
518	1	2	2	D12	0.09292205606577872
519	1	2	2	E1	0.3533201904120787
520	1	2	2	E2	0.04579987498196855
521	1	2	2	E3	0.23219695148338704
522	1	2	2	E4	0.010386113381737751
523	1	2	2	E5	0.19478770976583162
524	1	2	2	E6	0.0739048901283839
525	1	2	2	E7	0.2851132374861759
526	1	2	2	E8	0.061018416117709286
527	1	2	2	E9	0.0742414771361254
528	1	2	2	E10	0.30088474299177764
529	1	2	2	E11	0.013727941530028369
530	1	2	2	E12	0.0139683608212723
531	1	2	2	F1	0.1458143001394432
532	1	2	2	F2	0.015170457277491946
533	1	2	2	F3	0.04036639899985575
534	1	2	2	F4	0.04894936769726403
535	1	2	2	F5	0.779679761504063
536	1	2	2	F6	0.027119296052315237
537	1	2	2	F7	0.011155455113718325
538	1	2	2	F8	0.11287685723902485
539	1	2	2	F9	0.022358994085685435
540	1	2	2	F10	0.027119296052315237
541	1	2	2	F11	0.010289945665240179
542	1	2	2	F12	0.011155455113718325
543	1	2	2	G1	0.08741645429629273
544	1	2	2	G2	0.060753954897340964
545	1	2	2	G3	0.05382987930951579
546	1	2	2	G4	0.16867817473674088
547	1	2	2	G5	0.234336683175458
548	1	2	2	G6	1.309780256767803
549	1	2	2	G7	0.203010049526374
550	1	2	2	G8	0.33930374573255756
551	1	2	2	G9	0.2155599365293071
552	1	2	2	G10	0.5553445208443526
553	1	2	2	G11	0.17581862768668557
554	1	2	2	G12	0.09525412319084484
555	1	2	2	H1	3.8266096071548783
556	1	2	2	H2	0.8117276530268789
557	1	2	2	H3	2.936938019906717
558	1	2	2	H4	3.235370486127807
559	1	2	2	H5	1.4301101120353896
560	1	2	2	H6	2.369548492571044
561	1	2	2	H7	0.16288406981776218
562	1	2	2	H8	2.1587969418666155
563	1	2	2	H9	2.2704236187911717
564	1	2	2	H10	2.0174784824734338
565	1	2	2	H11	1.3180506803865941
566	1	2	2	H12	0.8252873010530365
567	1	2	3	A1	0.0769822570563062
568	1	2	3	A2	0.26486993316343704
569	1	2	3	A3	0.13509159974996393
570	1	2	3	A4	0.03716882242631149
571	1	2	3	A5	0.08965235370486128
572	1	2	3	A6	0.3536327354906958
573	1	2	3	A7	2.5852767226042217
574	1	2	3	A8	0.9765591191037168
575	1	2	3	A9	0.7383036014809828
576	1	2	3	A10	0.8502909073424052
577	1	2	3	A11	0.11732461412703755
578	1	2	3	A12	5.082704236187912
579	1	2	3	B1	0.09251334327066404
580	1	2	3	B2	0.03464441986825023
581	1	2	3	B3	0.0269029186901957
582	1	2	3	B4	0.06835120450064913
583	1	2	3	B5	0.01274222243592826
584	1	2	3	B6	0.10398134346299948
585	1	2	3	B7	0.04253017262105111
586	1	2	3	B8	0.08878684425638313
587	1	2	3	B9	0.054743472616242725
588	1	2	3	B10	0.09015723421647354
589	1	2	3	B11	0.07630908304082319
590	1	2	3	B12	6.143674568447373
591	1	2	3	C1	0.440159638409386
592	1	2	3	C2	0.07231812280617397
593	1	2	3	C3	0.09931720921286724
594	1	2	3	C4	0.021709861999326827
595	1	2	3	C5	0.016564889166706738
596	1	2	3	C6	0.02574890609222484
597	1	2	3	C7	0.038178583449535994
598	1	2	3	C8	0.3145405587344329
599	1	2	3	C9	0.025532528730105305
600	1	2	3	C10	0.11734865605616195
601	1	2	3	C11	0.17105832572005578
602	1	2	3	C12	12.69154204933404
603	1	2	3	D2	0.016637014954079914
604	1	2	3	D3	0.003750540943405299
605	1	2	3	D4	0.028826273020147137
606	1	2	3	D5	0.005169014761744482
607	1	2	3	D6	0.023440880896283118
608	1	2	3	D7	0.028177140933788525
609	1	2	3	D8	0.015747463576477376
610	1	2	3	D9	0.01569937971822859
611	1	2	3	D10	0.0745780641438669
612	1	2	3	D11	0.10362071452613358
613	1	2	3	D12	0.10338029523488965
614	1	2	3	E1	0.16800500072125787
615	1	2	3	E2	0.11693994326104727
616	1	2	3	E3	0.010674616531230465
617	1	2	3	E4	0.026181660816463913
618	1	2	3	E5	0.02411405491176612
619	1	2	3	E6	0.018752704717026496
620	1	2	3	E7	0.03130259171995961
621	1	2	3	E8	0.015555128143482233
622	1	2	3	E9	0.013463480309660047
623	1	2	3	E10	0.05015146415348368
624	1	2	3	E11	0.40075491657450596
625	1	2	3	E12	0.30266384574698274
626	1	2	3	F1	0.13737558301678127
627	1	2	3	F2	0.16911092946097994
628	1	2	3	F3	0.06777419820166371
629	1	2	3	F4	0.02986007597249603
630	1	2	3	F5	0.08133384622782132
631	1	2	3	F6	0.03389912006539405
632	1	2	3	F8	0.07787180843390874
633	1	2	3	F9	0.1072750877530413
634	1	2	3	F10	0.3541135740731836
635	1	2	3	F11	0.9480694330913112
636	1	2	3	F12	2.9072221955089677
637	1	2	3	G1	0.155959994229937
638	1	2	3	G2	0.03276914939654758
639	1	2	3	G4	0.03197576573544261
640	1	2	3	G5	0.054647304899745154
641	1	2	3	G7	0.12234937731403568
642	1	2	3	G8	0.38577679473000914
643	1	2	3	G9	0.6880559696110016
644	1	2	3	G10	0.36110977544838196
645	1	2	3	G11	0.7226282636918786
646	1	2	3	G12	2.7249362888878204
647	1	2	3	H1	0.05128143482233014
648	1	2	3	H2	0.958695965764293
649	1	2	3	H3	0.1168197336154253
650	1	2	3	H4	0.08417079386449969
651	1	2	3	H5	0.41686300908784923
652	1	2	3	H7	0.33836611049670623
653	1	2	3	H8	0.14420349088810885
654	1	2	3	H9	0.2250564985334423
655	1	2	3	H10	2.749074385728711
656	1	2	3	H11	1.5628696446602874
657	1	2	3	H12	1.2790306294177045
658	1	2	4	A1	0.025556570659229696
659	1	2	4	A2	0.06460066355724384
660	1	2	4	A4	0.4873058614223205
661	1	2	4	A5	0.19259989421551185
662	1	2	4	A6	0.11044862239746117
663	1	2	4	A7	0.1717074578064144
664	1	2	4	A8	0.3661826224936289
665	1	2	4	A9	0.038683463961148246
666	1	2	4	A10	1.451242967735731
667	1	2	4	A11	0.7182526325912392
668	1	2	4	A12	0.5653219214309756
669	1	2	4	B1	0.09477328460835698
670	1	2	4	B2	0.016228302158965237
671	1	2	4	B3	0.02404192912439294
672	1	2	4	B4	0.027576092705678703
673	1	2	4	B5	0.01740635668606049
674	1	2	4	B6	0.20339472039236428
675	1	2	4	B7	0.010746742318603645
676	1	2	4	B8	0.029210943886137423
677	1	2	4	B9	0.1897148627205847
678	1	2	4	B10	0.02687887676107131
679	1	2	4	B11	0.05156993797182286
680	1	2	4	B12	0.020459681684858393
681	1	2	4	C1	0.19132567197191902
682	1	2	4	C2	0.041304034235707075
683	1	2	4	C3	0.01985863345674857
684	1	2	4	C4	0.06205221907005818
685	1	2	4	C5	0.32653748136750493
686	1	2	4	C6	0.035678222820599126
687	1	2	4	C7	0.023657258258402654
688	1	2	4	C8	0.12977833341347308
689	1	2	4	C9	0.05563302399384527
690	1	2	4	C10	0.061499254700197147
691	1	2	4	C11	0.06731740154830024
692	1	2	4	C12	0.19512429677357312
693	1	2	4	D1	0.022839832668173295
694	1	2	4	D2	0.009376352358513248
695	1	2	4	D3	0.009520603933259604
696	1	2	4	D4	0.015266624993989517
697	1	2	4	D5	0.01577150550560177
698	1	2	4	D6	0.022094532865317113
699	1	2	4	D7	0.009736981295379142
700	1	2	4	D8	0.02680675097369813
701	1	2	4	D9	0.11160263499543203
702	1	2	4	D10	0.02264749723517815
703	1	2	4	D11	0.05159397990094725
704	1	2	4	D12	0.22229167668413713
705	1	2	4	E1	0.1545896042698466
706	1	2	4	E2	0.009688897437130355
707	1	2	4	E3	0.017478482473433667
708	1	2	4	E4	0.02108477184209261
709	1	2	4	E5	0.012862432081550223
710	1	2	4	E7	0.032793191325671975
711	1	2	4	E8	0.02993220175986921
712	1	2	4	E10	0.05320478915228158
713	1	2	4	E11	0.07013030725585422
714	1	2	4	E12	0.23472135404144828
715	1	2	4	F1	0.08633456748569505
716	1	2	4	F2	0.03469250372649901
717	1	2	4	F3	0.02445064191950762
718	1	2	4	F4	0.04149636966870222
719	1	2	4	F5	0.046929845650815025
720	1	2	4	F6	0.1298264172717219
721	1	2	4	F7	0.02134923306246093
722	1	2	4	F8	0.09907678992162332
723	1	2	4	F9	0.14141462710967928
724	1	2	4	F10	0.14331393951050633
725	1	2	4	F11	0.0401740635668606
726	1	2	4	F12	0.7916286002788864
727	1	2	4	G1	0.7271721882963889
728	1	2	4	G2	0.515170457277492
729	1	2	4	G3	0.12852815309900467
730	1	2	4	G4	0.04281867577054383
731	1	2	4	G5	0.13054767514545368
732	1	2	4	G6	0.057532336394672305
733	1	2	4	G7	0.02353704861278069
734	1	2	4	G8	6.028321392508535
735	1	2	4	G9	0.4556185988363706
736	1	2	4	G10	1.1538443044669904
737	1	2	4	G11	0.27049574457854497
738	1	2	4	G12	1.3563494734817523
739	1	2	4	H1	0.047122181083810166
740	1	2	4	H2	0.0347405875847478
741	1	2	4	H3	0.060225032456604315
742	1	2	4	H4	0.01935375294513632
743	1	2	4	H5	0.07114006827907872
744	1	2	4	H6	0.11155455113718325
745	1	2	4	H7	0.5313025917199596
746	1	2	4	H8	0.15721017454440545
747	1	2	4	H9	0.03688031927681877
748	1	2	4	H10	1.6763475501274223
749	1	2	4	H11	1.714141462710968
750	1	2	4	H12	1.2089724479492234
751	1	3	1	A1	0.19702360917440015
752	1	3	1	A2	2.165144011155455
753	1	3	1	A3	1.480429869692744
754	1	3	1	A4	1.354810790017791
755	1	3	1	A5	0.5089195557051498
756	1	3	1	A6	0.8238688272346973
757	1	3	1	A7	1.635884983411069
758	1	3	1	A8	1.5545270952541232
759	1	3	1	A9	0.5678703659181613
760	1	3	1	A10	1.1840169255181037
761	1	3	1	A11	0.33533682742703275
762	1	3	1	A12	0.5820310621724287
763	1	3	1	B1	4.080516420637592
764	1	3	1	B2	1.3490166850988123
765	1	3	1	B3	0.28751743039861516
766	1	3	1	B4	0.05575323363946723
767	1	3	1	B5	0.4618454584795884
768	1	3	1	B6	0.0793383661104967
769	1	3	1	B7	0.44494398230514015
770	1	3	1	B9	0.1937298648843583
771	1	3	1	B10	0.06625955666682695
772	1	3	1	B12	1.6455979227773236
773	1	3	1	C1	0.4621580035582055
774	1	3	1	C2	1.2314276097514065
775	1	3	1	C3	0.1300427946338414
776	1	3	1	C4	0.16170601529066692
777	1	3	1	C5	0.4190267827090446
778	1	3	1	C6	0.27441457902582106
779	1	3	1	C7	0.37281819493196133
780	1	3	1	C8	0.4928114631918065
781	1	3	1	C9	0.08506034524210222
782	1	3	1	C10	0.40678944078472856
783	1	3	1	C11	0.4888926287445305
784	1	3	1	C12	1.2890801557917007
785	1	3	1	D1	0.2217867961725249
786	1	3	1	D2	0.6458383420685676
787	1	3	1	D3	0.2499639371063134
788	1	3	1	D4	0.018343991921911815
789	1	3	1	D5	0.052122902341683895
790	1	3	1	D6	0.20286579795162765
791	1	3	1	D7	0.16254748281002068
792	1	3	1	D8	0.26761071308361783
793	1	3	1	D9	0.09941337692936482
794	1	3	1	D10	0.2724912246958696
795	1	3	1	D11	0.10003846708659903
796	1	3	1	D12	1.139322979275857
797	1	3	1	E1	0.9595133913545223
798	1	3	1	E2	0.22902341683896715
799	1	3	1	E3	0.1862768668557965
800	1	3	1	E4	0.07003413953935664
801	1	3	1	E5	0.19209501370389961
802	1	3	1	E6	0.15031014088570466
803	1	3	1	E7	0.03096600471221811
804	1	3	1	E8	0.037914122229167666
805	1	3	1	E9	0.24186180699139298
806	1	3	1	E10	0.12273404818002596
807	1	3	1	E11	0.08123767851132375
808	1	3	1	E12	0.9058758474780017
809	1	3	1	F1	0.20305813338462278
810	1	3	1	F2	0.20548636822618646
811	1	3	1	F3	0.15574361686781749
812	1	3	1	F4	0.07950665961436745
813	1	3	1	F5	0.09318651728614705
814	1	3	1	F6	0.049189786988507955
815	1	3	1	F7	0.05159397990094725
816	1	3	1	F8	0.1322065682550368
817	1	3	1	F9	0.023152377746790402
818	1	3	1	F10	0.07669375390681349
819	1	3	1	F11	0.06515362792710487
820	1	3	1	F12	0.6547819397028417
821	1	3	1	G1	0.301822378227629
822	1	3	1	G2	0.14595855171418953
823	1	3	1	G3	0.48990238976775496
824	1	3	1	G4	0.10030292830696735
825	1	3	1	G5	0.04796364860316392
826	1	3	1	G6	0.17788623359138336
827	1	3	1	G7	0.5877770832331586
828	1	3	1	G8	0.14023657258258404
829	1	3	1	G9	0.14689618695004086
830	1	3	1	G10	0.7810741933932779
831	1	3	1	G11	0.34711737269798526
832	1	3	1	G12	1.9102274366495167
833	1	3	1	H1	0.17762177237101506
834	1	3	1	H2	2.4215271433379812
835	1	3	1	H3	0.98494975236813
836	1	3	1	H4	0.10112035389719672
837	1	3	1	H5	0.36202336875510893
838	1	3	1	H6	0.17526566331682455
839	1	3	1	H7	1.1588450257248641
840	1	3	1	H8	0.9351589171515122
841	1	3	1	H9	0.1672597009184017
842	1	3	1	H10	2.2288791652642206
843	1	3	1	H11	0.12617204404481416
844	1	3	1	H12	0.23717363081213635
845	1	3	2	A1	0.041063614944463145
846	1	3	2	A2	0.251959417223638
847	1	3	2	A3	1.0777515987882869
848	1	3	2	A4	0.8526710583257201
849	1	3	2	A5	0.5841227100062509
850	1	3	2	A6	2.666850988123287
851	1	3	2	A7	0.6019137375583017
852	1	3	2	A8	0.8303120642400347
853	1	3	2	A9	0.6544453526951003
854	1	3	2	A10	0.20490936192720105
855	1	3	2	A11	0.5897966052796076
856	1	3	2	A12	0.06421599269125354
857	1	3	2	B1	0.6750012020964562
858	1	3	2	B2	0.15398855604173678
859	1	3	2	B3	1.4765831610328413
860	1	3	2	B4	0.7371976727412608
861	1	3	2	B5	1.5309900466413424
862	1	3	2	B6	0.650574602106073
863	1	3	2	B7	0.9063086022022407
864	1	3	2	B8	0.2340241380968409
865	1	3	2	B9	0.4168389671587248
866	1	3	2	B10	0.2594604991104486
867	1	3	2	B11	0.029956243688993606
868	1	3	2	B12	0.20589508102130116
869	1	3	2	C1	0.3034331874789633
870	1	3	2	C2	0.5621483867865558
871	1	3	2	C3	0.504399673029764
872	1	3	2	C4	0.8833485598884454
873	1	3	2	C5	0.6152329662932153
874	1	3	2	C6	0.15511852671058327
875	1	3	2	C7	0.769029186901957
876	1	3	2	C8	0.20683271625715247
877	1	3	2	C9	0.05709958167043323
878	1	3	2	C10	0.6264365052651825
879	1	3	2	C11	0.40005770062989854
880	1	3	2	D1	1.0621483867865558
881	1	3	2	D2	0.1627398182430158
882	1	3	2	D3	0.26388421406933693
883	1	3	2	D4	0.16925518103572632
884	1	3	2	D6	0.20522190700581816
885	1	3	2	D7	0.33002356109054193
886	1	3	2	D8	0.2725873924123672
887	1	3	2	D9	0.48285810453430783
888	1	3	2	D10	0.2121940664518921
889	1	3	2	D11	0.7330143770736164
890	1	3	2	D12	0.43292301774294367
891	1	3	2	E1	0.5107948261768525
892	1	3	2	E2	0.7963889022455162
893	1	3	2	E3	0.3314179929797567
894	1	3	2	E4	0.0892436409097466
895	1	3	2	E5	0.024138096840890515
896	1	3	2	E6	0.4707409722556138
897	1	3	2	E7	0.3852719142183969
898	1	3	2	E8	0.03942876376400442
899	1	3	2	E9	0.30295234889647543
900	1	3	2	E10	0.14624705486368225
901	1	3	2	E11	0.03361061691590133
902	1	3	2	E12	0.23575515699379718
903	1	3	2	F1	0.1345386353801029
904	1	3	2	F2	0.1760590469779295
905	1	3	2	F3	0.03413953935663798
906	1	3	2	F4	0.07496273500985719
907	1	3	2	F5	0.08419483579362408
908	1	3	2	F6	0.043852478722892725
909	1	3	2	F7	0.10138481511756503
910	1	3	2	F8	0.03620714526133577
911	1	3	2	F9	0.2664086166273982
912	1	3	2	F10	0.26073472135404147
913	1	3	2	F11	0.3570466894263596
914	1	3	2	F12	0.1171563206231668
915	1	3	2	G1	0.2070731355483964
916	1	3	2	G2	0.05972015194499206
917	1	3	2	G3	0.1652401788719527
918	1	3	2	G4	0.06524979564360245
919	1	3	2	G5	0.20591912295042555
920	1	3	2	G6	0.08280040390440929
921	1	3	2	G7	1.0689762946578834
922	1	3	2	G8	0.42479684569889886
923	1	3	2	G9	0.31273741405010336
924	1	3	2	G10	0.7255613790450546
925	1	3	2	G11	1.048276193681781
926	1	3	2	G12	0.41306438428619513
927	1	3	2	H1	0.3481271337212098
928	1	3	2	H2	0.5378660383709188
929	1	3	2	H3	1.0817185170938115
930	1	3	2	H4	1.0085829686974084
931	1	3	2	H5	2.821632927826129
932	1	3	2	H6	0.6245612347934798
933	1	3	2	H7	0.7337596768764726
934	1	3	2	H8	1.0513535606097033
935	1	3	2	H9	1.1676684137135163
936	1	3	2	H10	0.5721738712314276
937	1	3	2	H11	1.2391210270712123
938	1	3	2	H12	0.03623118719046016
939	1	3	3	A1	0.39707650141847384
940	1	3	3	A2	1.108669519642256
941	1	3	3	A3	1.238375727268356
942	1	3	3	A4	0.3436553349040727
943	1	3	3	A5	0.6975284896860124
944	1	3	3	A6	4.16314853103813
945	1	3	3	A7	1.5485406549021494
946	1	3	3	A8	3.1074674231860366
947	1	3	3	A9	0.31153531759388375
948	1	3	3	A10	0.8292301774294369
949	1	3	3	A11	0.9978602683079291
950	1	3	3	A12	0.22847045246910613
951	1	3	3	B1	2.052243111987306
952	1	3	3	B2	1.082608068471414
953	1	3	3	B3	0.17512141174207818
954	1	3	3	B4	0.28826273020147136
955	1	3	3	B5	0.04245804683367793
956	1	3	3	B6	0.24953118238207433
957	1	3	3	B7	0.4968985911429533
958	1	3	3	B8	0.121940664518921
959	1	3	3	B9	0.11633889503293744
960	1	3	3	B10	0.1903880367360677
961	1	3	3	B11	0.20151944992066165
962	1	3	3	B12	0.15639274895417607
963	1	3	3	C1	2.5926095109871614
964	1	3	3	C2	1.7652546040294272
965	1	3	3	C3	0.32855700341395394
966	1	3	3	C4	0.5978987353945281
967	1	3	3	C5	0.2138770014905996
968	1	3	3	C6	0.10633745251718998
969	1	3	3	C7	0.2162811944030389
970	1	3	3	C8	0.10705871039092177
971	1	3	3	C9	0.09623984228494495
972	1	3	3	C10	0.31824301581958936
973	1	3	3	C11	0.23178823868827234
974	1	3	3	C12	0.4111410299562437
975	1	3	3	D1	0.45422416694715584
976	1	3	3	D2	0.28922440736644706
977	1	3	3	D3	0.34420829927393376
978	1	3	3	D4	0.11804587200076934
979	1	3	3	D5	0.08556522575371447
980	1	3	3	D6	0.15023801509833148
981	1	3	3	D7	0.03142280136558157
982	1	3	3	D8	0.09357118815213733
983	1	3	3	D10	0.10715487810741933
984	1	3	3	D11	0.046593258643073523
985	1	3	3	D12	0.2970139924027504
986	1	3	3	E1	0.565225753714478
987	1	3	3	E2	0.09198442082992739
988	1	3	3	E3	0.07861710823676492
989	1	3	3	E4	0.03329807183728423
990	1	3	3	E5	0.10496706255709959
991	1	3	3	E6	0.5946290330336106
992	1	3	3	E7	0.05657065922969659
993	1	3	3	E9	0.02500360628936866
994	1	3	3	E10	0.12100302928306968
995	1	3	3	E11	0.10960715487810742
996	1	3	3	E12	0.39770159157570806
997	1	3	3	F2	0.7446506707698226
998	1	3	3	F3	0.2319805741212675
999	1	3	3	F4	0.2912198874837717
1000	1	3	3	F5	0.029283069673510603
1001	1	3	3	F6	0.35884983411068905
1002	1	3	3	F7	0.05916718757513103
1003	1	3	3	F8	0.3593306726931769
1004	1	3	3	F9	0.19322498437274607
1005	1	3	3	F10	0.2176996682213781
1006	1	3	3	F11	0.14968505072847046
1007	1	3	3	F12	1.7659758619031591
1008	1	3	3	G1	0.11879117180362553
1009	1	3	3	G2	0.814492474876184
1010	1	3	3	G3	0.04315526277828533
1011	1	3	3	G4	0.31066980814540557
1012	1	3	3	G5	0.07614078953695244
1013	1	3	3	G6	0.03106217242871568
1014	1	3	3	G7	0.45838342068567584
1015	1	3	3	G8	0.06662018560369284
1016	1	3	3	G9	0.459801894504015
1017	1	3	3	G10	0.6974563638986392
1018	1	3	3	G11	0.26994278020868395
1019	1	3	3	G12	2.304707409722556
1020	1	3	3	H1	0.1191998845987402
1021	1	3	3	H2	2.573111506467279
1022	1	3	3	H3	0.313386546136462
1023	1	3	3	H4	0.07907390489012839
1024	1	3	3	H5	0.8670481319421071
1025	1	3	3	H6	0.04214550175506083
1026	1	3	3	H7	0.6649997595807088
1027	1	3	3	H8	0.7910756359090253
1028	1	3	3	H9	0.16415829206135502
1029	1	3	3	H10	2.651247776121556
1030	1	3	3	H11	1.4709813915468577
1031	1	3	3	H12	0.08943597634274174
1032	1	3	4	A1	0.08260806847141415
1033	1	3	4	A2	0.22390248593547146
1034	1	3	4	A3	0.13030725585420974
1035	1	3	4	A4	0.3527672260422176
1036	1	3	4	A5	0.7615761888733952
1037	1	3	4	A6	1.0861422320526999
1038	1	3	4	A7	1.3599798047795355
1039	1	3	4	A8	1.627686685579651
1040	1	3	4	A9	0.8290618839255662
1041	1	3	4	A10	2.8198538250709237
1042	1	3	4	A11	1.6234793479828822
1043	1	3	4	A12	0.08532480646247055
1044	1	3	4	B1	0.22637880463528393
1045	1	3	4	B2	0.04209741789681204
1046	1	3	4	B3	0.4727604943020628
1047	1	3	4	B4	0.02101264605471943
1048	1	3	4	B5	0.026590373611578594
1049	1	3	4	B6	0.13506755782083954
1050	1	3	4	B7	1.0383949608116556
1051	1	3	4	B8	0.28739722075299323
1052	1	3	4	B9	0.2189979323940953
1053	1	3	4	B10	0.2594604991104486
1054	1	3	4	B11	0.11722844641053998
1055	1	3	4	B12	0.8750781362696542
1056	1	3	4	C1	0.33774102033947206
1057	1	3	4	C2	0.0834735779198923
1058	1	3	4	C3	0.05902293600038467
1059	1	3	4	C4	0.4229456171563206
1060	1	3	4	C5	0.21644948790690965
1061	1	3	4	C6	0.038202625378660385
1062	1	3	4	C7	0.33968841659854787
1063	1	3	4	C8	0.21190556330239937
1064	1	3	4	C9	1.345073808722412
1065	1	3	4	C10	0.5520507765543107
1066	1	3	4	C11	1.0136077318844063
1067	1	3	4	D1	0.2509977400586623
1068	1	3	4	D2	0.016228302158965237
1069	1	3	4	D3	0.49942299370101456
1070	1	3	4	D4	0.06137904505457518
1071	1	3	4	D5	0.0575563783237967
1072	1	3	4	D6	0.2531615136798577
1073	1	3	4	D8	0.027239505697937202
1074	1	3	4	D9	0.10357263066788479
1075	1	3	4	D10	0.049574457854498245
1076	1	3	4	D11	0.035461845458479586
1077	1	3	4	D12	0.47052459489349424
1078	1	3	4	E1	0.03356253305765255
1079	1	3	4	E2	0.023657258258402654
1080	1	3	4	E3	0.03976535077174592
1081	1	3	4	E4	0.03447612636437948
1082	1	3	4	E5	0.10826080684714141
1083	1	3	4	E6	0.07450593835649373
1084	1	3	4	E7	0.1637736211953647
1085	1	3	4	E8	0.40041832956676443
1086	1	3	4	E9	0.19764869933163437
1087	1	3	4	E10	0.06327835745540222
1088	1	3	4	E11	0.035053132663364905
1089	1	3	4	E12	0.43265855652257534
1090	1	3	4	F1	0.025219983651488195
1091	1	3	4	F2	0.09292205606577872
1092	1	3	4	F3	0.08917151512237342
1093	1	3	4	F4	0.37036591816127323
1094	1	3	4	F5	0.1961821416550464
1095	1	3	4	F6	0.3953935663797663
1096	1	3	4	F7	0.10301966629802375
1097	1	3	4	F8	0.15543107178920038
1098	1	3	4	F9	0.5216617781410781
1099	1	3	4	F10	0.8922921575227196
1100	1	3	4	F11	0.15829206135500312
1101	1	3	4	F12	1.2156561042458047
1102	1	3	4	G1	1.8732749915853248
1103	1	3	4	G2	0.2916286002788864
1104	1	3	4	G3	0.7779968264653556
1105	1	3	4	G4	0.028585853728903206
1106	1	3	4	G5	0.109703322594605
1107	1	3	4	G6	0.5497187094292446
1108	1	3	4	G7	0.5300764533346156
1109	1	3	4	G8	0.851997884310237
1110	1	3	4	G9	0.4414819445112276
1111	1	3	4	G10	0.0650334182814829
1112	1	3	4	G11	0.6692070971774775
1113	1	3	4	G12	0.12011347790546713
1114	1	3	4	H1	0.03327402990815983
1115	1	3	4	H2	0.25664759340289467
1116	1	3	4	H3	0.0326970236091744
1117	1	3	4	H4	0.25015627253930856
1118	1	3	4	H5	0.5190171659373948
1119	1	3	4	H6	0.99584074626148
1120	1	3	4	H7	0.4742270519786508
1121	1	3	4	H8	0.1461268452180603
1122	1	3	4	H9	0.9042169543684185
1123	1	3	4	H10	1.0173101889695628
1124	1	3	4	H11	0.7394816560080781
1125	1	3	4	H12	0.03154301101120354
1126	1	4	1	A1	0.054887724190989085
1127	1	4	1	A2	0.16028754147232774
1128	1	4	1	A3	0.5644323700533731
1129	1	4	1	A4	0.250180314468433
1130	1	4	1	A5	1.2210895802279176
1131	1	4	1	A6	1.326850026446122
1132	1	4	1	A8	0.9967783814973313
1133	1	4	1	A9	0.5363513968360821
1134	1	4	1	A10	4.533057652546041
1135	1	4	1	A11	0.4413617348656056
1136	1	4	1	A12	0.6051834399192191
1137	1	4	1	B1	0.08503630331297783
1138	1	4	1	B2	0.7157041881040535
1139	1	4	1	B3	0.20050968889743714
1140	1	4	1	B4	0.12521036687983844
1141	1	4	1	B5	0.21921430975621484
1142	1	4	1	B6	0.23864018848872434
1143	1	4	1	B7	0.47766504784343894
1144	1	4	1	B8	0.1835601288647401
1145	1	4	1	B9	0.044165023801509835
1146	1	4	1	B10	0.14901187671298746
1147	1	4	1	B11	0.07597249603308169
1148	1	4	1	B12	1.2519834591527623
1149	1	4	1	C1	1.1585805645044958
1150	1	4	1	C2	0.2315959032552772
1151	1	4	1	C3	0.1635091599749964
1152	1	4	1	C4	0.03341828148290619
1153	1	4	1	C5	0.018848872433524066
1154	1	4	1	C6	0.2387844400634707
1155	1	4	1	C7	0.03123046593258643
1156	1	4	1	C8	0.22770111073712554
1157	1	4	1	C9	0.03351444919940376
1158	1	4	1	C10	0.11112179641294417
1159	1	4	1	C11	0.24445833533682743
1160	1	4	1	C12	1.1765398855604174
1161	1	4	1	D1	0.30737606385536376
1162	1	4	1	D2	0.28477665047843437
1163	1	4	1	D3	0.0963600519305669
1164	1	4	1	D4	0.04738664230417849
1165	1	4	1	D5	0.012309467711689186
1166	1	4	1	D7	0.06262922536904361
1167	1	4	1	D8	0.08356974563638986
1168	1	4	1	D9	0.03113429821608886
1169	1	4	1	D10	0.0664278501706977
1170	1	4	1	D11	0.0391883444727605
1171	1	4	1	D12	0.6269654277059191
1172	1	4	1	E1	0.6728374284752608
1173	1	4	1	E2	0.19649468673366352
1174	1	4	1	E3	0.01812761455979228
1175	1	4	1	E4	0.02067605904697793
1176	1	4	1	E5	0.013583689955282011
1177	1	4	1	E6	0.16701928162715776
1178	1	4	1	E7	0.7404914170313026
1179	1	4	1	E8	0.14259268163677455
1180	1	4	1	E9	0.18057892965331537
1181	1	4	1	E10	0.13059575900370246
1182	1	4	1	E11	0.061306919267202
1183	1	4	1	E12	0.4062124344857431
1184	1	4	1	F1	0.310020676059047
1185	1	4	1	F2	0.040895321440592394
1186	1	4	1	F3	0.02993220175986921
1187	1	4	1	F4	0.023272587392412367
1188	1	4	1	F5	0.017141895465692166
1189	1	4	1	F6	0.028345434437659276
1190	1	4	1	F7	0.0735683031206424
1191	1	4	1	F8	0.028417560225032456
1192	1	4	1	F9	0.01218925806606722
1193	1	4	1	F10	0.06758186276866855
1194	1	4	1	F11	0.03762561907967495
1195	1	4	1	F12	0.4369380199067173
1196	1	4	1	G1	0.018536327354906956
1197	1	4	1	G2	1.1818531518969082
1198	1	4	1	G3	0.044068856085012265
1199	1	4	1	G4	0.15278645958551715
1200	1	4	1	G5	0.09590325527720345
1201	1	4	1	G6	0.24796845698898878
1202	1	4	1	G7	0.07433764485262298
1203	1	4	1	G8	0.13961148242534982
1204	1	4	1	G9	0.024065971053517335
1205	1	4	1	G10	0.2183007164494879
1206	1	4	1	G11	0.03639948069433091
1207	1	4	1	G12	0.9114295331057364
1208	1	4	1	H1	0.01969033995287782
1209	1	4	1	H2	1.630451507428956
1210	1	4	1	H3	0.04697792950906381
1211	1	4	1	H4	0.39351829590806364
1212	1	4	1	H6	1.113982785978747
1213	1	4	1	H7	0.7227244314083762
1214	1	4	1	H8	1.204789152281579
1215	1	4	1	H9	0.22154637688128095
1216	1	4	1	H10	1.023921719478771
1217	1	4	1	H11	0.4261191518007405
1218	1	4	1	H12	0.45730153387507816
1219	1	4	2	A1	0.027720344280425063
1220	1	4	2	A2	0.4986055681107852
1221	1	4	2	A3	0.5876568735875367
1222	1	4	2	A4	2.4229456171563206
1223	1	4	2	A5	3.244049622541713
1224	1	4	2	A6	1.5500312545078616
1225	1	4	2	A7	2.11306919267202
1226	1	4	2	A8	2.050656344665096
1227	1	4	2	A9	2.795884021733904
1228	1	4	2	A10	0.8652449872577775
1229	1	4	2	A11	1.8789008030004328
1230	1	4	2	A12	0.22707602057989132
1231	1	4	2	B1	1.0358705582535943
1232	1	4	2	B2	0.18331970957349616
1233	1	4	2	B3	0.48622397461172284
1234	1	4	2	B4	0.4148194451122758
1235	1	4	2	B5	2.3059575900370244
1236	1	4	2	B6	0.4168149252296004
1237	1	4	2	B7	0.040799153724094823
1238	1	4	2	B9	1.8638745972976871
1239	1	4	2	B10	1.4815357984324662
1240	1	4	2	B11	0.2135644564119825
1241	1	4	2	B12	0.6502620570274559
1242	1	4	2	C1	0.09869211905563302
1243	1	4	2	C2	0.2810261095350291
1244	1	4	2	C3	0.05332499879790355
1245	1	4	2	C4	0.02526806750973698
1246	1	4	2	C5	0.3473577919892292
1247	1	4	2	C6	0.6297542914843487
1248	1	4	2	C7	0.4477809299418185
1249	1	4	2	C8	1.0186324950714045
1250	1	4	2	C9	0.34759821128047313
1251	1	4	2	C10	0.06960138481511756
1252	1	4	2	C11	0.279247006779824
1253	1	4	2	C12	0.7114728085781603
1254	1	4	2	D1	0.5607299129682166
1255	1	4	2	D2	0.23700533730826562
1256	1	4	2	D3	0.24525171899793238
1257	1	4	2	D4	0.23118719046016253
1258	1	4	2	D5	0.060561619464345816
1259	1	4	2	D6	1.472279655719575
1260	1	4	2	D7	0.3150213973169207
1261	1	4	2	D8	0.6143434149156128
1262	1	4	2	D9	0.19880271192960522
1263	1	4	2	D10	0.450257248641631
1264	1	4	2	D11	0.41568495456075394
1265	1	4	2	D12	0.20906861566572102
1266	1	4	2	E1	0.2176035005048805
1267	1	4	2	E2	0.15377217867961726
1268	1	4	2	E3	0.19437899697071692
1269	1	4	2	E4	0.46944270808289656
1270	1	4	2	E5	0.16673077847766504
1271	1	4	2	E6	0.28557003413953935
1272	1	4	2	E7	0.15963840938596913
1273	1	4	2	E8	0.16076838005481559
1274	1	4	2	E9	0.10717892003654374
1275	1	4	2	E10	0.5176467759773045
1276	1	4	2	E11	1.2142376304274656
1277	1	4	2	E12	0.04204933403856326
1278	1	4	2	F1	0.20308217531374717
1279	1	4	2	F2	0.27739577823724576
1280	1	4	2	F3	0.035678222820599126
1281	1	4	2	F4	0.020603933259604752
1282	1	4	2	F5	0.040991489157089965
1283	1	4	2	F6	0.03291340097129394
1284	1	4	2	F7	0.08998894071260279
1285	1	4	2	F8	0.19303264893975092
1286	1	4	2	F9	0.12646054719430688
1287	1	4	2	F10	0.3550992931672837
1288	1	4	2	F11	0.480910708275232
1289	1	4	2	F12	0.026782709044573735
1290	1	4	2	G1	0.37130355339712456
1291	1	4	2	G2	0.23258162234937732
1292	1	4	2	G3	0.6426888493532721
1293	1	4	2	G4	0.3988075203154301
1294	1	4	2	G5	0.980477953550993
1295	1	4	2	G6	0.09018127614559793
1296	1	4	2	G7	0.15848439678799828
1297	1	4	2	G8	0.11083329326345145
1298	1	4	2	G9	0.047194306871183346
1299	1	4	2	G10	0.5900370245708516
1300	1	4	2	G11	0.22815790739048902
1301	1	4	2	G12	0.9280665480598164
1302	1	4	2	H1	0.15761888733952012
1303	1	4	2	H2	0.3675049285954705
1304	1	4	2	H3	3.0605856613934703
1305	1	4	2	H4	0.35440207722267636
1306	1	4	2	H5	1.244987257777564
1307	1	4	2	H6	3.484805500793384
1308	1	4	2	H7	1.7261143434149155
1309	1	4	2	H8	0.08025195941722364
1310	1	4	2	H9	1.9836755301245372
1311	1	4	2	H10	4.852238303601481
1312	1	4	2	H11	0.4697071693032649
1313	1	4	2	H12	0.1342501322306102
1314	1	4	3	A1	0.12133961629081118
1315	1	4	3	A2	0.42753762561907965
1316	1	4	3	A3	0.36974082800403907
1317	1	4	3	A4	0.520435639755734
1318	1	4	3	A5	0.408592585469058
1319	1	4	3	A6	2.1616098475741694
1320	1	4	3	A7	0.03072558542097418
1321	1	4	3	A8	0.046809636005193056
1322	1	4	3	A9	1.5869836995720537
1323	1	4	3	A10	0.8438717122661923
1324	1	4	3	A11	0.13064384286195124
1325	1	4	3	A12	0.21755541664663172
1326	1	4	3	B1	0.23811126604798769
1327	1	4	3	B2	0.2749675433956821
1328	1	4	3	B3	0.11415107948261768
1329	1	4	3	B4	0.34180410636149444
1330	1	4	3	B5	0.04567966533634659
1331	1	4	3	B6	0.11229985094003943
1332	1	4	3	B7	0.2039957686204741
1333	1	4	3	B8	0.2605664278501707
1334	1	4	3	B9	0.07438572871087176
1335	1	4	3	B10	0.0889070539020051
1336	1	4	3	B11	0.012790306294177045
1337	1	4	3	B12	1.3995768620474107
1338	1	4	3	C1	0.2407799201807953
1339	1	4	3	C2	0.555801317497716
1340	1	4	3	C3	0.13376929364812232
1341	1	4	3	C4	0.09220079819204693
1342	1	4	3	C5	0.10494302062797518
1343	1	4	3	C6	0.1332403712073857
1344	1	4	3	C7	0.021709861999326827
1345	1	4	3	C8	0.9000096167716498
1346	1	4	3	C9	0.09152762417656393
1347	1	4	3	C10	0.3338462278213204
1348	1	4	3	C11	0.049983170649612926
1349	1	4	3	C12	2.0669327306823098
1350	1	4	3	D1	0.11165071885368082
1351	1	4	3	D2	0.06428811847862673
1352	1	4	3	D3	0.014160696254267443
1353	1	4	3	D4	0.025292109438861374
1354	1	4	3	D5	0.0170216858200702
1355	1	4	3	D6	0.01757465018993124
1356	1	4	3	D7	0.03663989998557484
1357	1	4	3	D8	0.046713468288695485
1358	1	4	3	D9	0.038106457662162814
1359	1	4	3	D10	0.1621868538731548
1360	1	4	3	D11	0.017310188969562917
1361	1	4	3	D12	0.8530316872625859
1362	1	4	3	E1	0.37825167091407413
1363	1	4	3	E2	0.36098956580276004
1364	1	4	3	E3	0.06190796749531182
1365	1	4	3	E4	0.05849401355964803
1366	1	4	3	E6	0.09037361157859307
1367	1	4	3	E7	0.01553108621435784
1368	1	4	3	E8	0.02125306534596336
1369	1	4	3	E9	0.05988844544886281
1370	1	4	3	E10	0.14836274462662885
1371	1	4	3	E11	0.024594893494253978
1372	1	4	3	E12	0.214574217435207
1373	1	4	3	F2	0.470019714381882
1374	1	4	3	F3	0.44941578112227726
1375	1	4	3	F4	0.3190604414098187
1376	1	4	3	F5	0.18298312256575466
1377	1	4	3	F6	0.06940904938212242
1378	1	4	3	F7	0.024618935423378372
1379	1	4	3	F8	0.3205510410155311
1380	1	4	3	F9	0.24950714045294994
1381	1	4	3	F10	0.2189979323940953
1382	1	4	3	F11	0.06015290666923114
1383	1	4	3	F12	0.46266288406981776
1384	1	4	3	G1	0.07224599701880079
1385	1	4	3	G2	0.19974034716545655
1386	1	4	3	G3	0.10729912968216569
1387	1	4	3	G4	0.18370438043948648
1388	1	4	3	G5	0.11367024090012982
1389	1	4	3	G6	0.19300860701062653
1390	1	4	3	G7	0.19728807039476848
1391	1	4	3	G8	0.6289128239649949
1392	1	4	3	G9	0.08472375823436072
1393	1	4	3	G10	0.0636630283213925
1394	1	4	3	G11	0.25388277155358946
1395	1	4	3	G12	0.9799971149685051
1396	1	4	3	H1	0.010073568303120643
1397	1	4	3	H2	0.9783141799297975
1398	1	4	3	H3	0.4896138866182623
1399	1	4	3	H4	0.7172909554262634
1400	1	4	3	H5	0.42638361302110883
1401	1	4	3	H6	0.41234312641246335
1402	1	4	3	H7	0.3869067653988556
1403	1	4	3	H8	0.914218396884166
1404	1	4	3	H9	0.08429100351012166
1405	1	4	3	H10	0.9855748425253642
1406	1	4	3	H11	0.013174977160167332
1407	1	4	3	H12	0.027431841130932347
1408	1	4	4	A2	0.4369139779775929
1409	1	4	4	A3	0.7013030725585421
1410	1	4	4	A4	1.3569024378516132
1411	1	4	4	A5	1.1996201375198345
1412	1	4	4	A6	1.860196182141655
1413	1	4	4	A7	0.414891570899649
1414	1	4	4	A8	1.435014665576766
1415	1	4	4	A9	0.28016060008655097
1416	1	4	4	A10	3.4127277972784538
1417	1	4	4	A11	1.3175938837332308
1418	1	4	4	A12	0.07914603067750156
1419	1	4	4	B2	0.15040630860220225
1420	1	4	4	B3	0.21123238928691637
1421	1	4	4	B4	0.048925325768139634
1422	1	4	4	B5	0.12896090782324374
1423	1	4	4	B7	0.11391066019137376
1424	1	4	4	B8	0.2441698321873347
1425	1	4	4	B9	0.5577246718276675
1426	1	4	4	B10	0.9711256431216041
1427	1	4	4	B11	0.041712747030821756
1428	1	4	4	B12	0.3582247439534548
1429	1	4	4	C2	0.24104438140116363
1430	1	4	4	C3	0.10369284031350676
1431	1	4	4	C4	0.10234649228254075
1432	1	4	4	C5	0.24662210895802278
1433	1	4	4	C6	0.22147425109390778
1434	1	4	4	C7	0.03476462951387219
1435	1	4	4	C8	0.0459681684858393
1436	1	4	4	C9	0.2841275183920758
1437	1	4	4	C10	0.4254940616435063
1438	1	4	4	C11	0.19675914795403182
1439	1	4	4	C12	0.4131605520026927
1440	1	4	4	D2	0.054406885608501224
1441	1	4	4	D3	0.07097177477520797
1442	1	4	4	D4	0.058469971630523636
1443	1	4	4	D5	0.05945569072462374
1444	1	4	4	D6	0.13463480309660047
1445	1	4	4	D7	0.023008126172044046
1446	1	4	4	D8	0.13711112179641294
1447	1	4	4	D9	0.08953214405923932
1448	1	4	4	D10	0.0858296869740828
1449	1	4	4	D11	0.060850122613838535
1450	1	4	4	D12	0.48656056161946437
1451	1	4	4	E1	0.1491801702168582
1452	1	4	4	E2	0.012790306294177045
1453	1	4	4	E3	0.05967206808674328
1454	1	4	4	E4	0.024859354714622302
1455	1	4	4	E5	0.08871471846900995
1456	1	4	4	E6	0.03894792518151657
1457	1	4	4	E7	0.0940039428763764
1458	1	4	4	E8	0.024306390344761265
1459	1	4	4	E9	0.0725345001682935
1460	1	4	4	E10	0.14064528537769871
1461	1	4	4	E11	0.2935759965379622
1462	1	4	4	E12	0.21902197432321968
1463	1	4	4	F1	0.5018271866134538
1464	1	4	4	F2	0.055056017694859835
1465	1	4	4	F3	0.8400490455354137
1466	1	4	4	F4	0.13030725585420974
1467	1	4	4	F5	0.08405058421887772
1468	1	4	4	F6	0.22334952156561041
1469	1	4	4	F7	0.09914891570899649
1470	1	4	4	F8	0.5867673222099341
1471	1	4	4	F9	0.8480550079338366
1472	1	4	4	F10	0.3933740443333173
1473	1	4	4	F11	1.0545030533249988
1474	1	4	4	F12	0.5644083281242487
1475	1	4	4	G1	0.7214021253065346
1476	1	4	4	G2	0.1675001202096456
1477	1	4	4	G3	1.7233014377073617
1478	1	4	4	G4	0.51346348030966
1479	1	4	4	G5	0.9396307159686493
1480	1	4	4	G6	0.5285137279415301
1481	1	4	4	G7	0.39529739866326874
1482	1	4	4	G8	0.6530990046641343
1483	1	4	4	G9	0.14468432947059673
1484	1	4	4	G10	2.23900081742559
1485	1	4	4	G11	0.08724816079242198
1486	1	4	4	G12	0.9169351348752224
1487	1	4	4	H1	0.11090541905082464
1488	1	4	4	H2	0.882891763235082
1489	1	4	4	H3	1.9260470260133673
1490	1	4	4	H4	0.2500120209645622
1491	1	4	4	H5	0.9707650141847382
1492	1	4	4	H6	0.7622012790306294
1493	1	4	4	H7	0.08782516709140742
1494	1	4	4	H8	1.4425157474635766
1495	1	4	4	H9	2.068038659422032
1496	1	4	4	H10	0.13768812809539838
1497	1	4	4	H11	3.1406933692359473
1498	1	4	4	H12	0.024546809636005192
1499	1	5	1	A1	0.23428859931720922
1500	1	5	1	A2	2.846059527816512
1501	1	5	1	A3	0.31415588786844256
1502	1	5	1	A4	0.4670865990287061
1503	1	5	1	A5	0.14720873202865797
1504	1	5	1	A6	0.4904072702793672
1505	1	5	1	A7	0.40106746165312307
1506	1	5	1	A8	0.3246862528249267
1507	1	5	1	A9	0.7969418666153772
1508	1	5	1	A10	2.5533249987979034
1509	1	5	1	A11	0.8575515699379718
1510	1	5	1	A12	0.13877001490599605
1511	1	5	1	B1	1.7488099245083426
1512	1	5	1	B2	0.4243881329037842
1513	1	5	1	B3	0.536279271048709
1514	1	5	1	B4	0.2299370101456941
1515	1	5	1	B5	0.20988604125595037
1516	1	5	1	B6	0.40202913881809876
1517	1	5	1	B7	0.5221666586526903
1518	1	5	1	B8	0.5405587344328509
1519	1	5	1	B9	0.040678944078472855
1520	1	5	1	B10	0.30663076405250755
1521	1	5	1	B11	0.4901668509881233
1522	1	5	1	B12	1.859210463047555
1523	1	5	1	C1	0.9929557147665529
1524	1	5	1	C2	0.5218781555031976
1525	1	5	1	C3	0.18678174736740877
1526	1	5	1	C4	0.030653459633601
1527	1	5	1	C5	0.17497716016733184
1528	1	5	1	C6	0.03483675530124537
1529	1	5	1	C7	0.20678463239890368
1530	1	5	1	C8	0.6369428282925422
1531	1	5	1	C9	0.07926624032312353
1532	1	5	1	C10	0.44744434293407703
1533	1	5	1	C11	0.5558734432850891
1534	1	5	1	C12	0.4710775592633553
1535	1	5	1	D1	0.7950425542145502
1536	1	5	1	D2	0.4843246622108958
1537	1	5	1	D3	0.20082223397605423
1538	1	5	1	D4	0.513583689955282
1539	1	5	1	D5	0.4233062460931865
1540	1	5	1	D6	0.4929797566956773
1541	1	5	1	D7	0.2367408760878973
1542	1	5	1	D8	0.2615761888733952
1543	1	5	1	D9	0.05036784151560321
1544	1	5	1	D10	0.3585132471029475
1545	1	5	1	D11	0.143049478290138
1546	1	5	1	D12	0.38890224551618024
1547	1	5	1	E1	1.1727172188296389
1548	1	5	1	E2	1.6420397172669134
1549	1	5	1	E3	0.20784247728037697
1550	1	5	1	E4	0.13754387652065203
1551	1	5	1	E5	0.12263788046352839
1552	1	5	1	E6	0.6731740154830024
1553	1	5	1	E7	0.022695581093426936
1554	1	5	1	E8	0.0650815021397317
1555	1	5	1	E9	0.07169303264893975
1556	1	5	1	E10	0.6712506611530509
1557	1	5	1	E11	0.03945280569312882
1558	1	5	1	E12	0.03555801317497716
1559	1	5	1	F1	0.4613405779679762
1560	1	5	1	F3	0.28665192095013703
1561	1	5	1	F4	0.04548732990335144
1562	1	5	1	F5	0.060273116314853104
1563	1	5	1	F6	0.24813675049285955
1564	1	5	1	F7	0.02918690195701303
1565	1	5	1	F8	0.17346251863249507
1566	1	5	1	F9	0.04887724190989085
1567	1	5	1	F11	0.06008078088185796
1568	1	5	1	F12	0.35310381304995914
1569	1	5	1	G1	0.3265855652257537
1570	1	5	1	G2	2.176515843631293
1571	1	5	1	G3	0.8118478626725009
1572	1	5	1	G4	0.2006298985430591
1573	1	5	1	G5	0.544116939943261
1574	1	5	1	G6	0.4437418858489205
1575	1	5	1	G7	0.27941530028369477
1576	1	5	1	G8	0.4382122421503101
1577	1	5	1	G9	0.4366495167572246
1578	1	5	1	G10	1.0654902149348464
1579	1	5	1	G11	0.15446939462422465
1580	1	5	1	G12	3.023921719478771
1581	1	5	1	H1	0.7900418329566764
1582	1	5	1	H2	3.9544645862384
1583	1	5	1	H3	0.9190027407799202
1584	1	5	1	H4	1.1445641198249747
1585	1	5	1	H5	2.182165696975525
1586	1	5	1	H6	1.0238976775496467
1587	1	5	1	H7	1.3292061355003126
1588	1	5	1	H8	1.0539500889551379
1589	1	5	1	H9	0.7339760542385921
1590	1	5	1	H10	1.0530364956484108
1591	1	5	1	H12	0.04897340962638842
1592	1	5	2	A1	0.34798288214646345
1593	1	5	2	A2	0.6405972015194499
1594	1	5	2	A3	1.4501129970668847
1595	1	5	2	A4	2.2019522046449005
1596	1	5	2	A5	3.256166754820407
1597	1	5	2	A6	1.3031446843294705
1598	1	5	2	A7	0.5472904745876809
1599	1	5	2	A8	1.947083713997211
1600	1	5	2	A9	1.2621531951723806
1601	1	5	2	A10	0.29816800500072127
1602	1	5	2	A11	2.194739625907583
1603	1	5	2	A12	0.04875703226426888
1604	1	5	2	B1	1.2225080540462567
1605	1	5	2	B2	0.1297542914843487
1606	1	5	2	B3	0.4591046785594076
1607	1	5	2	B4	0.2577535221426167
1608	1	5	2	B5	1.1617781410780401
1609	1	5	2	B6	0.46028273308650286
1610	1	5	2	B7	0.05164206375919604
1611	1	5	2	B8	0.17831898831562246
1612	1	5	2	B9	0.8193729864884358
1613	1	5	2	B10	0.37748232918209357
1614	1	5	2	B11	0.5979708611819012
1615	1	5	2	B12	0.09753810645766216
1616	1	5	2	C1	0.6596143674568448
1617	1	5	2	C2	0.21135259893253835
1618	1	5	2	C3	0.22580179833629851
1619	1	5	2	C4	0.878492090205318
1620	1	5	2	C5	0.2830215896523537
1621	1	5	2	C6	0.20175986921190556
1622	1	5	2	C7	0.0725345001682935
1623	1	5	2	C8	0.09551858441121315
1624	1	5	2	C9	1.6226859643217773
1625	1	5	2	C10	0.5512333509640813
1626	1	5	2	C11	1.8881809876424485
1627	1	5	2	C12	0.09323460114439583
1628	1	5	2	D1	1.0098331490118768
1629	1	5	2	D2	0.07400105784488148
1630	1	5	2	D3	0.0660431793047074
1631	1	5	2	D4	0.20565466173005723
1632	1	5	2	D5	0.27482329182093573
1633	1	5	2	D6	0.8626484589123431
1634	1	5	2	D7	0.44097706399961534
1635	1	5	2	D8	0.24039524931480502
1636	1	5	2	D9	0.33528874356878396
1637	1	5	2	D10	0.726811559359523
1638	1	5	2	D11	0.5296436986103765
1639	1	5	2	D12	0.495960955907102
1640	1	5	2	E1	3.269005144972833
1641	1	5	2	E2	0.08914747319324903
1642	1	5	2	E3	0.1300668365629658
1643	1	5	2	E4	0.31285762369572534
1644	1	5	2	E5	0.19954801173246142
1645	1	5	2	E6	0.0861903159109487
1646	1	5	2	E7	0.1508631052555657
1647	1	5	2	E8	0.02680675097369813
1648	1	5	2	E9	0.17593883733230756
1649	1	5	2	E10	0.16156176371592057
1650	1	5	2	E11	0.5205798913304803
1651	1	5	2	E12	0.094653074962735
1652	1	5	2	F1	0.29033033610616915
1653	1	5	2	F2	0.12622012790306295
1654	1	5	2	F3	0.24469875462807136
1655	1	5	2	F4	0.1307400105784488
1656	1	5	2	F5	0.48317064961292494
1657	1	5	2	F6	0.016396595662835987
1658	1	5	2	F7	0.08808962831177573
1659	1	5	2	F8	0.024835312785497908
1660	1	5	2	F9	0.2343126412463336
1661	1	5	2	F10	0.2233735634947348
1662	1	5	2	F11	0.2138529595614752
1663	1	5	2	F12	0.02680675097369813
1664	1	5	2	G1	0.11463191806510555
1665	1	5	2	G2	0.20892436409097467
1666	1	5	2	G3	0.2983603404337164
1667	1	5	2	G4	0.2455642640765495
1668	1	5	2	G5	0.4127999230658268
1669	1	5	2	G6	0.03688031927681877
1670	1	5	2	G7	0.23529836034043372
1671	1	5	2	G8	0.0309900466413425
1672	1	5	2	G9	1.5249795643602442
1673	1	5	2	G10	0.6024426599990383
1674	1	5	2	G11	1.1203779391258355
1675	1	5	2	G12	0.7588594508823387
1676	1	5	2	H1	0.35098812328701257
1677	1	5	2	H2	0.6042217627542434
1678	1	5	2	H3	1.6530749627350099
1679	1	5	2	H4	0.23919315285858536
1680	1	5	2	H5	0.8344713179785546
1681	1	5	2	H6	0.9290763090830408
1682	1	5	2	H7	0.2877818916189835
1683	1	5	2	H8	0.6537721786796172
1684	1	5	2	H9	1.717026494205895
1685	1	5	2	H10	0.39895177189017644
1686	1	5	2	H11	0.8551954608837813
1687	1	5	2	H12	0.08614223205269991
1688	1	5	3	A1	0.07361638697889118
1689	1	5	3	A2	0.7147184690099534
1690	1	5	3	A3	0.4305428667596288
1691	1	5	3	A4	0.6223974611722844
1692	1	5	3	A5	1.5092801846420156
1693	1	5	3	A6	1.8272827811703611
1694	1	5	3	A7	1.1463913064384286
1695	1	5	3	A8	0.05190652497956436
1696	1	5	3	A9	0.9306871183343751
1697	1	5	3	A10	1.0073568303120641
1698	1	5	3	A11	0.645069000336587
1699	1	5	3	A12	0.07823243737077464
1700	1	5	3	B1	1.4565802760013464
1701	1	5	3	B2	0.798456508150214
1702	1	5	3	B3	0.1011443958263211
1703	1	5	3	B4	0.1583161032841275
1704	1	5	3	B5	0.10407751117949704
1705	1	5	3	B6	0.40489012838390154
1706	1	5	3	B7	0.18649324421791605
1707	1	5	3	B8	0.05746021060729913
1708	1	5	3	B9	0.02584507380872241
1709	1	5	3	B10	0.025364235226234554
1710	1	5	3	B11	0.07440977063999615
1711	1	5	3	B12	0.9496321584843967
1712	1	5	3	C1	1.0988604125595038
1713	1	5	3	C2	0.1630764052507573
1714	1	5	3	C3	0.06693273068230995
1715	1	5	3	C4	0.06397557340000962
1716	1	5	3	C5	0.15355580131749771
1717	1	5	3	C6	0.055536856277347696
1718	1	5	3	C7	0.39738904649709095
1719	1	5	3	C8	0.4716064817040919
1720	1	5	3	C9	0.012405635428186759
1721	1	5	3	C10	0.5407270279367217
1722	1	5	3	C11	0.2710727508775304
1723	1	5	3	C12	0.3947203923642833
1724	1	5	3	D1	0.08102130114920421
1725	1	5	3	D2	0.24219839399913448
1726	1	5	3	D3	0.041400201952204646
1727	1	5	3	D4	0.11739673991441073
1728	1	5	3	D5	0.02517189979323941
1729	1	5	3	D6	0.0183920757801606
1730	1	5	3	D7	0.02973986632687407
1731	1	5	3	D8	0.09508582968697409
1732	1	5	3	D9	0.03716882242631149
1733	1	5	3	D10	0.034716545655623404
1734	1	5	3	D11	0.17666009520603934
1735	1	5	3	D12	0.12249362888878204
1736	1	5	3	E1	0.7106313410588065
1737	1	5	3	E2	0.153267298168005
1738	1	5	3	E3	0.17456844737221713
1739	1	5	3	E4	0.021902197432321968
1740	1	5	3	E5	0.01829590806366303
1741	1	5	3	E6	0.11141029956243689
1742	1	5	3	E7	0.01666105688320431
1743	1	5	3	E8	0.2255373371159302
1744	1	5	3	E9	0.023633216329278263
1745	1	5	3	E10	0.1654805981631966
1746	1	5	3	E11	0.04810790017791028
1747	1	5	3	E12	0.15011780545270953
1748	1	5	3	F1	1.3268259845169976
1749	1	5	3	F2	1.7376304274655
1750	1	5	3	F3	0.06457662162811945
1751	1	5	3	F4	0.672476799538395
1752	1	5	3	F5	0.11734865605616195
1753	1	5	3	F6	0.031110256286964465
1754	1	5	3	F7	0.030557291917103428
1755	1	5	3	F9	0.06491320863586095
1756	1	5	3	F10	0.4071019858633457
1757	1	5	3	F11	0.3668077126508631
1758	1	5	3	F12	0.24989181131894023
1759	1	5	3	G1	0.18105976823580325
1760	1	5	3	G2	0.8926047026013367
1761	1	5	3	G3	0.17488099245083424
1762	1	5	3	G4	0.1822378227628985
1763	1	5	3	G5	0.3623118719046016
1764	1	5	3	G6	0.27386161465596
1765	1	5	3	G7	0.5250516901476174
1766	1	5	3	G8	0.3056210030292831
1767	1	5	3	G9	0.16098475741693513
1768	1	5	3	G10	0.8671923835168533
1769	1	5	3	G11	0.06940904938212242
1770	1	5	3	G12	0.8608933980862624
1771	1	5	3	H1	0.020892436409097465
1772	1	5	3	H2	0.6968553156705294
1773	1	5	3	H3	0.04976679328749339
1774	1	5	3	H4	0.1931528585853729
1775	1	5	3	H5	0.316079242198394
1776	1	5	3	H6	0.12107515507044285
1777	1	5	3	H7	1.1254267442419579
1778	1	5	3	H9	0.10109631196807232
1779	1	5	3	H10	0.09989421551185267
1780	1	5	3	H11	0.19221522334952157
1781	1	5	3	H12	0.016060008655094486
1782	1	5	4	A1	0.11092946097994903
1783	1	5	4	A2	0.49605712362359955
1784	1	5	4	A3	0.03024474683848632
1785	1	5	4	A4	2.3087704957445787
1786	1	5	4	A5	0.6558878684425639
1787	1	5	4	A6	1.9989181131894023
1788	1	5	4	A7	2.5388277155358945
1789	1	5	4	A8	0.8428619512429677
1790	1	5	4	A9	2.2586911573784683
1791	1	5	4	A10	0.3198538250709237
1792	1	5	4	A11	0.4928114631918065
1793	1	5	4	A12	0.026422080107707843
1794	1	5	4	B1	1.6472327739577823
1795	1	5	4	B2	0.30901091503582245
1796	1	5	4	B3	1.8715920565466173
1797	1	5	4	B4	0.28078569024378514
1798	1	5	4	B5	0.3545703707265471
1799	1	5	4	B6	0.22464778573832764
1800	1	5	4	B7	0.06424003462037794
1801	1	5	4	B8	0.03668798384382363
1802	1	5	4	B9	0.04753089387892485
1803	1	5	4	B10	0.403207193345194
1804	1	5	4	B11	1.1434341491561282
1805	1	5	4	B12	0.8708467567437611
1806	1	5	4	C1	1.2257056306198009
1807	1	5	4	C2	0.11011203538971967
1808	1	5	4	C3	0.8004519882675386
1809	1	5	4	C5	0.2644131365100736
1810	1	5	4	C6	0.2921334807904986
1811	1	5	4	C7	0.01471366062412848
1812	1	5	4	C8	0.46198971005433476
1813	1	5	4	C10	0.09813915468577199
1814	1	5	4	C11	0.3562052219070058
1815	1	5	4	C12	0.48086262441698324
1816	1	5	4	D1	0.707962686925999
1817	1	5	4	D2	0.047434726162427276
1818	1	5	4	D3	0.23902485935471462
1819	1	5	4	D4	0.18656537000528922
1820	1	5	4	D5	0.06327835745540222
1821	1	5	4	D6	0.032624897821801224
1822	1	5	4	D7	0.157426551906525
1823	1	5	4	D8	0.046929845650815025
1824	1	5	4	D9	0.03971726691349714
1825	1	5	4	D10	0.12922536904361207
1826	1	5	4	D11	0.14362648458912344
1827	1	5	4	D12	0.25198345915276243
1828	1	5	4	E1	0.2182766745203635
1829	1	5	4	E2	0.08455546473048997
1830	1	5	4	E3	0.1924556426407655
1831	1	5	4	E4	0.10453430783286051
1832	1	5	4	E5	0.13850555368562772
1833	1	5	4	E6	0.19457133240371208
1834	1	5	4	E7	0.06991392989373467
1835	1	5	4	E8	0.08121363658219935
1836	1	5	4	E9	0.6440111554551137
1837	1	5	4	E10	0.23551473770255324
1838	1	5	4	E11	0.45278165119969227
1839	1	5	4	E12	0.0868634899264317
1840	1	5	4	F1	1.7496033081694475
1841	1	5	4	F2	0.0398615184882435
1842	1	5	4	F3	0.11566572101745444
1843	1	5	4	F4	0.20250516901476173
1844	1	5	4	F5	0.4029427321248257
1845	1	5	4	F6	0.12540270231283357
1846	1	5	4	F7	0.3886137423666875
1847	1	5	4	F8	0.1628600278886378
1848	1	5	4	F9	0.34235707073135546
1849	1	5	4	F10	1.467134682886955
1850	1	5	4	F11	0.7074337644852623
1851	1	5	4	G1	0.5447179881713708
1852	1	5	4	G2	0.03697648699331634
1853	1	5	4	G3	0.028730105303649566
1854	1	5	4	G4	0.41496369668702215
1855	1	5	4	G5	0.7354906957734288
1856	1	5	4	G6	0.470813098042987
1857	1	5	4	G7	0.256118670962158
1858	1	5	4	G8	0.06248497379429725
1859	1	5	4	G9	0.9831946915420493
1860	1	5	4	G10	0.7642688849353272
1861	1	5	4	G11	2.0267827090445736
1862	1	5	4	G12	0.0705149781218445
1863	1	5	4	H1	0.08407462614800211
1864	1	5	4	H2	0.1976006154733856
1865	1	5	4	H3	0.6768283887099101
1866	1	5	4	H4	0.15557532336394672
1867	1	5	4	H5	1.2662884069817761
1868	1	5	4	H6	0.7601096311968072
1869	1	5	4	H7	0.027600134634803097
1870	1	5	4	H8	0.024811270856373517
1871	1	5	4	H9	0.7985045920084628
1872	1	5	4	H10	0.24289560994374187
1873	1	5	4	H11	0.1144636245612348
1874	1	5	4	H12	0.02550848680098091
1875	1	6	1	A1	0.2524883396643747
1876	1	6	1	A2	0.435207001009761
1877	1	6	1	A3	0.14942058950810214
1878	1	6	1	A4	0.23380776073472134
1879	1	6	1	A5	1.3943838053565418
1880	1	6	1	A6	0.6798576717795836
1881	1	6	1	A7	0.8629369620618358
1882	1	6	1	A8	0.20959753810645768
1883	1	6	1	A9	0.2742462855219503
1884	1	6	1	A10	0.44855027167379913
1885	1	6	1	A11	0.15692167139491273
1886	1	6	1	A12	0.5546232629706208
1887	1	6	1	B1	1.3845987402029138
1888	1	6	1	B2	0.09854786748088666
1889	1	6	1	B3	0.21392508534884838
1890	1	6	1	B4	0.07616483146607683
1891	1	6	1	B5	0.12167620329855268
1892	1	6	1	B6	0.12129153243256238
1893	1	6	1	B7	0.6560080780881858
1894	1	6	1	B8	0.31458864259268166
1895	1	6	1	B9	0.08280040390440929
1896	1	6	1	B10	0.337981439630716
1897	1	6	1	B11	0.17632350819829784
1898	1	6	1	B12	1.6923835168533923
1899	1	6	1	C1	0.9133769293648122
1900	1	6	1	C2	0.1842813867384719
1901	1	6	1	C3	0.0681348271385296
1902	1	6	1	C4	0.08772899937490984
1903	1	6	1	C5	0.013054767514545366
1904	1	6	1	C6	0.06702889839880752
1905	1	6	1	C7	0.2612876857239025
1906	1	6	1	C8	0.48107900177910273
1907	1	6	1	C9	0.055320478915228156
1908	1	6	1	C10	0.17521757945857575
1909	1	6	1	C11	0.1757705438284368
1910	1	6	1	C12	1.098139154685772
1911	1	6	1	D1	0.5071404529499447
1912	1	6	1	D2	0.21164110208203107
1913	1	6	1	D3	0.14208780112516228
1914	1	6	1	D4	0.17387123142760974
1915	1	6	1	D5	0.11532913400971294
1916	1	6	1	D6	0.12951387219310478
1917	1	6	1	D7	0.11982497475597442
1918	1	6	1	D8	0.02870606337452517
1919	1	6	1	D9	0.03315382026253787
1920	1	6	1	D10	0.08772899937490984
1921	1	6	1	D11	0.09768235803240852
1922	1	6	1	D12	0.7041400201952205
1923	1	6	1	E1	0.01692551810357263
1924	1	6	1	E2	0.3323796701447324
1925	1	6	1	E3	0.45761407895369527
1926	1	6	1	E4	0.07138048757032264
1927	1	6	1	E5	0.017646775977304418
1928	1	6	1	E6	0.1356205221907006
1929	1	6	1	E7	0.08693561571380487
1930	1	6	1	E8	0.03601480982834063
1931	1	6	1	E9	0.030461124200605857
1932	1	6	1	E10	0.19534067413569264
1933	1	6	1	E11	0.05351733423089869
1934	1	6	1	E12	0.20168774342453238
1935	1	6	1	F1	0.12977833341347308
1936	1	6	1	F2	0.15144011155455114
1937	1	6	1	F3	0.1661297302495552
1938	1	6	1	F4	0.020002885031494926
1939	1	6	1	F5	0.007212578737317882
1940	1	6	1	F6	0.04286675962879261
1941	1	6	1	F7	0.11448766649035919
1942	1	6	1	F8	0.0480357743905371
1943	1	6	1	F9	0.04262634033754868
1944	1	6	1	F10	0.07957878540174064
1945	1	6	1	F11	0.023200461605039188
1946	1	6	1	F12	0.06419195076212915
1947	1	6	1	G1	0.48963792854738664
1948	1	6	1	G2	0.6248256960138482
1949	1	6	1	G3	0.35168533923161993
1950	1	6	1	G4	0.032889359042169546
1951	1	6	1	G5	0.4162619608597394
1952	1	6	1	G6	0.18007404914170314
1953	1	6	1	G8	0.34389575419531665
1954	1	6	1	G9	0.06863970765014185
1955	1	6	1	G10	0.7882867721305957
1956	1	6	1	G11	0.29912968216569696
1957	1	6	1	G12	0.40515458960426987
1958	1	6	1	H1	0.2211136221570419
1959	1	6	1	H2	0.478891186228783
1960	1	6	1	H3	0.36776938981583884
1961	1	6	1	H4	0.3212722988892629
1962	1	6	1	H5	0.34964177525604656
1963	1	6	1	H6	0.16843775544549694
1964	1	6	1	H7	0.5597682358032409
1965	1	6	1	H8	0.6515122373419243
1966	1	6	1	H9	0.01969033995287782
1967	1	6	1	H10	2.312713372120979
1968	1	6	1	H11	0.33997691974804056
1969	1	6	1	H12	0.06900033658700774
1970	1	6	2	A1	0.10809251334327066
1971	1	6	2	A2	0.4178727701110737
1972	1	6	2	A3	0.10155310862143578
1973	1	6	2	A4	0.7192143097562148
1974	1	6	2	A5	0.13268740683752464
1975	1	6	2	A6	0.742655190652498
1976	1	6	2	A7	0.46374477088041544
1977	1	6	2	A8	0.020964562196470644
1978	1	6	2	A9	1.161153050920806
1979	1	6	2	A10	2.0676780304851663
1980	1	6	2	A11	0.19461941626196086
1981	1	6	2	A12	0.01863249507140453
1982	1	6	2	B1	0.5826321104005385
1983	1	6	2	B2	0.200990527479925
1984	1	6	2	B3	0.5392364283310093
1985	1	6	2	B4	0.19882675385872964
1986	1	6	2	B5	0.7407799201807953
1987	1	6	2	B6	0.6521132855700341
1988	1	6	2	B7	0.5205318074722316
1989	1	6	2	B8	0.3825311342982161
1990	1	6	2	B9	0.21498293023032167
1991	1	6	2	B10	1.0815502235899408
1992	1	6	2	B11	0.9957686204741069
1993	1	6	2	B12	0.41909890849641773
1994	1	6	2	C1	0.08042025292109439
1995	1	6	2	C2	0.10323604366014329
1996	1	6	2	C3	0.07582824445833533
1997	1	6	2	C4	0.26455738808481993
1998	1	6	2	C5	1.1995480117324615
[truncated: 97,951 more rows]
