# Supplementary material for: Barcoded bulk QTL mapping reveals highly polygenic and epistatic architecture of complex traits in yeast
Source: eLife. 2022 Feb 11;11:e73983. doi: 10.7554/eLife.73983 (PMC8979589; doi:10.7554/eLife.73983)
Supplement: Figure 1—source data 2. [file elife-73983-fig1-data2.txt]

Clone	Coverage	SNP_index	Chr_number	Chr_position	Posterior
Clone2	hi	39689	16	26510	0.0401236191585168
Clone2	hi	39690	16	27710	0.0396722724415175
Clone2	hi	39691	16	29135	0.0396722724415178
Clone2	hi	39692	16	29749	0.0396722724415177
Clone2	hi	39693	16	30586	0.0396722724415187
Clone2	hi	39694	16	30803	0.0396722724415176
Clone2	hi	39695	16	35528	0.0396722724415186
Clone2	hi	39696	16	35776	0.0396722724415175
Clone2	hi	39697	16	36977	0.0396722724415182
Clone2	hi	39698	16	38391	0.0396722724415191
Clone2	hi	39699	16	40390	0.039672272441519
Clone2	hi	39700	16	40490	0.999999319547172
Clone2	hi	39701	16	40552	0.99999936905526
Clone2	hi	39702	16	41286	0.999999369055248
Clone2	hi	39703	16	43388	0.999999369055228
Clone2	hi	39704	16	43424	0.999999369055246
Clone2	hi	39705	16	43662	0.999999369055246
Clone2	hi	39706	16	45292	0.999999369055223
Clone2	hi	39707	16	47416	0.999999369055215
Clone2	hi	39708	16	51430	0.999999369055205
Clone2	hi	39709	16	53867	0.999999369055226
Clone2	hi	39710	16	55419	0.999999369055198
Clone2	hi	39711	16	55474	0.999999369055214
Clone2	hi	39712	16	65188	0.999999369055234
Clone2	hi	39713	16	66527	0.999999369055227
Clone2	hi	39714	16	67148	0.999999369055207
Clone2	hi	39715	16	67473	0.999999369055204
Clone2	hi	39716	16	67558	0.999999369054701
Clone2	hi	39717	16	67723	0.99999936905601
Clone2	hi	39718	16	68882	0.999999369056029
Clone2	hi	39719	16	69311	0.99999936905605
Clone2	hi	39720	16	69402	0.999998678407035
Clone2	hi	39721	16	69421	0.999999569927764
Clone2	hi	39722	16	69886	0.999999569927757
Clone2	hi	39723	16	70402	0.99999537648077
Clone2	hi	39724	16	70566	0.999999999999907
Clone2	hi	39725	16	70567	0.999999999999908
Clone2	hi	39726	16	70846	0.999999999999919
Clone2	hi	39727	16	72276	0.999999999999942
Clone2	hi	39728	16	72506	0.999999999999897
Clone2	hi	39729	16	72592	0.999999999999949
Clone2	hi	39730	16	72835	0.999999999999927
Clone2	hi	39731	16	72872	0.99999999999991
Clone2	hi	39732	16	72884	0.999999999999908
Clone2	hi	39733	16	73071	0.999999999999907
Clone2	hi	39734	16	73217	0.999999999999888
Clone2	hi	39735	16	73338	0.999999999999556
Clone2	hi	39736	16	73826	0.999999999894237
Clone2	hi	39737	16	74040	1.00000000000037
Clone2	hi	39738	16	74327	1.00000000000036
Clone2	hi	39739	16	74459	1.00000000000035
Clone2	hi	39740	16	74823	1.00000000000036
Clone2	hi	39741	16	74884	1.00000000000036
Clone2	hi	39742	16	74885	1.00000000000036
Clone2	hi	39743	16	75046	1.00000000000038
Clone2	hi	39744	16	75307	1.00000000000036
Clone2	hi	39745	16	75329	1.00000000000034
Clone2	hi	39746	16	75355	1.00000000000031
Clone2	hi	39747	16	75921	1.00000000000033
Clone2	hi	39748	16	76123	1.00000000000033
Clone2	hi	39749	16	76198	1.00000000000031
Clone2	hi	39750	16	76550	1.00000000000031
Clone2	hi	39751	16	77440	1.00000000000028
Clone2	hi	39752	16	78691	1.00000000000029
Clone2	hi	39753	16	79268	1.00000000000026
Clone2	hi	39754	16	79670	1.00000000000028
Clone2	hi	39755	16	80834	1.00000000000026
Clone2	hi	39756	16	81157	1.00000000000025
Clone2	hi	39757	16	82074	1.00000000000022
Clone2	hi	39758	16	82177	1.0000000000002
Clone2	hi	39759	16	82212	1.00000000000019
Clone2	hi	39760	16	82484	1.00000000000021
Clone2	hi	39761	16	83512	1.00000000000017
Clone2	hi	39762	16	83595	1.00000000000024
Clone2	hi	39763	16	84945	1.00000000000023
Clone2	hi	39764	16	85843	1.00000000000025
Clone2	hi	39765	16	86230	1.00000000000024
Clone2	hi	39766	16	87193	1.00000000000026
Clone2	hi	39767	16	89283	1.00000000000028
Clone2	hi	39768	16	90265	1.00000000000025
Clone2	hi	39769	16	90431	1.00000000000027
Clone2	hi	39770	16	90760	1.00000000000029
Clone2	hi	39771	16	90904	1.00000000000026
Clone2	hi	39772	16	91018	1.00000000000025
Clone2	hi	39773	16	91219	0.99999999999984
Clone2	hi	39774	16	91357	0.999999999999758
Clone2	hi	39775	16	91540	1.00000000000027
Clone2	hi	39776	16	91564	1.00000000000025
Clone2	hi	39777	16	91792	1.00000000000024
Clone2	hi	39778	16	91999	1.00000000000024
Clone2	hi	39779	16	92122	1.00000000000023
Clone2	hi	39780	16	92131	1.00000000000024
Clone2	hi	39781	16	92515	1.00000000000023
Clone2	hi	39782	16	92608	1.0000000000002
Clone2	hi	39783	16	93103	1.0000000000002
Clone2	hi	39784	16	93137	1.00000000000017
Clone2	hi	39785	16	93364	1.00000000000015
Clone2	hi	39786	16	93505	1.00000000000013
Clone2	hi	39787	16	93676	1.00000000000015
Clone2	hi	39788	16	93712	1.00000000000017
Clone2	hi	39789	16	93759	0.999999999997157
Clone2	hi	39790	16	93841	1.0000000000002
Clone2	hi	39791	16	93959	1.00000000000018
Clone2	hi	39792	16	93996	1.00000000000019
Clone2	hi	39793	16	94145	1.00000000000018
Clone2	hi	39794	16	94218	1.0000000000002
Clone2	hi	39795	16	95333	0.999999985587216
Clone2	hi	39796	16	95804	1.00000000000023
Clone2	hi	39797	16	96457	1.00000000000023
Clone2	hi	39798	16	98717	1.00000000000023
Clone2	hi	39799	16	98825	1.00000000000025
Clone2	hi	39800	16	98881	1.00000000000025
Clone2	hi	39801	16	98933	1.00000000000025
Clone2	hi	39802	16	99028	1.00000000000027
Clone2	hi	39803	16	99055	1.00000000000028
Clone2	hi	39804	16	99062	1.00000000000031
Clone2	hi	39805	16	99097	1.00000000000029
Clone2	hi	39806	16	99124	1.0000000000003
Clone2	hi	39807	16	99139	1.00000000000031
Clone2	hi	39808	16	99211	1.0000000000003
Clone2	hi	39809	16	99227	1.0000000000003
Clone2	hi	39810	16	99253	1.00000000000032
Clone2	hi	39811	16	99260	1.00000000000031
Clone2	hi	39812	16	99402	1.0000000000003
Clone2	hi	39813	16	99579	1.0000000000003
Clone2	hi	39814	16	99582	1.00000000000028
Clone2	hi	39815	16	99598	1.00000000000027
Clone2	hi	39816	16	100197	1.00000000000025
Clone2	hi	39817	16	100419	1.00000000000021
Clone2	hi	39818	16	100535	1.00000000000025
Clone2	hi	39819	16	100561	1.00000000000023
Clone2	hi	39820	16	101471	1.00000000000026
Clone2	hi	39821	16	101504	1.00000000000026
Clone2	hi	39822	16	101574	1.00000000000027
Clone2	hi	39823	16	101698	1.00000000000025
Clone2	hi	39824	16	101755	1.00000000000027
Clone2	hi	39825	16	101782	1.00000000000028
Clone2	hi	39826	16	101890	1.00000000000026
Clone2	hi	39827	16	101962	1.00000000000024
Clone2	hi	39828	16	102121	1.00000000000027
Clone2	hi	39829	16	102244	1.00000000000024
Clone2	hi	39830	16	102331	1.00000000000023
Clone2	hi	39831	16	102343	1.00000000000025
Clone2	hi	39832	16	102370	1.00000000000025
Clone2	hi	39833	16	102421	1.00000000000023
Clone2	hi	39834	16	102546	1.00000000000023
Clone2	hi	39835	16	102652	1.00000000000021
Clone2	hi	39836	16	102792	1.00000000000023
Clone2	hi	39837	16	102899	1.00000000000023
Clone2	hi	39838	16	102946	1.00000000000021
Clone2	hi	39839	16	103007	1.00000000000024
Clone2	hi	39840	16	103016	1.00000000000027
Clone2	hi	39841	16	103137	1.00000000000027
Clone2	hi	39842	16	103531	1.00000000000024
Clone2	hi	39843	16	103537	1.00000000000025
Clone2	hi	39844	16	103612	1.00000000000027
Clone2	hi	39845	16	103942	1.00000000000028
Clone2	hi	39846	16	104047	1.00000000000029
Clone2	hi	39847	16	104203	0.999999999999984
Clone2	hi	39848	16	104284	1.00000000000027
Clone2	hi	39849	16	104305	1.00000000000024
Clone2	hi	39850	16	104428	1.00000000000027
Clone2	hi	39851	16	104443	1.00000000000028
Clone2	hi	39852	16	104754	1.00000000000027
Clone2	hi	39853	16	104784	1.00000000000025
Clone2	hi	39854	16	104905	1.00000000000026
Clone2	hi	39855	16	105267	1.00000000000026
Clone2	hi	39856	16	105282	1.00000000000024
Clone2	hi	39857	16	105285	1.00000000000025
Clone2	hi	39858	16	105527	1.00000000000027
Clone2	hi	39859	16	105791	1.00000000000029
Clone2	hi	39860	16	105814	1.00000000000029
Clone2	hi	39861	16	105817	1.00000000000027
Clone2	hi	39862	16	105834	1.00000000000027
Clone2	hi	39863	16	105948	1.00000000000029
Clone2	hi	39864	16	105953	1.00000000000028
Clone2	hi	39865	16	105960	1.0000000000003
Clone2	hi	39866	16	105969	1.00000000000028
Clone2	hi	39867	16	106014	1.0000000000003
Clone2	hi	39868	16	106082	1.0000000000003
Clone2	hi	39869	16	106109	1.00000000000029
Clone2	hi	39870	16	106351	1.00000000000028
Clone2	hi	39871	16	106450	1.00000000000027
Clone2	hi	39872	16	106600	1.0000000000003
Clone2	hi	39873	16	106651	1.00000000000028
Clone2	hi	39874	16	106953	1.00000000000028
Clone2	hi	39875	16	106996	1.00000000000027
Clone2	hi	39876	16	107103	1.00000000000026
Clone2	hi	39877	16	107325	1.00000000000028
Clone2	hi	39878	16	107437	1.00000000000031
Clone2	hi	39879	16	107490	1.00000000000028
Clone2	hi	39880	16	107496	1.00000000000028
Clone2	hi	39881	16	107538	1.00000000000028
Clone2	hi	39882	16	107715	1.00000000000028
Clone2	hi	39883	16	107736	1.00000000000027
Clone2	hi	39884	16	107814	1.00000000000027
Clone2	hi	39885	16	108230	0.999999999999668
Clone2	hi	39886	16	108300	1.00000000000025
Clone2	hi	39887	16	108350	1.00000000000023
Clone2	hi	39888	16	108820	1.00000000000024
Clone2	hi	39889	16	108924	1.00000000000026
Clone2	hi	39890	16	108940	1.00000000000029
Clone2	hi	39891	16	108966	1.00000000000029
Clone2	hi	39892	16	109104	1.00000000000029
Clone2	hi	39893	16	110058	1.00000000000029
Clone2	hi	39894	16	110256	0.999999999662442
Clone2	hi	39895	16	110310	1.00000000000032
Clone2	hi	39896	16	110345	1.00000000000033
Clone2	hi	39897	16	110658	1.0000000000003
Clone2	hi	39898	16	110811	1.0000000000003
Clone2	hi	39899	16	110925	1.00000000000031
Clone2	hi	39900	16	110946	1.00000000000033
Clone2	hi	39901	16	111609	1.00000000000035
Clone2	hi	39902	16	111711	1.00000000000036
Clone2	hi	39903	16	111813	1.00000000000036
Clone2	hi	39904	16	111924	1.00000000000034
Clone2	hi	39905	16	111979	1.00000000000033
Clone2	hi	39906	16	112440	1.00000000000032
Clone2	hi	39907	16	112935	1.00000000000033
Clone2	hi	39908	16	113074	1.00000000000032
Clone2	hi	39909	16	113838	1.00000000000035
Clone2	hi	39910	16	113880	1.00000000000037
Clone2	hi	39911	16	114050	1.00000000000038
Clone2	hi	39912	16	114105	1.00000000000036
Clone2	hi	39913	16	114171	1.00000000000035
Clone2	hi	39914	16	114192	1.00000000000035
Clone2	hi	39915	16	114225	1.00000000000035
Clone2	hi	39916	16	114231	1.00000000000035
Clone2	hi	39917	16	114414	1.00000000000035
Clone2	hi	39918	16	114421	1.00000000000037
Clone2	hi	39919	16	114437	1.00000000000036
Clone2	hi	39920	16	115128	1.00000000000034
Clone2	hi	39921	16	115170	1.00000000000032
Clone2	hi	39922	16	115252	1.00000000000034
Clone2	hi	39923	16	115323	1.00000000000036
Clone2	hi	39924	16	116036	1.00000000000038
Clone2	hi	39925	16	116082	1.00000000000037
Clone2	hi	39926	16	116203	1.00000000000036
Clone2	hi	39927	16	116214	1.00000000000034
Clone2	hi	39928	16	116308	1.00000000000032
Clone2	hi	39929	16	116322	0.999999999997978
Clone2	hi	39930	16	116373	0.999999999999042
Clone2	hi	39931	16	116448	0.999999999993496
Clone2	hi	39932	16	116499	1.00000000000033
Clone2	hi	39933	16	116689	1.00000000000036
Clone2	hi	39934	16	116904	1.00000000000038
Clone2	hi	39935	16	116947	1.00000000000039
Clone2	hi	39936	16	117063	1.0000000000003
Clone2	hi	39937	16	117148	1.00000000000036
Clone2	hi	39938	16	117204	1.00000000000035
Clone2	hi	39939	16	117225	0.999999999998222
Clone2	hi	39940	16	117230	1.00000000000032
Clone2	hi	39941	16	117298	1.00000000000032
Clone2	hi	39942	16	117481	1.00000000000029
Clone2	hi	39943	16	117985	1.00000000000028
Clone2	hi	39944	16	118215	1.00000000000029
Clone2	hi	39945	16	118252	1.00000000000031
Clone2	hi	39946	16	118322	1.00000000000033
Clone2	hi	39947	16	119014	1.00000000000035
Clone2	hi	39948	16	119106	1.00000000000033
Clone2	hi	39949	16	119878	1.00000000000033
Clone2	hi	39950	16	120319	1.00000000000031
Clone2	hi	39951	16	120608	1.00000000000032
Clone2	hi	39952	16	120832	1.00000000000033
Clone2	hi	39953	16	120838	1.00000000000032
Clone2	hi	39954	16	120844	1.00000000000032
Clone2	hi	39955	16	121129	1.00000000000029
Clone2	hi	39956	16	121136	1.0000000000003
Clone2	hi	39957	16	121193	1.00000000000031
Clone2	hi	39958	16	121484	1.00000000000032
Clone2	hi	39959	16	121557	1.00000000000034
Clone2	hi	39960	16	121751	1.00000000000032
Clone2	hi	39961	16	121974	1.00000000000032
Clone2	hi	39962	16	122105	1.00000000000031
Clone2	hi	39963	16	122198	1.00000000000032
Clone2	hi	39964	16	122473	1.00000000000032
Clone2	hi	39965	16	122553	1.0000000000003
Clone2	hi	39966	16	122567	1.00000000000032
Clone2	hi	39967	16	122768	1.00000000000032
Clone2	hi	39968	16	122948	1.00000000000033
Clone2	hi	39969	16	123092	1.00000000000034
Clone2	hi	39970	16	123188	1.00000000000034
Clone2	hi	39971	16	123251	1.00000000000033
Clone2	hi	39972	16	123366	1.00000000000033
Clone2	hi	39973	16	123705	0.999999318663343
Clone2	hi	39974	16	123818	1.00000000000032
Clone2	hi	39975	16	124031	1.0000000000003
Clone2	hi	39976	16	124049	1.00000000000032
Clone2	hi	39977	16	124058	1.00000000000032
Clone2	hi	39978	16	124079	1.00000000000035
Clone2	hi	39979	16	124091	1.00000000000036
Clone2	hi	39980	16	124217	1.00000000000034
Clone2	hi	39981	16	124241	1.00000000000031
Clone2	hi	39982	16	124331	1.00000000000029
Clone2	hi	39983	16	124436	1.00000000000026
Clone2	hi	39984	16	124589	0.999999999999991
Clone2	hi	39985	16	124718	0.999999999999936
Clone2	hi	39986	16	124850	1.00000000000028
Clone2	hi	39987	16	125144	1.00000000000027
Clone2	hi	39988	16	125264	1.00000000000028
Clone2	hi	39989	16	125270	1.00000000000028
Clone2	hi	39990	16	125654	1.00000000000026
Clone2	hi	39991	16	125867	1.00000000000025
Clone2	hi	39992	16	125957	1.00000000000026
Clone2	hi	39993	16	126095	1.00000000000027
Clone2	hi	39994	16	126544	1.00000000000026
Clone2	hi	39995	16	126582	0.999999999999944
Clone2	hi	39996	16	126720	1.00000000000027
Clone2	hi	39997	16	126808	0.99999999784997
Clone2	hi	39998	16	126838	1.0000000000003
Clone2	hi	39999	16	127009	1.00000000000029
Clone2	hi	40000	16	127372	1.00000000000028
Clone2	hi	40001	16	127391	1.00000000000027
Clone2	hi	40002	16	127855	1.00000000000026
Clone2	hi	40003	16	127901	1.00000000000028
Clone2	hi	40004	16	127985	1.00000000000026
Clone2	hi	40005	16	128020	1.00000000000027
Clone2	hi	40006	16	128319	1.0000000000003
Clone2	hi	40007	16	128692	1.00000000000031
Clone2	hi	40008	16	128710	1.00000000000032
Clone2	hi	40009	16	128722	1.00000000000033
Clone2	hi	40010	16	128735	1.00000000000034
Clone2	hi	40011	16	132625	1.00000000000034
Clone2	hi	40012	16	132681	1.00000000000035
Clone2	hi	40013	16	132683	1.00000000000037
Clone2	hi	40014	16	132693	1.0000000000004
Clone2	hi	40015	16	132779	1.00000000000041
Clone2	hi	40016	16	132838	1.0000000000004
Clone2	hi	40017	16	132855	1.00000000000038
Clone2	hi	40018	16	132909	1.00000000000039
Clone2	hi	40019	16	132915	1.00000000000041
Clone2	hi	40020	16	133186	1.00000000000042
Clone2	hi	40021	16	133388	1.00000000000041
Clone2	hi	40022	16	138394	1.00000000000041
Clone2	hi	40023	16	138673	1.00000000000039
Clone2	hi	40024	16	141321	1.00000000000038
Clone2	hi	40025	16	145251	1.00000000000038
Clone2	hi	40026	16	145367	1.00000000000036
Clone2	hi	40027	16	145806	1.00000000000034
Clone2	hi	40028	16	145918	1.00000000000031
Clone2	hi	40029	16	147108	1.0000000000003
Clone2	hi	40030	16	147209	1.00000000000029
Clone2	hi	40031	16	150017	1.0000000000003
Clone2	hi	40032	16	152472	1.00000000000029
Clone2	hi	40033	16	155634	1.00000000000026
Clone2	hi	40034	16	156150	1.00000000000029
Clone2	hi	40035	16	156476	1.00000000000027
Clone2	hi	40036	16	156514	1.00000000000027
Clone2	hi	40037	16	156560	1.00000000000026
Clone2	hi	40038	16	159409	1.00000000000024
Clone2	hi	40039	16	163733	1.00000000000025
Clone2	hi	40040	16	163842	1.00000000000023
Clone2	hi	40041	16	165213	1.00000000000024
Clone2	hi	40042	16	165244	1.00000000000021
Clone2	hi	40043	16	170236	1.00000000000019
Clone2	hi	40044	16	170718	1.00000000000017
Clone2	hi	40045	16	171059	0.999999999997172
Clone2	hi	40046	16	171982	1.00000000000017
Clone2	hi	40047	16	172021	1.00000000000019
Clone2	hi	40048	16	172126	1.00000000000021
Clone2	hi	40049	16	172141	1.00000000000021
Clone2	hi	40050	16	173535	1.00000000000021
Clone2	hi	40051	16	173538	1.0000000000002
Clone2	hi	40052	16	173703	1.00000000000018
Clone2	hi	40053	16	173708	1.00000000000017
Clone2	hi	40054	16	173979	1.00000000000018
Clone2	hi	40055	16	174059	1.00000000000016
Clone2	hi	40056	16	174782	0.999999999999133
Clone2	hi	40057	16	175312	1.00000000000016
Clone2	hi	40058	16	176477	1.00000000000017
Clone2	hi	40059	16	177590	1.00000000000016
Clone2	hi	40060	16	177989	1.00000000000015
Clone2	hi	40061	16	178167	1.00000000000018
Clone2	hi	40062	16	179596	1.00000000000015
Clone2	hi	40063	16	180404	1.00000000000018
Clone2	hi	40064	16	180436	1.00000000000017
Clone2	hi	40065	16	182927	1.00000000000017
Clone2	hi	40066	16	182943	0.999999999999438
Clone2	hi	40067	16	182956	1.00000000000014
Clone2	hi	40068	16	183111	1.00000000000015
Clone2	hi	40069	16	183385	1.00000000000017
Clone2	hi	40070	16	183482	1.00000000000015
Clone2	hi	40071	16	187861	1.00000000000016
Clone2	hi	40072	16	188882	1.00000000000018
Clone2	hi	40073	16	188889	1.00000000000019
Clone2	hi	40074	16	189738	1.00000000000017
Clone2	hi	40075	16	190807	1.00000000000018
Clone2	hi	40076	16	191331	1.00000000000017
Clone2	hi	40077	16	192874	1.00000000000015
Clone2	hi	40078	16	194152	1.00000000000017
Clone2	hi	40079	16	194832	1.00000000000015
Clone2	hi	40080	16	195879	1.00000000000015
Clone2	hi	40081	16	199138	1.00000000000018
Clone2	hi	40082	16	199543	1.0000000000002
Clone2	hi	40083	16	199576	1.00000000000022
Clone2	hi	40084	16	199717	1.00000000000019
Clone2	hi	40085	16	199801	1.0000000000002
Clone2	hi	40086	16	199875	1.00000000000018
Clone2	hi	40087	16	199884	1.0000000000002
Clone2	hi	40088	16	199941	1.00000000000018
Clone2	hi	40089	16	200253	1.00000000000017
Clone2	hi	40090	16	200431	1.00000000000015
Clone2	hi	40091	16	201616	1.00000000000016
Clone2	hi	40092	16	201697	1.00000000000016
Clone2	hi	40093	16	201985	1.00000000000016
Clone2	hi	40094	16	202708	1.00000000000016
Clone2	hi	40095	16	202791	1.00000000000017
Clone2	hi	40096	16	202808	1.00000000000017
Clone2	hi	40097	16	202889	1.00000000000019
Clone2	hi	40098	16	202900	1.0000000000002
Clone2	hi	40099	16	202983	1.00000000000021
Clone2	hi	40100	16	205023	1.00000000000019
Clone2	hi	40101	16	206288	1.00000000000021
Clone2	hi	40102	16	207364	1.00000000000018
Clone2	hi	40103	16	207437	1.00000000000017
Clone2	hi	40104	16	208747	1.00000000000016
Clone2	hi	40105	16	209279	1.00000000000015
Clone2	hi	40106	16	210433	0.999999999989052
Clone2	hi	40107	16	210832	1.00000000000015
Clone2	hi	40108	16	211078	1.00000000000014
Clone2	hi	40109	16	211190	1.00000000000012
Clone2	hi	40110	16	211386	1.00000000000012
Clone2	hi	40111	16	212704	1.00000000000011
Clone2	hi	40112	16	214356	1.00000000000011
Clone2	hi	40113	16	214722	1.00000000000011
Clone2	hi	40114	16	215181	1.0000000000001
Clone2	hi	40115	16	215585	1.00000000000011
Clone2	hi	40116	16	215971	1.0000000000001
Clone2	hi	40117	16	218019	1.00000000000012
Clone2	hi	40118	16	220469	1.00000000000011
Clone2	hi	40119	16	220854	1.00000000000012
Clone2	hi	40120	16	220877	0.999999999984291
Clone2	hi	40121	16	222596	1.00000000000013
Clone2	hi	40122	16	223879	1.00000000000012
Clone2	hi	40123	16	225204	1.00000000000013
Clone2	hi	40124	16	226068	1.00000000000014
Clone2	hi	40125	16	226569	0.999999999225875
Clone2	hi	40126	16	226571	1.00000000000015
Clone2	hi	40127	16	227826	1.00000000000015
Clone2	hi	40128	16	228018	1.00000000000014
Clone2	hi	40129	16	228948	1.00000000000014
Clone2	hi	40130	16	229979	1.00000000000014
Clone2	hi	40131	16	230685	1.00000000000013
Clone2	hi	40132	16	230850	1.00000000000012
Clone2	hi	40133	16	231050	1.00000000000011
Clone2	hi	40134	16	232371	1.00000000000012
Clone2	hi	40135	16	232617	1.00000000000012
Clone2	hi	40136	16	232788	1.00000000000013
Clone2	hi	40137	16	233005	1.00000000000014
Clone2	hi	40138	16	233839	1.00000000000012
Clone2	hi	40139	16	234052	1.00000000000014
Clone2	hi	40140	16	234098	1.00000000000014
Clone2	hi	40141	16	234112	1.00000000000013
Clone2	hi	40142	16	234169	1.00000000000012
Clone2	hi	40143	16	234186	1.00000000000013
Clone2	hi	40144	16	234187	1.00000000000013
Clone2	hi	40145	16	234331	1.00000000000013
Clone2	hi	40146	16	234334	1.00000000000013
Clone2	hi	40147	16	234403	1.00000000000012
Clone2	hi	40148	16	234525	1.00000000000011
Clone2	hi	40149	16	234526	1.00000000000011
Clone2	hi	40150	16	234589	1.0000000000001
Clone2	hi	40151	16	234787	1.0000000000001
Clone2	hi	40152	16	235147	1.00000000000009
Clone2	hi	40153	16	235563	1.00000000000009
Clone2	hi	40154	16	235982	1.0000000000001
Clone2	hi	40155	16	236127	1.00000000000009
Clone2	hi	40156	16	236140	1.00000000000007
Clone2	hi	40157	16	236346	1.00000000000007
Clone2	hi	40158	16	236469	1.00000000000009
Clone2	hi	40159	16	236842	1.0000000000001
Clone2	hi	40160	16	236866	1.00000000000011
Clone2	hi	40161	16	236971	1.0000000000001
Clone2	hi	40162	16	237066	1.00000000000009
Clone2	hi	40163	16	237124	1.00000000000008
Clone2	hi	40164	16	237216	1.00000000000008
Clone2	hi	40165	16	237233	1.00000000000007
Clone2	hi	40166	16	237286	1.00000000000006
Clone2	hi	40167	16	237292	1.00000000000006
Clone2	hi	40168	16	237330	1.00000000000006
Clone2	hi	40169	16	237338	1.00000000000007
Clone2	hi	40170	16	237385	1.00000000000006
Clone2	hi	40171	16	237499	1.00000000000007
Clone2	hi	40172	16	237743	1.00000000000008
Clone2	hi	40173	16	237878	1.00000000000008
Clone2	hi	40174	16	238109	0.999999999999502
Clone2	hi	40175	16	238139	1.00000000000007
Clone2	hi	40176	16	238339	1.00000000000008
Clone2	hi	40177	16	238576	1.00000000000007
Clone2	hi	40178	16	238843	1.00000000000008
Clone2	hi	40179	16	239184	1.00000000000009
Clone2	hi	40180	16	239627	1.00000000000009
Clone2	hi	40181	16	240213	1.00000000000008
Clone2	hi	40182	16	240215	1.00000000000006
Clone2	hi	40183	16	240581	1.00000000000008
Clone2	hi	40184	16	240679	1.00000000000009
Clone2	hi	40185	16	240944	1.00000000000009
Clone2	hi	40186	16	241051	1.0000000000001
Clone2	hi	40187	16	241361	1.0000000000001
Clone2	hi	40188	16	241465	1.0000000000001
Clone2	hi	40189	16	241648	1.0000000000001
Clone2	hi	40190	16	241681	1.00000000000009
Clone2	hi	40191	16	241700	1.00000000000007
Clone2	hi	40192	16	241799	0.999999999996715
Clone2	hi	40193	16	241900	1.00000000000008
Clone2	hi	40194	16	241982	1.00000000000007
Clone2	hi	40195	16	242017	1.00000000000009
Clone2	hi	40196	16	242189	1.0000000000001
Clone2	hi	40197	16	242714	1.0000000000001
Clone2	hi	40198	16	242759	1.00000000000009
Clone2	hi	40199	16	242833	1.00000000000008
Clone2	hi	40200	16	243019	1.00000000000009
Clone2	hi	40201	16	243263	1.00000000000009
Clone2	hi	40202	16	243431	1.00000000000008
Clone2	hi	40203	16	244225	1.00000000000005
Clone2	hi	40204	16	244783	0.999999999992058
Clone2	hi	40205	16	245980	1.00000000000005
Clone2	hi	40206	16	247151	1.00000000000006
Clone2	hi	40207	16	248103	1.00000000000005
Clone2	hi	40208	16	248121	1.00000000000004
Clone2	hi	40209	16	248286	1.00000000000005
Clone2	hi	40210	16	252115	1.00000000000004
Clone2	hi	40211	16	252370	0.999999999999872
Clone2	hi	40212	16	252432	1.00000000000005
Clone2	hi	40213	16	252499	1.00000000000005
Clone2	hi	40214	16	252616	1.00000000000005
Clone2	hi	40215	16	253088	1.00000000000004
Clone2	hi	40216	16	253373	1.00000000000004
Clone2	hi	40217	16	253890	1.00000000000003
Clone2	hi	40218	16	254115	1.00000000000003
Clone2	hi	40219	16	254528	1.00000000000003
Clone2	hi	40220	16	254739	1.00000000000003
Clone2	hi	40221	16	254776	1.00000000000004
Clone2	hi	40222	16	254811	1.00000000000005
Clone2	hi	40223	16	254820	1.00000000000006
Clone2	hi	40224	16	254972	1.00000000000005
Clone2	hi	40225	16	255110	0.999999999962523
Clone2	hi	40226	16	255748	1.00000000000005
Clone2	hi	40227	16	255852	1.00000000000006
Clone2	hi	40228	16	256357	1.00000000000007
Clone2	hi	40229	16	256408	1.00000000000008
Clone2	hi	40230	16	256418	1.00000000000008
Clone2	hi	40231	16	256670	1.00000000000008
Clone2	hi	40232	16	257676	1.00000000000007
Clone2	hi	40233	16	257970	1.00000000000007
Clone2	hi	40234	16	261135	0.999999999999888
Clone2	hi	40235	16	262226	1.00000000000005
Clone2	hi	40236	16	262450	1.00000000000005
Clone2	hi	40237	16	262946	1.00000000000006
Clone2	hi	40238	16	263261	1.00000000000006
Clone2	hi	40239	16	263731	1.00000000000006
Clone2	hi	40240	16	264522	1.00000000000007
Clone2	hi	40241	16	264880	1.00000000000006
Clone2	hi	40242	16	264962	1.00000000000007
Clone2	hi	40243	16	265151	1.00000000000007
Clone2	hi	40244	16	266021	1.00000000000006
Clone2	hi	40245	16	266516	1.00000000000007
Clone2	hi	40246	16	266727	1.00000000000008
Clone2	hi	40247	16	266856	1.00000000000006
Clone2	hi	40248	16	267267	1.00000000000006
Clone2	hi	40249	16	267785	1.00000000000005
Clone2	hi	40250	16	267897	1.00000000000005
Clone2	hi	40251	16	268206	1.00000000000005
Clone2	hi	40252	16	269010	1.00000000000005
Clone2	hi	40253	16	269343	0.999999999995224
Clone2	hi	40254	16	269801	0.999999999997292
Clone2	hi	40255	16	270156	1.00000000000005
Clone2	hi	40256	16	270628	1.00000000000004
Clone2	hi	40257	16	270859	1.00000000000005
Clone2	hi	40258	16	271664	1.00000000000004
Clone2	hi	40259	16	272319	1.00000000000005
Clone2	hi	40260	16	272585	1.00000000000006
Clone2	hi	40261	16	272606	1.00000000000006
Clone2	hi	40262	16	272769	1.00000000000005
Clone2	hi	40263	16	272940	1.00000000000006
Clone2	hi	40264	16	273872	1.00000000000005
Clone2	hi	40265	16	273873	1.00000000000005
Clone2	hi	40266	16	274029	1.00000000000005
Clone2	hi	40267	16	275042	1.00000000000005
Clone2	hi	40268	16	275244	1.00000000000006
Clone2	hi	40269	16	275334	1.00000000000007
Clone2	hi	40270	16	275385	1.00000000000006
Clone2	hi	40271	16	275816	1.00000000000006
Clone2	hi	40272	16	275834	0.999999999999909
Clone2	hi	40273	16	275924	1.00000000000005
Clone2	hi	40274	16	276461	0.999999999999169
Clone2	hi	40275	16	276932	0.999999955213213
Clone2	hi	40276	16	277084	0.999999999998745
Clone2	hi	40277	16	277545	1.00000000000004
Clone2	hi	40278	16	277560	1.00000000000004
Clone2	hi	40279	16	277568	1.00000000000004
Clone2	hi	40280	16	277735	1.00000000000004
Clone2	hi	40281	16	277805	1.00000000000003
Clone2	hi	40282	16	277949	1.00000000000002
Clone2	hi	40283	16	278221	1.00000000000002
Clone2	hi	40284	16	278865	1.00000000000003
Clone2	hi	40285	16	278870	1.00000000000004
Clone2	hi	40286	16	279233	1.00000000000004
Clone2	hi	40287	16	279257	1.00000000000003
Clone2	hi	40288	16	279410	1.00000000000004
Clone2	hi	40289	16	279635	1.00000000000004
Clone2	hi	40290	16	279720	1.00000000000004
Clone2	hi	40291	16	279841	1.00000000000003
Clone2	hi	40292	16	280176	1.00000000000003
Clone2	hi	40293	16	280420	1.00000000000004
Clone2	hi	40294	16	280468	1.00000000000004
Clone2	hi	40295	16	280621	1.00000000000005
Clone2	hi	40296	16	280690	1.00000000000006
Clone2	hi	40297	16	280858	1.00000000000007
Clone2	hi	40298	16	280870	1.00000000000007
Clone2	hi	40299	16	281657	1.00000000000007
Clone2	hi	40300	16	281701	1.00000000000007
Clone2	hi	40301	16	281719	1.00000000000008
Clone2	hi	40302	16	281797	1.00000000000006
Clone2	hi	40303	16	281829	1.00000000000005
Clone2	hi	40304	16	281836	1.00000000000004
Clone2	hi	40305	16	281883	1.00000000000004
Clone2	hi	40306	16	281893	1.00000000000005
Clone2	hi	40307	16	281954	1.00000000000004
Clone2	hi	40308	16	282178	1.00000000000004
Clone2	hi	40309	16	282262	0.999999999999696
Clone2	hi	40310	16	282324	0.99999999999073
Clone2	hi	40311	16	282358	1.00000000000006
Clone2	hi	40312	16	282451	1
Clone2	hi	40313	16	282489	1.00000000000006
Clone2	hi	40314	16	282970	1.00000000000006
Clone2	hi	40315	16	283160	1.00000000000006
Clone2	hi	40316	16	283198	1.00000000000007
Clone2	hi	40317	16	283616	1.00000000000007
Clone2	hi	40318	16	284683	1.00000000000008
Clone2	hi	40319	16	288423	1.00000000000008
Clone2	hi	40320	16	289051	1.00000000000009
Clone2	hi	40321	16	289245	1.00000000000009
Clone2	hi	40322	16	291044	1.00000000000008
Clone2	hi	40323	16	292697	1.00000000000008
Clone2	hi	40324	16	295406	0.999999999999261
Clone2	hi	40325	16	299676	1.00000000000005
Clone2	hi	40326	16	299733	0.999999999995515
Clone2	hi	40327	16	300315	0.999999999999308
Clone2	hi	40328	16	300743	0.999999999999915
Clone2	hi	40329	16	300810	0.999999999999919
Clone2	hi	40330	16	301185	0.999999999999918
Clone2	hi	40331	16	302736	0.999999999999923
Clone2	hi	40332	16	303352	0.999983010774428
Clone2	hi	40333	16	304982	0.999999708790714
Clone2	hi	40334	16	305189	0.999999708790656
Clone2	hi	40335	16	305290	0.999999708790708
Clone2	hi	40336	16	305366	0.999999708790711
Clone2	hi	40337	16	309021	0.999999708790723
Clone2	hi	40338	16	309087	0.999999708790726
Clone2	hi	40339	16	310968	0.999999708790695
Clone2	hi	40340	16	313139	0.999999708790711
Clone2	hi	40341	16	314441	0.999999708790719
Clone2	hi	40342	16	318047	0.999999708790716
Clone2	hi	40343	16	318070	0.99999970879072
Clone2	hi	40344	16	325848	0.999999708790719
Clone2	hi	40345	16	326953	0.999999708790705
Clone2	hi	40346	16	326954	0.999999708790699
Clone2	hi	40347	16	327316	0.999999708790703
Clone2	hi	40348	16	328315	0.99999970879069
Clone2	hi	40349	16	328992	0.999999708790688
Clone2	hi	40350	16	329484	0.999999702216902
Clone2	hi	40351	16	330236	0.999999702812009
Clone2	hi	40352	16	330422	0.999999702812089
Clone2	hi	40353	16	333065	0.999999702812077
Clone2	hi	40354	16	333272	0.999999702812076
Clone2	hi	40355	16	334161	0.99999970281207
Clone2	hi	40356	16	334205	0.999999702812058
Clone2	hi	40357	16	334492	0.999999702811609
Clone2	hi	40358	16	334816	0.999999702811624
Clone2	hi	40359	16	335265	0.999999702811631
Clone2	hi	40360	16	336017	0.999999702798947
Clone2	hi	40361	16	337160	0.999999702799019
Clone2	hi	40362	16	337653	4.04312664683405e-12
Clone2	hi	40363	16	338330	4.04312664683409e-12
Clone2	hi	40364	16	338424	4.04312664695496e-12
Clone2	hi	40365	16	338427	4.04312663260901e-12
Clone2	hi	40366	16	338638	4.04312232999029e-12
Clone2	hi	40367	16	338767	4.04290801674965e-12
Clone2	hi	40368	16	338826	4.04290800725208e-12
Clone2	hi	40369	16	338951	4.04290800417659e-12
Clone2	hi	40370	16	339173	4.04290800417662e-12
Clone2	hi	40371	16	339200	4.04290800418805e-12
Clone2	hi	40372	16	339229	4.04290800368067e-12
Clone2	hi	40373	16	339273	4.04290802743962e-12
Clone2	hi	40374	16	339475	4.04290404190166e-12
Clone2	hi	40375	16	339484	4.04290404188818e-12
Clone2	hi	40376	16	339514	4.04290404188813e-12
Clone2	hi	40377	16	341085	4.04290404188815e-12
Clone2	hi	40378	16	341276	4.0429040424582e-12
Clone2	hi	40379	16	342881	4.04290404157557e-12
Clone2	hi	40380	16	344587	4.04290404157562e-12
Clone2	hi	40381	16	344781	4.04290404157569e-12
Clone2	hi	40382	16	344883	4.04290404157602e-12
Clone2	hi	40383	16	345433	4.04290404168181e-12
Clone2	hi	40384	16	347465	4.04290404141369e-12
Clone2	hi	40385	16	348644	4.04290404141367e-12
Clone2	hi	40386	16	349568	4.04290404141371e-12
Clone2	hi	40387	16	349593	4.04290404141377e-12
Clone2	hi	40388	16	350088	4.04290404141377e-12
Clone2	hi	40389	16	350202	1.04976694290585e-10
Clone2	hi	40390	16	352226	1.5929780778783e-14
Clone2	hi	40391	16	352477	1.5924955715252e-14
Clone2	hi	40392	16	352602	5.82779215595965e-13
Clone2	hi	40393	16	352787	1.70481579497536e-19
Clone2	hi	40394	16	352960	1.70481579450457e-19
Clone2	hi	40395	16	353358	1.70481579450453e-19
Clone2	hi	40396	16	354701	1.70491837286068e-19
Clone2	hi	40397	16	356243	1.70481537912504e-19
Clone2	hi	40398	16	357840	1.70482011238626e-19
Clone2	hi	40399	16	357851	1.70514908906169e-19
Clone2	hi	40400	16	357945	1.70675994772107e-19
Clone2	hi	40401	16	358061	1.70473764270172e-19
Clone2	hi	40402	16	358159	1.70473554313656e-19
Clone2	hi	40403	16	359572	2.74896787860769e-18
Clone2	hi	40404	16	359594	1.66336804229869e-19
Clone2	hi	40405	16	360698	1.66278205916481e-19
Clone2	hi	40406	16	362267	1.66277738117598e-19
Clone2	hi	40407	16	364394	1.66277744652161e-19
Clone2	hi	40408	16	366435	1.66277738202949e-19
Clone2	hi	40409	16	368067	1.66277744639559e-19
Clone2	hi	40410	16	368093	1.66277738117024e-19
Clone2	hi	40411	16	368133	1.66277738117036e-19
Clone2	hi	40412	16	368306	1.66277738117018e-19
Clone2	hi	40413	16	368609	1.14232880514838e-18
Clone2	hi	40414	16	368903	1.66248421363425e-19
Clone2	hi	40415	16	368960	1.66248421363422e-19
Clone2	hi	40416	16	368978	1.66248421365432e-19
Clone2	hi	40417	16	368999	1.6624842136343e-19
Clone2	hi	40418	16	369253	1.66248421363425e-19
Clone2	hi	40419	16	369348	1.66248884419255e-19
Clone2	hi	40420	16	369474	1.66248421385673e-19
Clone2	hi	40421	16	369481	1.66248421533202e-19
Clone2	hi	40422	16	369583	1.66248421500637e-19
Clone2	hi	40423	16	369663	1.66248577951972e-19
Clone2	hi	40424	16	369746	1.66248421361985e-19
Clone2	hi	40425	16	370278	1.66248421361983e-19
Clone2	hi	40426	16	370690	1.66248421362027e-19
Clone2	hi	40427	16	370770	1.66248421361983e-19
Clone2	hi	40428	16	370934	1.66248421361981e-19
Clone2	hi	40429	16	371027	1.6624842136198e-19
Clone2	hi	40430	16	371080	1.66248421361979e-19
Clone2	hi	40431	16	371404	1.66248421361979e-19
Clone2	hi	40432	16	371443	1.66248421386721e-19
Clone2	hi	40433	16	371569	1.67172647847338e-19
Clone2	hi	40434	16	371704	1.66248424620363e-19
Clone2	hi	40435	16	372241	1.79883567274811e-19
Clone2	hi	40436	16	372265	1.66248421637271e-19
Clone2	hi	40437	16	372740	1.6624842163702e-19
Clone2	hi	40438	16	373027	1.66248421903956e-19
Clone2	hi	40439	16	373166	7.13543245768907e-11
Clone2	hi	40440	16	373349	1.56813323599963e-18
Clone2	hi	40441	16	373397	1.60459589021902e-15
Clone2	hi	40442	16	373417	1.56294184100815e-18
Clone2	hi	40443	16	373420	1.67336356290298e-18
Clone2	hi	40444	16	373520	2.1157937316551e-18
Clone2	hi	40445	16	373558	6.79678027604941e-12
Clone2	hi	40446	16	373639	5.56248266452668e-14
Clone2	hi	40447	16	373672	2.98149811894202e-20
Clone2	hi	40448	16	373944	2.98149829240808e-20
Clone2	hi	40449	16	374059	2.98149811848031e-20
Clone2	hi	40450	16	374154	2.33238268543673e-19
Clone2	hi	40451	16	374259	2.155491867203e-19
Clone2	hi	40452	16	374280	2.98191257912651e-20
Clone2	hi	40453	16	374420	2.98205221501721e-20
Clone2	hi	40454	16	374662	2.987930254396e-20
Clone2	hi	40455	16	375191	2.98149369856103e-20
Clone2	hi	40456	16	375201	2.98149367453086e-20
Clone2	hi	40457	16	375271	2.9814936870637e-20
Clone2	hi	40458	16	375373	2.98150737509312e-20
Clone2	hi	40459	16	375531	3.28460502628794e-20
Clone2	hi	40460	16	375532	2.98149370125281e-20
Clone2	hi	40461	16	375691	2.98149370125286e-20
Clone2	hi	40462	16	376111	2.98149370125287e-20
Clone2	hi	40463	16	376178	2.98149370676261e-20
Clone2	hi	40464	16	376310	2.98149370125283e-20
Clone2	hi	40465	16	376753	2.99260315665519e-20
Clone2	hi	40466	16	377060	2.98149370434582e-20
Clone2	hi	40467	16	377328	2.98149370450849e-20
Clone2	hi	40468	16	377334	2.9441047830576e-14
Clone2	hi	40469	16	378122	8.45719709908934e-12
Clone2	hi	40470	16	378128	2.17755673835568e-21
Clone2	hi	40471	16	378221	2.17755593003192e-21
Clone2	hi	40472	16	378247	2.18214953120142e-21
Clone2	hi	40473	16	378258	2.17755582242009e-21
Clone2	hi	40474	16	378490	2.17755582685686e-21
Clone2	hi	40475	16	378638	2.17755582186015e-21
Clone2	hi	40476	16	378719	2.17755584533214e-21
Clone2	hi	40477	16	378792	2.18878933845775e-21
Clone2	hi	40478	16	378925	2.17774213730031e-21
Clone2	hi	40479	16	378937	2.18058790266355e-21
Clone2	hi	40480	16	378949	2.17755858675556e-21
Clone2	hi	40481	16	379016	1.46726928957291e-16
Clone2	hi	40482	16	379190	2.19269943632877e-19
Clone2	hi	40483	16	379216	2.19794535650619e-21
Clone2	hi	40484	16	379239	2.19794546356274e-21
Clone2	hi	40485	16	379333	2.19794535188159e-21
Clone2	hi	40486	16	379458	2.19794534764851e-21
Clone2	hi	40487	16	379475	4.17654734870887e-20
Clone2	hi	40488	16	379571	2.19815766575958e-21
Clone2	hi	40489	16	379897	5.76930666702545e-17
Clone2	hi	40490	16	379969	2.22563719353373e-21
Clone2	hi	40491	16	380248	6.00382568352525e-21
Clone2	hi	40492	16	380500	1.31138367137167e-18
Clone2	hi	40493	16	380511	5.02167070324391e-12
Clone2	hi	40494	16	380525	2.73323954544185e-11
Clone2	hi	40495	16	380672	3.74765396946761e-14
Clone2	hi	40496	16	380799	3.5124015794459e-19
Clone2	hi	40497	16	380804	1.17416316638442e-18
Clone2	hi	40498	16	381119	2.90695182814756e-18
Clone2	hi	40499	16	381493	3.50400984749279e-21
Clone2	hi	40500	16	381700	3.50400999907594e-21
Clone2	hi	40501	16	381739	1.47328305511414e-15
Clone2	hi	40502	16	381920	1.34441722053075e-19
Clone2	hi	40503	16	382022	3.00305927935812e-21
Clone2	hi	40504	16	382118	3.00324718680212e-21
Clone2	hi	40505	16	382201	3.00305927894714e-21
Clone2	hi	40506	16	382211	3.00305927894712e-21
Clone2	hi	40507	16	382285	3.00305927894709e-21
Clone2	hi	40508	16	382448	3.00305927894705e-21
Clone2	hi	40509	16	382706	3.00305927894707e-21
Clone2	hi	40510	16	382830	3.0638382301631e-21
Clone2	hi	40511	16	382995	3.00305927837532e-21
Clone2	hi	40512	16	383243	3.00305935849563e-21
Clone2	hi	40513	16	383359	5.38665952214209e-19
Clone2	hi	40514	16	383776	8.91720084421154e-17
Clone2	hi	40515	16	383926	3.0039457234446e-21
Clone2	hi	40516	16	384707	3.00274560527983e-21
Clone2	hi	40517	16	386166	5.16768263139945e-21
Clone2	hi	40518	16	386958	5.19817551283418e-21
Clone2	hi	40519	16	386964	3.00274540439353e-21
Clone2	hi	40520	16	387007	3.00275034609055e-21
Clone2	hi	40521	16	387246	1.85674561854562e-13
Clone2	hi	40522	16	388239	1.35707792163047e-20
Clone2	hi	40523	16	388920	1.23415328251338e-13
Clone2	hi	40524	16	389142	2.78710864061539e-16
Clone2	hi	40525	16	389517	1.79749892582661e-20
Clone2	hi	40526	16	389618	1.79749731210246e-20
Clone2	hi	40527	16	389642	1.79749731210248e-20
Clone2	hi	40528	16	389700	1.79749731210248e-20
Clone2	hi	40529	16	389815	1.79749731210248e-20
Clone2	hi	40530	16	390634	1.79749733054399e-20
Clone2	hi	40531	16	391585	1.79749731364296e-20
Clone2	hi	40532	16	391735	1.79749731210247e-20
Clone2	hi	40533	16	392211	1.7974973121025e-20
Clone2	hi	40534	16	392872	1.79749737370915e-20
Clone2	hi	40535	16	393132	1.79749731210262e-20
Clone2	hi	40536	16	393283	1.79749807312773e-20
Clone2	hi	40537	16	393806	1.79749731227067e-20
Clone2	hi	40538	16	393856	1.7974973172351e-20
Clone2	hi	40539	16	393867	1.79749731222273e-20
Clone2	hi	40540	16	394440	1.79749731212749e-20
Clone2	hi	40541	16	394690	1.82471409611145e-20
Clone2	hi	40542	16	395773	1.79749876125372e-20
Clone2	hi	40543	16	396201	8.20794069771645e-08
Clone2	hi	40544	16	397585	8.24883213599067e-17
Clone2	hi	40545	16	397853	8.23747657630804e-17
Clone2	hi	40546	16	398360	8.23740610511339e-17
Clone2	hi	40547	16	398559	8.23740610513326e-17
Clone2	hi	40548	16	400047	8.24297567093132e-17
Clone2	hi	40549	16	401424	8.23779506942912e-17
Clone2	hi	40550	16	402512	2.84429123553024e-15
Clone2	hi	40551	16	403560	8.23619171357583e-17
Clone2	hi	40552	16	404552	8.25574614245747e-17
Clone2	hi	40553	16	404632	8.23619165827242e-17
Clone2	hi	40554	16	404751	8.23619167500283e-17
Clone2	hi	40555	16	406977	5.70691527000776e-16
Clone2	hi	40556	16	408645	8.23574665524822e-17
Clone2	hi	40557	16	408840	8.23574665531185e-17
Clone2	hi	40558	16	408887	8.23574665524816e-17
Clone2	hi	40559	16	409771	8.23574665524822e-17
Clone2	hi	40560	16	413892	8.23574672586959e-17
Clone2	hi	40561	16	414653	8.23634250607776e-17
Clone2	hi	40562	16	418244	8.23574670836371e-17
Clone2	hi	40563	16	418455	8.2357466555358e-17
Clone2	hi	40564	16	418596	8.23574665538737e-17
Clone2	hi	40565	16	418991	8.23574665538743e-17
Clone2	hi	40566	16	419188	8.23574680471712e-17
Clone2	hi	40567	16	420040	8.23574665542117e-17
Clone2	hi	40568	16	420440	8.23574665538837e-17
Clone2	hi	40569	16	422728	8.23574667313472e-17
Clone2	hi	40570	16	422800	2.91713316897702e-08
Clone2	hi	40571	16	423191	9.03346678074581e-17
Clone2	hi	40572	16	423896	2.17827248226557e-17
Clone2	hi	40573	16	423960	2.2622875699869e-17
Clone2	hi	40574	16	423979	2.18053067003282e-17
Clone2	hi	40575	16	425479	7.4321136108656e-17
Clone2	hi	40576	16	425738	2.17131353662633e-17
Clone2	hi	40577	16	426326	2.17131353957837e-17
Clone2	hi	40578	16	426368	2.17131353662623e-17
Clone2	hi	40579	16	426445	2.17131353662619e-17
Clone2	hi	40580	16	426503	2.17131353662623e-17
Clone2	hi	40581	16	426989	2.17131353662621e-17
Clone2	hi	40582	16	427073	7.47196882620825e-15
Clone2	hi	40583	16	427118	2.16789587742002e-17
Clone2	hi	40584	16	427128	8.04907802700764e-13
Clone2	hi	40585	16	427236	1.95227361004194e-14
Clone2	hi	40586	16	427706	9.35717239589699e-17
Clone2	hi	40587	16	427728	1.61659824103669e-23
Clone2	hi	40588	16	428056	1.61673609058304e-23
Clone2	hi	40589	16	428063	1.6166407200146e-23
Clone2	hi	40590	16	428128	1.6165962155198e-23
Clone2	hi	40591	16	428251	1.61675118778982e-23
Clone2	hi	40592	16	428328	1.61659806875664e-23
Clone2	hi	40593	16	428477	1.61659621437483e-23
Clone2	hi	40594	16	428560	3.9660860696277e-23
Clone2	hi	40595	16	428614	8.5914073465393e-22
Clone2	hi	40596	16	428689	7.46567257465735e-18
Clone2	hi	40597	16	428878	4.0589785976632e-23
Clone2	hi	40598	16	428902	1.3659999709318e-23
Clone2	hi	40599	16	428906	1.3659999709337e-23
Clone2	hi	40600	16	428916	1.36599997101091e-23
Clone2	hi	40601	16	429002	1.36599997094896e-23
Clone2	hi	40602	16	429185	2.9011166144575e-17
Clone2	hi	40603	16	429192	2.33775176372821e-16
Clone2	hi	40604	16	429227	4.47108487492934e-17
Clone2	hi	40605	16	429287	3.62192781611141e-24
Clone2	hi	40606	16	429477	3.62192777457915e-24
Clone2	hi	40607	16	429654	3.62192777457915e-24
Clone2	hi	40608	16	429657	3.63211761984746e-24
Clone2	hi	40609	16	429702	3.62451839931875e-24
Clone2	hi	40610	16	429832	1.10389190561003e-21
Clone2	hi	40611	16	429877	1.08930349752852e-19
Clone2	hi	40612	16	429949	9.77721176916479e-24
Clone2	hi	40613	16	430089	1.83954396448578e-15
Clone2	hi	40614	16	430098	2.53757895544603e-24
Clone2	hi	40615	16	430225	2.53757872636443e-24
Clone2	hi	40616	16	430269	1.0535303359138e-21
Clone2	hi	40617	16	430824	2.54231099685618e-24
Clone2	hi	40618	16	432224	1.41806707146524e-13
Clone2	hi	40619	16	432769	1.51213457729971e-25
Clone2	hi	40620	16	432879	1.49836828335398e-25
Clone2	hi	40621	16	433338	1.49719456879494e-25
Clone2	hi	40622	16	433479	1.21727229754665e-20
Clone2	hi	40623	16	434155	1.75707431356096e-16
Clone2	hi	40624	16	434267	1.40978660366093e-18
Clone2	hi	40625	16	434403	1.41353887887376e-25
Clone2	hi	40626	16	434416	1.41324064233791e-25
Clone2	hi	40627	16	434475	1.41324064233769e-25
Clone2	hi	40628	16	434504	1.41324064237206e-25
Clone2	hi	40629	16	434611	1.41330139757203e-25
Clone2	hi	40630	16	435054	1.41324064233758e-25
Clone2	hi	40631	16	435171	9.74867995039017e-21
Clone2	hi	40632	16	435330	3.3949529016e-15
Clone2	hi	40633	16	435411	2.81371809188471e-24
Clone2	hi	40634	16	435618	2.81371783717196e-24
Clone2	hi	40635	16	435709	2.81371820971919e-24
Clone2	hi	40636	16	436156	2.82160267670152e-24
Clone2	hi	40637	16	436356	2.81371783718246e-24
Clone2	hi	40638	16	436357	3.64989418746729e-17
Clone2	hi	40639	16	436448	1.66069862346959e-17
Clone2	hi	40640	16	436462	3.94266703872604e-23
Clone2	hi	40641	16	436463	3.94266703872601e-23
Clone2	hi	40642	16	436479	3.94266703872604e-23
Clone2	hi	40643	16	443802	3.94266703872601e-23
Clone2	hi	40644	16	443903	3.94266703872604e-23
Clone2	hi	40645	16	443967	3.94266703872601e-23
Clone2	hi	40646	16	444032	3.94266703880909e-23
Clone2	hi	40647	16	444057	3.94578539148044e-23
Clone2	hi	40648	16	444116	3.94266704145167e-23
Clone2	hi	40649	16	444288	3.94266704145172e-23
Clone2	hi	40650	16	444301	3.94266704587387e-23
Clone2	hi	40651	16	444304	3.94266704152874e-23
Clone2	hi	40652	16	444319	3.94266704154066e-23
Clone2	hi	40653	16	444365	3.94266704145178e-23
Clone2	hi	40654	16	444432	3.94266704145223e-23
Clone2	hi	40655	16	444488	3.94266704145158e-23
Clone2	hi	40656	16	444572	3.95169402905962e-23
Clone2	hi	40657	16	444683	1.68457182461942e-13
Clone2	hi	40658	16	444753	1.41906246186541e-15
Clone2	hi	40659	16	444897	1.82117708823539e-13
Clone2	hi	40660	16	444918	2.83923623890386e-18
Clone2	hi	40661	16	444978	2.8392362389039e-18
Clone2	hi	40662	16	445298	2.83923623890426e-18
Clone2	hi	40663	16	445376	4.88535718723579e-17
Clone2	hi	40664	16	445423	2.9107880544452e-18
Clone2	hi	40665	16	445605	2.84415891573891e-18
Clone2	hi	40666	16	445859	8.18560872237002e-09
Clone2	hi	40667	16	445983	5.7314834334155e-13
Clone2	hi	40668	16	446278	7.1389223756883e-18
Clone2	hi	40669	16	446455	7.13204200261205e-18
Clone2	hi	40670	16	446754	7.13204200261205e-18
Clone2	hi	40671	16	447292	7.13204200292712e-18
Clone2	hi	40672	16	447412	7.1320420026122e-18
Clone2	hi	40673	16	448072	7.14693830600382e-18
Clone2	hi	40674	16	448087	7.13204187825685e-18
Clone2	hi	40675	16	448141	7.1320418782568e-18
Clone2	hi	40676	16	448405	7.1320418782568e-18
Clone2	hi	40677	16	448557	7.13204187825769e-18
Clone2	hi	40678	16	449131	7.14845185921259e-18
Clone2	hi	40679	16	450158	7.24292059773842e-18
Clone2	hi	40680	16	450428	7.13204189095976e-18
Clone2	hi	40681	16	450673	7.13204310663865e-18
Clone2	hi	40682	16	450729	7.13204183723518e-18
Clone2	hi	40683	16	450987	7.13204184000889e-18
Clone2	hi	40684	16	451151	7.13204183720915e-18
Clone2	hi	40685	16	451217	7.13204183720826e-18
Clone2	hi	40686	16	451315	7.13204183720844e-18
Clone2	hi	40687	16	452124	7.13204185257661e-18
Clone2	hi	40688	16	452138	7.13417215232977e-18
Clone2	hi	40689	16	452140	7.13204717222441e-18
Clone2	hi	40690	16	452398	7.13213895611345e-18
Clone2	hi	40691	16	452984	7.13204190620329e-18
Clone2	hi	40692	16	453008	7.13204190620326e-18
Clone2	hi	40693	16	453073	7.13204190620326e-18
Clone2	hi	40694	16	453104	7.1320419062072e-18
Clone2	hi	40695	16	453331	7.13204190621714e-18
Clone2	hi	40696	16	453445	7.1320424055523e-18
Clone2	hi	40697	16	453506	1.25963637253512e-09
Clone2	hi	40698	16	453645	1.52965882723454e-09
Clone2	hi	40699	16	453871	6.62147282318107e-18
Clone2	hi	40700	16	454178	1.34520396054936e-16
Clone2	hi	40701	16	454242	3.54988685142977e-13
Clone2	hi	40702	16	454317	8.67245285659375e-14
Clone2	hi	40703	16	454515	1.80524341196185e-22
Clone2	hi	40704	16	454576	1.80524340902485e-22
Clone2	hi	40705	16	454585	1.80524340913343e-22
Clone2	hi	40706	16	455061	1.8052434098721e-22
Clone2	hi	40707	16	455096	1.80524340902512e-22
Clone2	hi	40708	16	455357	1.80524340904303e-22
Clone2	hi	40709	16	455364	1.80524340902479e-22
Clone2	hi	40710	16	455473	1.80524340902479e-22
Clone2	hi	40711	16	455514	1.80524340902481e-22
Clone2	hi	40712	16	455536	1.80541650124571e-22
Clone2	hi	40713	16	458633	1.80537548701652e-22
Clone2	hi	40714	16	459328	1.80524340843576e-22
Clone2	hi	40715	16	462043	1.80524340843578e-22
Clone2	hi	40716	16	462071	1.80539077334667e-22
Clone2	hi	40717	16	462119	4.3330329039103e-22
Clone2	hi	40718	16	462151	4.6941450287418e-22
Clone2	hi	40719	16	462162	1.80524241314628e-22
Clone2	hi	40720	16	462317	5.01201019112275e-22
Clone2	hi	40721	16	462497	1.80524042852817e-22
Clone2	hi	40722	16	462654	1.80524042852819e-22
Clone2	hi	40723	16	462754	1.80524042852821e-22
Clone2	hi	40724	16	462812	1.80524042852823e-22
Clone2	hi	40725	16	462833	1.80524042852823e-22
Clone2	hi	40726	16	462841	1.80524042852821e-22
Clone2	hi	40727	16	462934	1.80524042852821e-22
Clone2	hi	40728	16	463059	1.80524042852821e-22
Clone2	hi	40729	16	463073	1.83848690417071e-22
Clone2	hi	40730	16	463541	1.80525312961332e-22
Clone2	hi	40731	16	463607	5.99003010186996e-21
Clone2	hi	40732	16	463698	1.12011885486701e-19
Clone2	hi	40733	16	464068	1.80525083091547e-22
Clone2	hi	40734	16	464143	2.33245131058282e-22
Clone2	hi	40735	16	464192	6.7746231649854e-18
Clone2	hi	40736	16	464557	3.231299219902e-13
Clone2	hi	40737	16	464707	1.00927653634413e-16
Clone2	hi	40738	16	465112	1.09758193310489e-12
Clone2	hi	40739	16	465887	5.7861155157259e-16
Clone2	hi	40740	16	466110	4.9601657685655e-24
Clone2	hi	40741	16	466822	4.96016576888587e-24
Clone2	hi	40742	16	467052	4.96016900739321e-24
Clone2	hi	40743	16	467075	9.75149071506689e-18
Clone2	hi	40744	16	467085	4.2875197544774e-21
Clone2	hi	40745	16	467235	2.79348675179854e-20
Clone2	hi	40746	16	467569	9.4278958000381e-21
Clone2	hi	40747	16	467630	4.95516162169887e-24
Clone2	hi	40748	16	467769	1.59968998000802e-21
Clone2	hi	40749	16	468175	6.03814017190059e-24
Clone2	hi	40750	16	468260	4.95516086482166e-24
Clone2	hi	40751	16	468510	4.95516086482213e-24
Clone2	hi	40752	16	468615	4.95516086482177e-24
Clone2	hi	40753	16	468646	4.95516086482181e-24
Clone2	hi	40754	16	469010	4.95516086482196e-24
Clone2	hi	40755	16	469691	4.95564622651632e-24
Clone2	hi	40756	16	469728	4.95516086482216e-24
Clone2	hi	40757	16	470614	4.95516086482216e-24
Clone2	hi	40758	16	470858	3.90591721286313e-12
Clone2	hi	40759	16	471187	1.53755715227313e-20
Clone2	hi	40760	16	471265	4.78106565674117e-19
Clone2	hi	40761	16	471341	1.10655926913301e-19
Clone2	hi	40762	16	471832	2.76939757615193e-22
Clone2	hi	40763	16	471889	5.21401036959924e-19
Clone2	hi	40764	16	472108	2.771719089091e-22
Clone2	hi	40765	16	472488	2.78529371584288e-22
Clone2	hi	40766	16	472566	2.76932360249673e-22
Clone2	hi	40767	16	472694	2.76932360249673e-22
Clone2	hi	40768	16	472781	2.01193576773511e-13
Clone2	hi	40769	16	472823	6.80373135413591e-20
Clone2	hi	40770	16	472846	1.78069262637079e-18
Clone2	hi	40771	16	472892	1.96998321282509e-20
Clone2	hi	40772	16	473284	1.01445759390907e-26
Clone2	hi	40773	16	473389	7.82034636299656e-23
Clone2	hi	40774	16	473479	6.64922750304296e-27
Clone2	hi	40775	16	473592	6.6494286386132e-27
Clone2	hi	40776	16	473875	6.64922750304286e-27
Clone2	hi	40777	16	474001	6.64922757499733e-27
Clone2	hi	40778	16	474524	6.64922750304286e-27
Clone2	hi	40779	16	474748	2.93581832073993e-26
Clone2	hi	40780	16	475482	6.64922750210291e-27
Clone2	hi	40781	16	475494	1.75677519563522e-25
Clone2	hi	40782	16	476692	9.43593364189738e-27
Clone2	hi	40783	16	476733	6.6492275998623e-27
Clone2	hi	40784	16	476824	6.6493012897931e-27
Clone2	hi	40785	16	476831	6.77270160139894e-27
Clone2	hi	40786	16	476834	6.65329806069792e-27
Clone2	hi	40787	16	476849	6.64931560814302e-27
Clone2	hi	40788	16	477200	1.00091775751338e-23
Clone2	hi	40789	16	477319	6.64922691722339e-27
Clone2	hi	40790	16	477414	6.64945050017701e-27
Clone2	hi	40791	16	477479	6.64922691722462e-27
Clone2	hi	40792	16	478118	6.64922691722335e-27
Clone2	hi	40793	16	478139	6.64922691722339e-27
Clone2	hi	40794	16	478142	6.6492269172233e-27
Clone2	hi	40795	16	478226	6.64922691722325e-27
Clone2	hi	40796	16	478275	6.64930832053046e-27
Clone2	hi	40797	16	478286	6.65028224977793e-27
Clone2	hi	40798	16	478556	6.65504206641216e-27
Clone2	hi	40799	16	478655	6.64922691723546e-27
Clone2	hi	40800	16	478712	1.07272203581395e-23
Clone2	hi	40801	16	478915	6.64948418210929e-27
Clone2	hi	40802	16	479394	6.6511784632101e-27
Clone2	hi	40803	16	479768	6.64925569947478e-27
Clone2	hi	40804	16	479824	6.64925533796879e-27
Clone2	hi	40805	16	479897	6.6492553379687e-27
Clone2	hi	40806	16	479918	2.88332867937583e-22
Clone2	hi	40807	16	479930	4.74026408787101e-23
Clone2	hi	40808	16	480381	1.0077231696763e-19
Clone2	hi	40809	16	480439	4.72600675793152e-13
Clone2	hi	40810	16	480752	3.34898556912626e-17
Clone2	hi	40811	16	480793	2.46918841198606e-20
Clone2	hi	40812	16	481070	2.46918841198606e-20
Clone2	hi	40813	16	481830	2.46918841198606e-20
Clone2	hi	40814	16	481952	2.46918843014069e-20
Clone2	hi	40815	16	481976	2.46918841199185e-20
Clone2	hi	40816	16	482152	2.46918841281308e-20
Clone2	hi	40817	16	482209	2.46918841198626e-20
Clone2	hi	40818	16	482231	2.4691884122316e-20
Clone2	hi	40819	16	482351	2.46918846315918e-20
Clone2	hi	40820	16	482426	1.92341769538913e-19
Clone2	hi	40821	16	482734	4.13175720764963e-11
Clone2	hi	40822	16	482767	4.70944129912607e-23
Clone2	hi	40823	16	482965	1.25670389226259e-21
Clone2	hi	40824	16	483001	4.13251739881401e-23
Clone2	hi	40825	16	483024	1.5445031461139e-20
Clone2	hi	40826	16	483113	3.81427248269823e-20
Clone2	hi	40827	16	483295	2.7764588645274e-23
Clone2	hi	40828	16	483316	7.46608391608783e-22
Clone2	hi	40829	16	483352	2.92007834848329e-23
Clone2	hi	40830	16	483356	2.80381102662202e-23
Clone2	hi	40831	16	483736	3.06522616825207e-23
Clone2	hi	40832	16	483901	2.89677644444346e-23
Clone2	hi	40833	16	483958	2.7764539489555e-23
Clone2	hi	40834	16	484282	2.77645393035494e-23
Clone2	hi	40835	16	484324	5.36172304421196e-23
Clone2	hi	40836	16	484354	2.77887184787727e-23
Clone2	hi	40837	16	484426	4.34016894034442e-22
Clone2	hi	40838	16	485042	8.09413808799681e-15
Clone2	hi	40839	16	485129	1.35534867504422e-23
Clone2	hi	40840	16	485134	1.35534867504422e-23
Clone2	hi	40841	16	485352	1.35534867504422e-23
Clone2	hi	40842	16	485694	1.35679387204453e-23
Clone2	hi	40843	16	485695	6.24134921265582e-17
Clone2	hi	40844	16	485785	1.64245021352118e-17
Clone2	hi	40845	16	485798	2.53717931077829e-23
Clone2	hi	40846	16	485870	2.53715681512104e-23
Clone2	hi	40847	16	485895	3.25205077101264e-14
Clone2	hi	40848	16	486008	5.10391292572828e-14
Clone2	hi	40849	16	486228	2.16950931958301e-22
Clone2	hi	40850	16	486304	2.16950931953332e-22
Clone2	hi	40851	16	486331	2.16950931953332e-22
Clone2	hi	40852	16	486486	2.16950931954166e-22
Clone2	hi	40853	16	486592	2.48164778600219e-22
Clone2	hi	40854	16	486609	2.16951281488945e-22
Clone2	hi	40855	16	486643	2.16951044232023e-22
Clone2	hi	40856	16	486786	8.87286918110411e-16
Clone2	hi	40857	16	486966	2.31502647228738e-22
Clone2	hi	40858	16	487104	4.57899435396353e-17
Clone2	hi	40859	16	487201	2.58563237402834e-22
Clone2	hi	40860	16	487319	2.33352081554815e-22
Clone2	hi	40861	16	487501	2.73932778291522e-22
Clone2	hi	40862	16	487558	1.93397094859422e-19
Clone2	hi	40863	16	488112	5.88223872530452e-19
Clone2	hi	40864	16	488127	2.33228810856852e-22
Clone2	hi	40865	16	488155	2.33228810855193e-22
Clone2	hi	40866	16	488490	2.33408813602031e-22
Clone2	hi	40867	16	488575	5.24909243979601e-17
Clone2	hi	40868	16	488643	3.12822036376086e-22
Clone2	hi	40869	16	488652	1.10071438900477e-12
Clone2	hi	40870	16	489142	7.89401044570929e-12
Clone2	hi	40871	16	489304	7.14682998507136e-23
Clone2	hi	40872	16	489535	7.14682998507146e-23
Clone2	hi	40873	16	489540	7.36625756336994e-23
Clone2	hi	40874	16	489604	7.20762335311744e-23
Clone2	hi	40875	16	490117	7.14683629281223e-23
Clone2	hi	40876	16	490128	7.1469392483059e-23
Clone2	hi	40877	16	490132	7.14683071723446e-23
Clone2	hi	40878	16	490447	7.14682986684687e-23
Clone2	hi	40879	16	490551	6.03896348001161e-17
Clone2	hi	40880	16	490753	1.11084339528931e-22
Clone2	hi	40881	16	490903	5.52961281333878e-15
Clone2	hi	40882	16	491065	5.02207649186706e-23
Clone2	hi	40883	16	491110	1.4213281469162e-21
Clone2	hi	40884	16	491130	1.68081033133594e-20
Clone2	hi	40885	16	491367	8.73767770415289e-18
Clone2	hi	40886	16	491385	5.01355328898174e-23
Clone2	hi	40887	16	491956	5.0135552929618e-23
Clone2	hi	40888	16	492239	5.01355328054471e-23
Clone2	hi	40889	16	492351	5.0135532811779e-23
Clone2	hi	40890	16	493094	5.01355328054471e-23
Clone2	hi	40891	16	493518	5.01355328054478e-23
Clone2	hi	40892	16	493868	5.01642989661578e-23
Clone2	hi	40893	16	494207	2.18720974783515e-16
Clone2	hi	40894	16	494919	5.10116417263338e-23
Clone2	hi	40895	16	495153	5.42089280740446e-23
Clone2	hi	40896	16	495262	5.10116417631547e-23
Clone2	hi	40897	16	495829	5.10116417631032e-23
Clone2	hi	40898	16	496066	3.06311260629596e-22
Clone2	hi	40899	16	496630	2.51919425452224e-20
Clone2	hi	40900	16	497137	5.32457241329716e-18
Clone2	hi	40901	16	497422	3.25691534030768e-22
Clone2	hi	40902	16	497704	5.11731418964029e-23
Clone2	hi	40903	16	497755	7.8496279547565e-23
Clone2	hi	40904	16	498266	5.11731650315475e-23
Clone2	hi	40905	16	498434	5.11731650263425e-23
Clone2	hi	40906	16	498614	5.11731650264018e-23
Clone2	hi	40907	16	498686	2.34181242659977e-13
Clone2	hi	40908	16	498785	1.27530964274522e-11
Clone2	hi	40909	16	499070	5.04702181081858e-11
Clone2	hi	40910	16	499312	1.48068025705291e-16
Clone2	hi	40911	16	499385	3.16089413419448e-11
Clone2	hi	40912	16	499632	3.22617929584453e-11
Clone2	hi	40913	16	499661	1.66090491148231e-23
Clone2	hi	40914	16	499675	1.66090497680786e-23
Clone2	hi	40915	16	499681	1.66090489748121e-23
Clone2	hi	40916	16	499736	1.66153816148157e-23
Clone2	hi	40917	16	499997	2.71651743365504e-21
Clone2	hi	40918	16	500004	2.0078383150104e-23
Clone2	hi	40919	16	500186	1.66318811172783e-23
Clone2	hi	40920	16	500241	1.67995246077685e-23
Clone2	hi	40921	16	500342	1.66074439622844e-23
Clone2	hi	40922	16	500348	1.66074330978382e-23
Clone2	hi	40923	16	500423	1.66074330858533e-23
Clone2	hi	40924	16	500680	1.66074330858533e-23
Clone2	hi	40925	16	500723	1.66074330858533e-23
Clone2	hi	40926	16	500961	1.66074330858533e-23
Clone2	hi	40927	16	500972	1.66074331376305e-23
Clone2	hi	40928	16	500985	1.66074608044444e-23
Clone2	hi	40929	16	501252	1.66740415469384e-23
Clone2	hi	40930	16	501320	1.66074330832078e-23
Clone2	hi	40931	16	501338	1.66074330832075e-23
Clone2	hi	40932	16	501572	1.66074330832075e-23
Clone2	hi	40933	16	501706	1.66074330894715e-23
Clone2	hi	40934	16	501906	1.66074330832614e-23
Clone2	hi	40935	16	502049	1.71562683275807e-23
Clone2	hi	40936	16	502085	1.67062227711961e-23
Clone2	hi	40937	16	502115	1.66076424272606e-23
Clone2	hi	40938	16	502252	1.66082297556171e-23
Clone2	hi	40939	16	503038	1.96518825323035e-14
Clone2	hi	40940	16	503154	2.19682766448676e-23
Clone2	hi	40941	16	503302	2.19682766448677e-23
Clone2	hi	40942	16	503310	2.19682766448676e-23
Clone2	hi	40943	16	503311	2.19682766448676e-23
Clone2	hi	40944	16	503485	2.19682766448677e-23
Clone2	hi	40945	16	503885	2.19682766450083e-23
Clone2	hi	40946	16	504259	2.19685695617543e-23
Clone2	hi	40947	16	504267	5.57333475713453e-20
Clone2	hi	40948	16	504663	5.83988673011114e-18
Clone2	hi	40949	16	505147	2.2103239621392e-23
Clone2	hi	40950	16	505265	2.21032369602294e-23
Clone2	hi	40951	16	505695	1.18500574082141e-22
Clone2	hi	40952	16	505718	1.78684204605785e-13
Clone2	hi	40953	16	505746	1.16391589918417e-14
Clone2	hi	40954	16	505833	4.35708310564498e-12
Clone2	hi	40955	16	505890	9.05017036441078e-16
Clone2	hi	40956	16	506055	1.75285689865262e-19
Clone2	hi	40957	16	506126	2.36802916974065e-21
Clone2	hi	40958	16	506262	1.83006966804955e-22
Clone2	hi	40959	16	506271	1.64662461613976e-22
Clone2	hi	40960	16	506346	1.64662459230792e-22
Clone2	hi	40961	16	506803	2.29779052418807e-22
Clone2	hi	40962	16	506951	1.64675568377996e-22
Clone2	hi	40963	16	507002	1.64662457765789e-22
Clone2	hi	40964	16	507020	1.64662457764465e-22
Clone2	hi	40965	16	507023	1.64662457764282e-22
Clone2	hi	40966	16	507044	1.64662457764281e-22
Clone2	hi	40967	16	507166	1.6466245776428e-22
Clone2	hi	40968	16	507215	1.64662457765475e-22
Clone2	hi	40969	16	507217	1.64662476760264e-22
Clone2	hi	40970	16	507222	1.64662459702648e-22
Clone2	hi	40971	16	507323	1.64662457774273e-22
Clone2	hi	40972	16	507398	1.39637343882387e-17
Clone2	hi	40973	16	507605	1.65242745477983e-22
Clone2	hi	40974	16	507632	1.64944831736046e-22
Clone2	hi	40975	16	507827	1.6504585587498e-22
Clone2	hi	40976	16	507851	8.73065001620974e-20
Clone2	hi	40977	16	507914	1.64967495224881e-22
Clone2	hi	40978	16	508187	3.39978178488417e-21
Clone2	hi	40979	16	508196	6.2708355571089e-22
Clone2	hi	40980	16	508240	2.3944773242989e-22
Clone2	hi	40981	16	508694	3.64554921637285e-15
Clone2	hi	40982	16	508706	4.44231695820314e-22
Clone2	hi	40983	16	508973	4.44231685153903e-22
Clone2	hi	40984	16	509081	4.44231741613342e-22
Clone2	hi	40985	16	509655	4.45421329590406e-22
Clone2	hi	40986	16	509807	4.4424859775514e-22
Clone2	hi	40987	16	509829	4.44231692010062e-22
Clone2	hi	40988	16	509843	4.4423168546875e-22
Clone2	hi	40989	16	510017	4.44231685462666e-22
Clone2	hi	40990	16	510235	5.162973967303e-22
Clone2	hi	40991	16	510282	1.83269665184152e-11
Clone2	hi	40992	16	510288	5.05724854006295e-13
Clone2	hi	40993	16	510352	6.931074413978e-13
Clone2	hi	40994	16	510400	5.43958482276606e-10
Clone2	hi	40995	16	510466	6.76661760348143e-16
Clone2	hi	40996	16	510519	6.32887215121653e-14
Clone2	hi	40997	16	510561	4.95075077287352e-16
Clone2	hi	40998	16	510577	8.8845479245805e-17
Clone2	hi	40999	16	510647	8.88329685248422e-17
Clone2	hi	41000	16	510649	8.88329666629576e-17
Clone2	hi	41001	16	510660	8.88329664387801e-17
Clone2	hi	41002	16	510710	8.88329663970836e-17
Clone2	hi	41003	16	510770	8.88329663969823e-17
Clone2	hi	41004	16	510813	8.88329663969764e-17
Clone2	hi	41005	16	510982	8.88329663969765e-17
Clone2	hi	41006	16	511035	1.72345147976962e-15
Clone2	hi	41007	16	511403	8.88475440687903e-17
Clone2	hi	41008	16	511422	8.88475436945068e-17
Clone2	hi	41009	16	511466	8.88475436945074e-17
Clone2	hi	41010	16	511580	8.88475436945075e-17
Clone2	hi	41011	16	511620	8.24800595811187e-14
Clone2	hi	41012	16	511622	1.43492834104074e-13
Clone2	hi	41013	16	511625	1.40099806700146e-14
Clone2	hi	41014	16	511704	4.2166593517959e-11
Clone2	hi	41015	16	511741	5.18750053977738e-10
Clone2	hi	41016	16	511748	4.69639677280679e-11
Clone2	hi	41017	16	511749	1.58115265348779e-12
Clone2	hi	41018	16	511766	3.41425389015073e-12
Clone2	hi	41019	16	511839	2.19937067643179e-10
Clone2	hi	41020	16	511943	1.36112530943458e-11
Clone2	hi	41021	16	511953	1.8603290871059e-12
Clone2	hi	41022	16	511980	4.98191792539016e-17
Clone2	hi	41023	16	512025	4.87703679228976e-19
Clone2	hi	41024	16	512099	4.8770143480516e-19
Clone2	hi	41025	16	512102	8.96929112727382e-19
Clone2	hi	41026	16	512145	7.25493095281885e-19
Clone2	hi	41027	16	512213	4.87673696455224e-19
Clone2	hi	41028	16	512514	4.87673640344174e-19
Clone2	hi	41029	16	512757	4.87673640343769e-19
Clone2	hi	41030	16	512937	4.87756738711802e-19
Clone2	hi	41031	16	513414	1.55125559024858e-12
Clone2	hi	41032	16	513616	1.77620185665565e-16
Clone2	hi	41033	16	513859	9.14004070756925e-19
Clone2	hi	41034	16	514287	1.49948602017852e-23
Clone2	hi	41035	16	514320	2.67147084995337e-21
Clone2	hi	41036	16	514356	1.72517244339151e-23
Clone2	hi	41037	16	514425	4.62668270403745e-20
Clone2	hi	41038	16	514482	2.24573519498045e-23
Clone2	hi	41039	16	514490	1.49854473708345e-23
Clone2	hi	41040	16	514580	1.49854473708359e-23
Clone2	hi	41041	16	514987	1.49854480952867e-23
Clone2	hi	41042	16	515054	5.0267604984942e-17
Clone2	hi	41043	16	515135	9.90394768345551e-16
Clone2	hi	41044	16	515182	7.01771817295267e-18
Clone2	hi	41045	16	515186	3.46554143626462e-19
Clone2	hi	41046	16	515193	5.22687471726096e-22
Clone2	hi	41047	16	515240	6.12726649686899e-21
Clone2	hi	41048	16	515492	2.22896654886958e-21
Clone2	hi	41049	16	516044	2.56427132285779e-16
Clone2	hi	41050	16	516353	3.20825558471398e-20
Clone2	hi	41051	16	516707	3.31648995635164e-24
Clone2	hi	41052	16	516777	4.6140818067205e-19
Clone2	hi	41053	16	516900	1.2190263778763e-24
Clone2	hi	41054	16	517096	4.53548458711226e-21
Clone2	hi	41055	16	517185	1.21735717108952e-24
Clone2	hi	41056	16	517278	1.69420181395693e-23
Clone2	hi	41057	16	517537	1.21735717285347e-24
Clone2	hi	41058	16	517612	1.21735717285347e-24
Clone2	hi	41059	16	517743	1.21735717285368e-24
Clone2	hi	41060	16	517878	3.2929631847727e-19
Clone2	hi	41061	16	517977	1.47423052766585e-24
Clone2	hi	41062	16	518011	1.21840917511236e-24
Clone2	hi	41063	16	518054	2.72234808111788e-20
Clone2	hi	41064	16	518587	1.65787405400284e-24
Clone2	hi	41065	16	518833	1.24346990586689e-24
Clone2	hi	41066	16	519319	1.21805372443796e-24
Clone2	hi	41067	16	520397	1.21805372443564e-24
Clone2	hi	41068	16	520401	1.21805372443553e-24
Clone2	hi	41069	16	520761	1.21805372443554e-24
Clone2	hi	41070	16	520829	4.51262857262955e-17
Clone2	hi	41071	16	521289	5.70849546939309e-15
Clone2	hi	41072	16	521942	5.53732990510564e-16
Clone2	hi	41073	16	522087	1.05513322988357e-22
Clone2	hi	41074	16	523107	2.67219263673583e-12
Clone2	hi	41075	16	523430	6.07382203308965e-16
Clone2	hi	41076	16	523443	3.78741207990747e-20
Clone2	hi	41077	16	523580	3.78741541623553e-20
Clone2	hi	41078	16	523686	3.78741228000728e-20
Clone2	hi	41079	16	523689	3.78747241366731e-20
Clone2	hi	41080	16	523746	3.78744448743706e-20
Clone2	hi	41081	16	525070	1.36352996254774e-12
Clone2	hi	41082	16	526389	1.94164913054416e-19
Clone2	hi	41083	16	526764	8.84745511840461e-10
Clone2	hi	41084	16	527228	1.6455153267265e-16
Clone2	hi	41085	16	527304	1.64551532672651e-16
Clone2	hi	41086	16	528590	1.64569915636263e-16
Clone2	hi	41087	16	529660	1.64551532604717e-16
Clone2	hi	41088	16	530283	1.19238074415731e-09
Clone2	hi	41089	16	530367	1.04666564294057e-21
Clone2	hi	41090	16	530804	1.04666564190539e-21
Clone2	hi	41091	16	531190	1.0466656419054e-21
Clone2	hi	41092	16	531954	5.49234714310825e-18
Clone2	hi	41093	16	532316	1.04905268454369e-21
Clone2	hi	41094	16	533283	6.45309282702904e-16
Clone2	hi	41095	16	533558	5.08771403345814e-20
Clone2	hi	41096	16	533562	8.62012055349318e-22
Clone2	hi	41097	16	533885	8.62376822822719e-22
Clone2	hi	41098	16	534424	8.6326323771911e-22
Clone2	hi	41099	16	534569	8.59922242246308e-22
Clone2	hi	41100	16	534571	8.599222422463e-22
Clone2	hi	41101	16	534578	8.59922242246307e-22
Clone2	hi	41102	16	534746	8.59922242246307e-22
Clone2	hi	41103	16	534891	9.06201663605366e-22
Clone2	hi	41104	16	535070	8.59922241004674e-22
Clone2	hi	41105	16	535806	8.59922240999495e-22
Clone2	hi	41106	16	535976	2.43931800804792e-20
Clone2	hi	41107	16	538748	8.7759567424213e-18
Clone2	hi	41108	16	538781	8.59863359240394e-22
Clone2	hi	41109	16	539106	8.59863359240392e-22
Clone2	hi	41110	16	540308	8.59863366966771e-22
Clone2	hi	41111	16	541493	8.60139476665572e-22
Clone2	hi	41112	16	542295	1.75200209923203e-15
Clone2	hi	41113	16	542307	8.62690738504894e-22
Clone2	hi	41114	16	543425	8.626907385049e-22
Clone2	hi	41115	16	543683	5.26416041788183e-14
Clone2	hi	41116	16	543934	1.67788138743129e-21
Clone2	hi	41117	16	543978	1.67809332187875e-21
Clone2	hi	41118	16	546784	1.67790532102726e-21
Clone2	hi	41119	16	547621	4.37371185798354e-17
Clone2	hi	41120	16	549251	4.27082523513528e-21
Clone2	hi	41121	16	549575	2.68209019312121e-21
Clone2	hi	41122	16	549670	1.67870810606622e-21
Clone2	hi	41123	16	549706	6.17899020110994e-14
Clone2	hi	41124	16	549712	3.87596702429819e-13
Clone2	hi	41125	16	549903	2.05101993784593e-12
Clone2	hi	41126	16	552582	3.27750999204205e-21
Clone2	hi	41127	16	552946	3.27751001132955e-21
Clone2	hi	41128	16	553068	3.27751860008381e-21
Clone2	hi	41129	16	553462	8.86118343470869e-17
Clone2	hi	41130	16	554347	3.27395462321983e-21
Clone2	hi	41131	16	554596	3.27388703125139e-21
Clone2	hi	41132	16	554686	4.20549790180347e-19
Clone2	hi	41133	16	555416	1.56310619692022e-20
Clone2	hi	41134	16	555505	1.18569335415066e-14
Clone2	hi	41135	16	556156	1.08227174906621e-18
Clone2	hi	41136	16	559539	7.61158185709092e-21
Clone2	hi	41137	16	560042	3.2350223947255e-19
Clone2	hi	41138	16	560323	3.42990905880878e-21
Clone2	hi	41139	16	561417	3.42719663462422e-21
Clone2	hi	41140	16	561431	2.76722788796193e-13
Clone2	hi	41141	16	564700	8.35347051976632e-15
Clone2	hi	41142	16	564721	1.24036432121616e-12
Clone2	hi	41143	16	566167	5.54404115838037e-15
Clone2	hi	41144	16	566313	3.81440598885849e-12
Clone2	hi	41145	16	566568	6.72646804208537e-13
Clone2	hi	41146	16	566721	7.12236265545731e-15
Clone2	hi	41147	16	568027	2.28175053072334e-18
Clone2	hi	41148	16	568271	2.28235212352252e-18
Clone2	hi	41149	16	571527	2.28174685041767e-18
Clone2	hi	41150	16	571943	2.2817466964087e-18
Clone2	hi	41151	16	572247	2.3081747287807e-14
Clone2	hi	41152	16	572260	2.31117191003061e-18
Clone2	hi	41153	16	572461	2.31117183469815e-18
Clone2	hi	41154	16	574883	2.31209676333939e-18
Clone2	hi	41155	16	575619	2.31117218017209e-18
Clone2	hi	41156	16	576037	2.36903681528685e-18
Clone2	hi	41157	16	576344	2.31117459734649e-18
Clone2	hi	41158	16	576966	5.86685428092316e-18
Clone2	hi	41159	16	577269	5.83667829182335e-18
Clone2	hi	41160	16	577408	7.45767101130617e-09
Clone2	hi	41161	16	577651	9.87765884978387e-16
Clone2	hi	41162	16	578938	9.87765884315951e-16
Clone2	hi	41163	16	579280	9.87765884315945e-16
Clone2	hi	41164	16	579787	9.87765884315938e-16
Clone2	hi	41165	16	579910	9.87765884328026e-16
Clone2	hi	41166	16	581659	9.87765884315931e-16
Clone2	hi	41167	16	581826	9.87820822491988e-16
Clone2	hi	41168	16	584266	9.95353657391152e-16
Clone2	hi	41169	16	584309	9.89719577299504e-16
Clone2	hi	41170	16	584579	9.87765870783734e-16
Clone2	hi	41171	16	585150	9.87765848756497e-16
Clone2	hi	41172	16	585940	9.87765848726613e-16
Clone2	hi	41173	16	586805	1.22232547791223e-09
Clone2	hi	41174	16	588988	2.16470024878047e-15
Clone2	hi	41175	16	589403	2.1647002489561e-15
Clone2	hi	41176	16	590621	2.16479532289387e-15
Clone2	hi	41177	16	591057	2.17458895165151e-15
Clone2	hi	41178	16	591763	2.16470034250504e-15
Clone2	hi	41179	16	591783	2.16470034277552e-15
Clone2	hi	41180	16	592671	2.16470034284537e-15
Clone2	hi	41181	16	599375	2.16470034250453e-15
Clone2	hi	41182	16	599561	2.16470034250455e-15
Clone2	hi	41183	16	600282	2.16470034250453e-15
Clone2	hi	41184	16	600382	1.30541460135629e-12
Clone2	hi	41185	16	600516	2.7580606609726e-15
Clone2	hi	41186	16	600667	2.7580644688987e-15
Clone2	hi	41187	16	602163	2.76226740323492e-15
Clone2	hi	41188	16	602620	2.75818966870861e-15
Clone2	hi	41189	16	603613	8.55992460983718e-14
Clone2	hi	41190	16	604019	2.77934794951449e-15
Clone2	hi	41191	16	604088	2.77934795005526e-15
Clone2	hi	41192	16	604103	2.77934794951766e-15
Clone2	hi	41193	16	604894	2.77934794951766e-15
Clone2	hi	41194	16	605669	2.77934794963672e-15
Clone2	hi	41195	16	606383	2.77949323514816e-15
Clone2	hi	41196	16	606416	3.57518107269944e-06
Clone2	hi	41197	16	606671	3.31183032416571e-06
Clone2	hi	41198	16	606811	2.37877737286836e-16
Clone2	hi	41199	16	606829	6.97762699723803e-16
Clone2	hi	41200	16	607350	2.42660260297689e-16
Clone2	hi	41201	16	607851	4.78591486550139e-14
Clone2	hi	41202	16	608447	4.8382903145367e-17
Clone2	hi	41203	16	608783	4.83829030873297e-17
Clone2	hi	41204	16	609543	4.83829030873293e-17
Clone2	hi	41205	16	609544	1.87082163566115e-16
Clone2	hi	41206	16	610053	1.41186533904756e-16
Clone2	hi	41207	16	610120	1.66914593570837e-17
Clone2	hi	41208	16	610140	1.66914587280443e-17
Clone2	hi	41209	16	610220	1.66914587022646e-17
Clone2	hi	41210	16	610295	1.66914587022646e-17
Clone2	hi	41211	16	610740	1.66914587022646e-17
Clone2	hi	41212	16	611080	1.66914587022646e-17
Clone2	hi	41213	16	612445	1.66914587022646e-17
Clone2	hi	41214	16	613345	1.66914587022647e-17
Clone2	hi	41215	16	613366	1.66950135156375e-17
Clone2	hi	41216	16	615467	1.66914594887451e-17
Clone2	hi	41217	16	616086	4.09089797076996e-17
Clone2	hi	41218	16	616531	1.6691369899605e-17
Clone2	hi	41219	16	616803	1.66913698998419e-17
Clone2	hi	41220	16	618450	1.66913784968705e-17
Clone2	hi	41221	16	618582	4.17469255715553e-16
Clone2	hi	41222	16	619795	1.66909077583924e-17
Clone2	hi	41223	16	620243	1.66909046856343e-17
Clone2	hi	41224	16	620599	3.10694389759976e-16
Clone2	hi	41225	16	620612	8.61457633134172e-16
Clone2	hi	41226	16	623268	6.2387156291662e-13
Clone2	hi	41227	16	623821	7.62088823499975e-21
Clone2	hi	41228	16	624235	4.22046557156074e-16
Clone2	hi	41229	16	624736	7.49014504124224e-21
Clone2	hi	41230	16	625480	7.48616466928444e-21
Clone2	hi	41231	16	625516	7.4866786634858e-21
Clone2	hi	41232	16	626371	5.61732330074034e-15
Clone2	hi	41233	16	627244	1.37600146576204e-15
Clone2	hi	41234	16	627369	1.99152758556837e-14
Clone2	hi	41235	16	627423	5.98701393073105e-24
Clone2	hi	41236	16	627534	5.98571726305943e-24
Clone2	hi	41237	16	627551	5.98570552745873e-24
Clone2	hi	41238	16	629079	5.9857563891534e-24
Clone2	hi	41239	16	629637	5.98570552706505e-24
Clone2	hi	41240	16	629709	7.40607404519025e-17
Clone2	hi	41241	16	629719	5.61134180034026e-24
Clone2	hi	41242	16	630075	5.61134046102599e-24
Clone2	hi	41243	16	631700	1.10471225555517e-21
Clone2	hi	41244	16	631880	1.12246846444178e-23
Clone2	hi	41245	16	631941	5.61133729928094e-24
Clone2	hi	41246	16	635795	4.42253370252547e-20
Clone2	hi	41247	16	635873	5.61107885435464e-24
Clone2	hi	41248	16	637932	5.6113933239946e-24
Clone2	hi	41249	16	638061	4.99648161020068e-20
Clone2	hi	41250	16	638483	5.61108266761944e-24
Clone2	hi	41251	16	640586	1.63605103635127e-15
Clone2	hi	41252	16	640754	5.38249180310565e-24
Clone2	hi	41253	16	641562	5.38275759088842e-24
Clone2	hi	41254	16	647718	5.38249180239264e-24
Clone2	hi	41255	16	648614	1.0271031948713e-16
Clone2	hi	41256	16	650490	3.13008427137724e-17
Clone2	hi	41257	16	650499	3.08139896396127e-15
Clone2	hi	41258	16	652916	3.97004597713298e-15
Clone2	hi	41259	16	653821	4.08083004789262e-23
Clone2	hi	41260	16	653901	4.08083004789274e-23
Clone2	hi	41261	16	654903	1.93101298963996e-22
Clone2	hi	41262	16	656031	2.10468055845058e-17
Clone2	hi	41263	16	656499	9.73174979124761e-16
Clone2	hi	41264	16	656560	4.26014854374518e-23
Clone2	hi	41265	16	656674	4.26014854374518e-23
Clone2	hi	41266	16	656734	4.26014854374518e-23
Clone2	hi	41267	16	656908	4.26014854374518e-23
Clone2	hi	41268	16	657407	4.26014854374515e-23
Clone2	hi	41269	16	657447	3.71702109617221e-19
Clone2	hi	41270	16	659391	1.43348683081691e-16
Clone2	hi	41271	16	659466	4.34047271039269e-23
Clone2	hi	41272	16	661091	4.33764664335097e-23
Clone2	hi	41273	16	662447	4.33764644632672e-23
Clone2	hi	41274	16	662569	4.34085323718536e-23
Clone2	hi	41275	16	663033	4.33874369633931e-23
Clone2	hi	41276	16	664341	1.19645330011917e-21
Clone2	hi	41277	16	665438	2.64521852496702e-15
Clone2	hi	41278	16	665469	3.01071541062155e-22
Clone2	hi	41279	16	665501	1.87721033758998e-20
Clone2	hi	41280	16	665625	7.3148267902441e-18
Clone2	hi	41281	16	665967	8.29515463283667e-21
Clone2	hi	41282	16	666283	3.1895165478633e-22
Clone2	hi	41283	16	666921	3.1895165478633e-22
Clone2	hi	41284	16	668458	3.1895165478633e-22
Clone2	hi	41285	16	669064	1.69990918976086e-13
Clone2	hi	41286	16	672177	4.75561031594895e-19
Clone2	hi	41287	16	675866	4.72197215910606e-19
Clone2	hi	41288	16	675940	4.83460268232722e-08
Clone2	hi	41289	16	683890	1.59802617858603e-11
Clone2	hi	41290	16	684994	2.53751612263434e-17
Clone2	hi	41291	16	685586	2.53764029437903e-17
Clone2	hi	41292	16	685645	2.53751611389229e-17
Clone2	hi	41293	16	687684	2.19808524851237e-14
Clone2	hi	41294	16	688937	9.75217129736039e-18
Clone2	hi	41295	16	689267	9.75217129816997e-18
Clone2	hi	41296	16	689522	9.7521712975251e-18
Clone2	hi	41297	16	691469	9.25017968545283e-16
Clone2	hi	41298	16	694512	1.20045930232776e-16
Clone2	hi	41299	16	695192	9.71346208200421e-18
Clone2	hi	41300	16	695198	9.71346983334122e-18
Clone2	hi	41301	16	695784	9.71412338274835e-18
Clone2	hi	41302	16	697057	9.71346192573845e-18
Clone2	hi	41303	16	697570	9.71346178113107e-18
Clone2	hi	41304	16	697772	1.16430135884549e-17
Clone2	hi	41305	16	698316	9.71345814917211e-18
Clone2	hi	41306	16	698562	9.71345814917221e-18
Clone2	hi	41307	16	700039	6.56482325554432e-12
Clone2	hi	41308	16	700282	4.84753819059184e-19
Clone2	hi	41309	16	700430	4.91517999174566e-19
Clone2	hi	41310	16	700477	1.26991522897937e-15
Clone2	hi	41311	16	703509	2.63190240652964e-16
Clone2	hi	41312	16	704393	5.0395049651225e-17
Clone2	hi	41313	16	707556	4.83239377104932e-19
Clone2	hi	41314	16	707769	4.83238835062956e-19
Clone2	hi	41315	16	707793	4.83238835062956e-19
Clone2	hi	41316	16	709836	4.83238835062956e-19
Clone2	hi	41317	16	709837	4.83238835066956e-19
Clone2	hi	41318	16	711110	4.83238835065448e-19
Clone2	hi	41319	16	711616	4.83238835063084e-19
Clone2	hi	41320	16	714285	4.85804757613526e-19
Clone2	hi	41321	16	716400	4.83238846136389e-19
Clone2	hi	41322	16	717246	4.83239181944196e-19
Clone2	hi	41323	16	718258	4.83238835099426e-19
Clone2	hi	41324	16	718895	6.04490230552984e-19
Clone2	hi	41325	16	720413	4.83238865816285e-19
Clone2	hi	41326	16	720558	4.83238865816092e-19
Clone2	hi	41327	16	720831	4.83238865816092e-19
Clone2	hi	41328	16	721006	4.83238865816092e-19
Clone2	hi	41329	16	722075	4.83238865816092e-19
Clone2	hi	41330	16	724118	3.90665924691694e-09
Clone2	hi	41331	16	724276	1.02897693479988e-18
Clone2	hi	41332	16	724283	1.02918495158476e-18
Clone2	hi	41333	16	725079	1.02897693546158e-18
Clone2	hi	41334	16	725288	1.02897693470721e-18
Clone2	hi	41335	16	725707	1.02897693438146e-18
Clone2	hi	41336	16	726355	4.95520717341055e-14
Clone2	hi	41337	16	726383	3.3122593363409e-15
Clone2	hi	41338	16	726411	1.41654253790732e-14
Clone2	hi	41339	16	726477	3.38250804322801e-16
Clone2	hi	41340	16	726633	1.99818854509705e-17
Clone2	hi	41341	16	730289	1.03049971906217e-11
Clone2	hi	41342	16	731070	5.26397878873659e-15
Clone2	hi	41343	16	732151	3.88083327692479e-21
Clone2	hi	41344	16	733422	3.88109962004999e-21
Clone2	hi	41345	16	734145	3.88083329492991e-21
Clone2	hi	41346	16	734840	3.88093068171264e-21
Clone2	hi	41347	16	736452	3.88083327697824e-21
Clone2	hi	41348	16	736466	4.24115291955846e-19
Clone2	hi	41349	16	736715	4.53651065701823e-21
Clone2	hi	41350	16	737215	2.29509248632264e-16
Clone2	hi	41351	16	737358	4.01685384136395e-21
Clone2	hi	41352	16	737785	1.1032014247111e-12
Clone2	hi	41353	16	738114	3.46616138035455e-21
Clone2	hi	41354	16	738238	1.11391716801784e-20
Clone2	hi	41355	16	739336	2.90746315041541e-20
Clone2	hi	41356	16	739735	7.91553188361845e-12
Clone2	hi	41357	16	740137	2.59895478353972e-20
Clone2	hi	41358	16	740755	2.59864697276917e-20
Clone2	hi	41359	16	741529	2.59865624505381e-20
Clone2	hi	41360	16	741941	2.59864697339491e-20
Clone2	hi	41361	16	742066	9.84927747390317e-19
Clone2	hi	41362	16	742331	2.59865268869659e-20
Clone2	hi	41363	16	742564	2.59865204660433e-20
Clone2	hi	41364	16	743242	2.59865204660749e-20
Clone2	hi	41365	16	743302	2.59865204668479e-20
Clone2	hi	41366	16	743341	2.59865204706249e-20
Clone2	hi	41367	16	743515	2.5986521781427e-20
Clone2	hi	41368	16	743970	4.08771078355344e-20
Clone2	hi	41369	16	744400	2.59865234174719e-20
Clone2	hi	41370	16	744407	2.59865230343876e-20
Clone2	hi	41371	16	744456	2.59865230343876e-20
Clone2	hi	41372	16	744528	2.59865230343876e-20
Clone2	hi	41373	16	744595	2.59865230343875e-20
Clone2	hi	41374	16	744932	2.59869563281503e-20
Clone2	hi	41375	16	745876	2.59926281398641e-20
Clone2	hi	41376	16	745882	1.0133150676819e-11
Clone2	hi	41377	16	745920	2.10202253603673e-15
Clone2	hi	41378	16	746527	6.31201700785888e-15
Clone2	hi	41379	16	747234	7.67624826213788e-10
Clone2	hi	41380	16	747484	5.17113225560982e-15
Clone2	hi	41381	16	748397	5.17113225560986e-15
Clone2	hi	41382	16	748647	5.17113225561027e-15
Clone2	hi	41383	16	748871	1.53914833729913e-14
Clone2	hi	41384	16	748943	5.17168170568579e-15
Clone2	hi	41385	16	749784	5.1716930643223e-15
Clone2	hi	41386	16	749872	5.17168167537758e-15
Clone2	hi	41387	16	750026	5.17168167536323e-15
Clone2	hi	41388	16	750115	2.49740399892016e-09
Clone2	hi	41389	16	750366	4.02716224767934e-09
Clone2	hi	41390	16	750731	2.59339176615516e-12
Clone2	hi	41391	16	750940	2.59322226901163e-12
Clone2	hi	41392	16	751305	2.59322226901309e-12
Clone2	hi	41393	16	751900	2.59322226901578e-12
Clone2	hi	41394	16	752163	2.59322226901161e-12
Clone2	hi	41395	16	752291	2.59322289868745e-12
Clone2	hi	41396	16	753170	2.5932222718562e-12
Clone2	hi	41397	16	753476	4.85525916980189e-10
Clone2	hi	41398	16	753554	4.41392833258785e-12
Clone2	hi	41399	16	753637	4.41392832811005e-12
Clone2	hi	41400	16	754678	4.41392832809775e-12
Clone2	hi	41401	16	754741	4.41392832823147e-12
Clone2	hi	41402	16	754866	4.4139283281226e-12
Clone2	hi	41403	16	755191	4.41392832810764e-12
Clone2	hi	41404	16	755689	4.41392832810764e-12
Clone2	hi	41405	16	755815	4.4139283282442e-12
Clone2	hi	41406	16	756187	4.41392832812497e-12
Clone2	hi	41407	16	756767	4.41392832812502e-12
Clone2	hi	41408	16	757132	4.41392832812497e-12
Clone2	hi	41409	16	758821	4.41392844908939e-12
Clone2	hi	41410	16	759466	4.41625567612128e-12
Clone2	hi	41411	16	762883	4.41424734961429e-12
Clone2	hi	41412	16	766337	4.41424734957199e-12
Clone2	hi	41413	16	769320	4.41424737099247e-12
Clone2	hi	41414	16	773589	4.43988443617061e-12
Clone2	hi	41415	16	775870	2.15869985895399e-08
Clone2	hi	41416	16	776358	4.16779232375765e-09
Clone2	hi	41417	16	777052	4.16779232375764e-09
Clone2	hi	41418	16	777329	4.16779232375764e-09
Clone2	hi	41419	16	777407	4.16779232375765e-09
Clone2	hi	41420	16	777673	4.16779232375814e-09
Clone2	hi	41421	16	779078	4.16779232375808e-09
Clone2	hi	41422	16	779195	4.16779232375809e-09
Clone2	hi	41423	16	779278	4.16779232375808e-09
Clone2	hi	41424	16	785194	4.16779232375811e-09
Clone2	hi	41425	16	785734	1.85903766673145e-07
Clone2	hi	41426	16	786135	1.80189407079643e-07
Clone2	hi	41427	16	787289	1.8018940708223e-07
Clone2	hi	41428	16	787482	1.80189407082144e-07
Clone2	hi	41429	16	787973	1.80189407082145e-07
Clone2	hi	41430	16	790657	1.80189407101969e-07
Clone2	hi	41431	16	790957	0.999999980006939
Clone2	hi	41432	16	792581	0.99999998000694
Clone2	hi	41433	16	793552	0.999999980006938
Clone2	hi	41434	16	793700	0.999999979749888
Clone2	hi	41435	16	798663	0.999999988818661
Clone2	hi	41436	16	803587	0.999999988818662
Clone2	hi	41437	16	804424	0.999999988818662
Clone2	hi	41438	16	810602	0.999999988818665
Clone2	hi	41439	16	810612	0.999999988818652
Clone2	hi	41440	16	810637	0.999999988818674
Clone2	hi	41441	16	812987	0.999999988818692
Clone2	hi	41442	16	813144	0.999999988818689
Clone2	hi	41443	16	814108	0.99999998881869
Clone2	hi	41444	16	814189	0.999999988818688
Clone2	hi	41445	16	816541	0.99999998881869
Clone2	hi	41446	16	819253	0.999999988818688
Clone2	hi	41447	16	821583	0.999999988818691
Clone2	hi	41448	16	823321	0.999999988817952
Clone2	hi	41449	16	825430	0.999999988818781
Clone2	hi	41450	16	826125	0.999999988818779
Clone2	hi	41451	16	828253	0.999999988818775
Clone2	hi	41452	16	830979	0.999999988818776
Clone2	hi	41453	16	832985	0.999999988818775
Clone2	hi	41454	16	833259	0.999999988818773
Clone2	hi	41455	16	834905	0.999999988818774
Clone2	hi	41456	16	835411	0.999999988818772
Clone2	hi	41457	16	836369	0.999999988818771
Clone2	hi	41458	16	839113	0.999999988818771
Clone2	hi	41459	16	839114	0.999997944964594
Clone2	hi	41460	16	839115	0.999997991893728
Clone2	hi	41461	16	839156	0.99999803879446
Clone2	hi	41462	16	839166	0.999999999974776
Clone2	hi	41463	16	839187	0.999999999974774
Clone2	hi	41464	16	840440	0.999999999974774
Clone2	hi	41465	16	850434	0.999999999974773
Clone2	hi	41466	16	850460	0.999999999974772
Clone2	hi	41467	16	850485	0.999999999974772
Clone2	hi	41468	16	863053	0.999999999974771
Clone2	hi	41469	16	863226	0.999999999974772
Clone2	hi	41470	16	863260	0.999999999974773
Clone2	hi	41471	16	863975	0.999999999974775
Clone2	hi	41472	16	864674	0.999999999974776
Clone2	hi	41473	16	869722	0.999999999974776
Clone2	hi	41474	16	871358	0.999999999974776
Clone2	hi	41475	16	872335	0.999999999974775
Clone2	hi	41476	16	873364	0.999999999974774
Clone2	hi	41477	16	873412	0.999999999865702
Clone2	hi	41478	16	874527	0.999999990477036
Clone2	hi	41479	16	874993	1
Clone2	hi	41480	16	875490	1
Clone2	hi	41481	16	876782	1
Clone2	hi	41482	16	876808	1
Clone2	hi	41483	16	879004	1
Clone2	hi	41484	16	881831	1
Clone2	hi	41485	16	881959	0.999999999999999
Clone2	hi	41486	16	885976	1
Clone2	hi	41487	16	887241	1
Clone2	hi	41488	16	888531	1
Clone2	hi	41489	16	890532	0.999999999999528
Clone2	hi	41490	16	890663	0.999999999999999
Clone2	hi	41491	16	890683	0.999999999999998
Clone2	hi	41492	16	890720	1
Clone2	hi	41493	16	890901	0.999999999999999
Clone2	hi	41494	16	892103	0.999999999999998
Clone2	hi	41495	16	893669	0.999999999999999
Clone2	hi	41496	16	894008	0.999999999999997
Clone2	hi	41497	16	895019	0.999999999999998
Clone2	hi	41498	16	896680	0.999999999999998
Clone2	hi	41499	16	896707	0.999999999999998
Clone2	hi	41500	16	897211	0.999999999999999
Clone2	hi	41501	16	897535	0.999999999999998
Clone2	hi	41502	16	897733	0.999999999999997
Clone2	hi	41503	16	902926	0.999999999999995
Clone2	hi	41504	16	903412	0.999999999999995
Clone2	hi	41505	16	905001	0.999999999999996
Clone2	hi	41506	16	905593	0.999999999999997
Clone2	hi	41507	16	907768	0.999999999999996
Clone2	hi	41508	16	907769	0.999999999999997
Clone2	hi	41509	16	907812	0.999999999999998
Clone2	hi	41510	16	908131	0.999999999999995
Clone2	hi	41511	16	908153	0.999999999999997
Clone2	hi	41512	16	908170	0.999999999999997
Clone2	hi	41513	16	908315	0.999999999999998
Clone2	hi	41514	16	908495	0.999999999999997
Clone2	hi	41515	16	908703	0.999999999999996
Clone2	hi	41516	16	908849	0.99999999999999
Clone2	hi	41517	16	915197	0.999999999999995
Clone2	hi	41518	16	916064	0.999999999999997
Clone2	hi	41519	16	916827	0.99999999881672
Clone2	hi	41520	16	919662	0.999999999999997
Clone2	hi	41521	16	919701	0.999999999999997
Clone2	hi	41522	16	919845	0.999999999999998
Clone2	hi	41523	16	919893	0.999999999999997
Clone2	hi	41524	16	920045	0.999999999999999
Clone2	hi	41525	16	920049	0.999999999999998
Clone2	hi	41526	16	920175	0.999999999999997
Clone2	hi	41527	16	920188	0.999999999999998
Clone2	hi	41528	16	920516	0.999999999999999
Clone2	hi	41529	16	920595	0.999999999999997
Clone2	hi	41530	16	920755	0.999999999999997
Clone2	hi	41531	16	920776	0.999999999999998
Clone2	hi	41532	16	920824	0.999999999999998
Clone2	hi	41533	16	920826	0.999999999999999
Clone2	hi	41534	16	920829	0.999999999999999
Clone2	hi	41535	16	920866	1
Clone2	hi	41536	16	920874	1
Clone2	hi	41537	16	920887	1
Clone2	hi	41538	16	920954	0.999999999999999
Clone2	hi	41539	16	920955	0.999999999999997
Clone2	hi	41540	16	920961	0.999999999999998
Clone2	hi	41541	16	920996	0.999999999999997
Clone2	hi	41542	16	921017	0.999999999999997
Clone2	hi	41543	16	921113	0.999999999999997
Clone2	hi	41544	16	921114	0.999999999999997
Clone2	hi	41545	16	921268	0.999999999999997
Clone2	hi	41546	16	921349	0.999999999999996
Clone2	hi	41547	16	921472	0.999999999999997
Clone2	hi	41548	16	921482	0.999999999999997
Clone2	hi	41549	16	921545	0.999999999999997
Clone2	hi	41550	16	921592	0.999999999999997
Clone2	hi	41551	16	921636	0.999999999999997
Clone2	hi	41552	16	921658	0.999999999999997
Clone2	hi	41553	16	921689	0.999999999999997
Clone2	hi	41554	16	921725	0.999999999999999
Clone2	hi	41555	16	921734	1
Clone2	hi	41556	16	921736	1
Clone2	hi	41557	16	921842	1
Clone2	hi	41558	16	921934	1
Clone2	hi	41559	16	921981	1
Clone2	hi	41560	16	921982	1
Clone2	hi	41561	16	921995	1
Clone2	hi	41562	16	922014	0.999999999999999
Clone2	hi	41563	16	922217	1
Clone2	hi	41564	16	922294	0.999999999999998
Clone2	hi	41565	16	922474	0.999999999999997
Clone2	hi	41566	16	922558	0.999999999999997
Clone2	hi	41567	16	922619	0.999999999999995
Clone2	hi	41568	16	922827	0.999999999999995
Clone2	hi	41569	16	922939	0.999999999999993
Clone2	hi	41570	16	922955	0.999999999999995
Clone2	hi	41571	16	923353	0.999999999999996
Clone2	hi	41572	16	923399	0.999999999999997
Clone2	hi	41573	16	923581	0.999999999999998
Clone2	hi	41574	16	923847	0.999999999999998
Clone2	hi	41575	16	923980	0.999999999999998
Clone2	hi	41576	16	924091	0.999999999999996
Clone2	hi	41577	16	924162	0.999999999999999
Clone2	hi	41578	16	924177	0.999999999999998
Clone2	hi	41579	16	924425	0.999999999999998
Clone2	hi	41580	16	924609	0.999999999999998
Clone2	hi	41581	16	924912	0.999999999999997
Clone2	hi	41582	16	925069	0.999999999999998
Clone2	hi	41583	16	925090	0.999999999999998
Clone2	hi	41584	16	925135	0.999999999999998
Clone2	hi	41585	16	925169	0.999999999999998
Clone2	hi	41586	16	925237	0.999999999999998
Clone2	hi	41587	16	925488	0.999999999999999
Clone2	hi	41588	16	925494	0.999999999999999
Clone2	hi	41589	16	925531	0.999999999999999
Clone2	hi	41590	16	925556	0.999999999999999
Clone2	hi	41591	16	925569	0.999999999999999
Clone2	hi	41592	16	925581	0.999999999999999
Clone2	hi	41593	16	925590	0.999999999999999
Clone2	hi	41594	16	925743	1
Clone2	hi	41595	16	925936	0.999999999999999
Clone2	hi	41596	16	926178	0.999999999999999
Clone2	hi	41597	16	927904	1
Clone2	hi	41598	16	927977	1
Clone2	hi	41599	16	928104	1
Clone2	hi	41600	16	929519	1
Clone2	hi	41601	16	929725	0.999999999999999
Clone2	hi	41602	16	929867	1
Clone2	hi	41603	16	930546	1
Clone2	hi	41604	16	930578	1
Clone2	hi	41605	16	930983	1
Clone2	hi	41606	16	930986	1
Clone2	hi	41607	16	931074	0.999999999999999
Clone2	hi	41608	16	931290	0.999999999999999
Clone1	hi	39689	16	26510	0.999530007620103
Clone1	hi	39690	16	27710	1.000000000003
Clone1	hi	39691	16	29135	1.00000000000302
Clone1	hi	39692	16	29749	1.0000000000031
Clone1	hi	39693	16	30586	1.00000000000332
Clone1	hi	39694	16	30803	1.00000000000341
Clone1	hi	39695	16	35528	1.0000000000035
Clone1	hi	39696	16	35776	1.00000000000367
Clone1	hi	39697	16	36977	1.00000000000356
Clone1	hi	39698	16	38391	1.00000000000364
Clone1	hi	39699	16	40390	1.00000000000361
Clone1	hi	39700	16	40490	1.00000000000342
Clone1	hi	39701	16	40552	1.00000000000337
Clone1	hi	39702	16	41286	1.0000000000035
Clone1	hi	39703	16	43388	1.0000000000037
Clone1	hi	39704	16	43424	1.00000000000384
Clone1	hi	39705	16	43662	1.0000000000038
Clone1	hi	39706	16	45292	1.0000000000038
Clone1	hi	39707	16	47416	1.00000000000371
Clone1	hi	39708	16	51430	1.00000000000369
Clone1	hi	39709	16	53867	1.00000000000349
Clone1	hi	39710	16	55419	1.00000000000337
Clone1	hi	39711	16	55474	1.00000000000345
Clone1	hi	39712	16	65188	1.0000000000034
Clone1	hi	39713	16	66527	1.00000000000356
Clone1	hi	39714	16	67148	1.00000000000365
Clone1	hi	39715	16	67473	1.00000000000348
Clone1	hi	39716	16	67558	1.00000000000327
Clone1	hi	39717	16	67723	1.00000000000326
Clone1	hi	39718	16	68882	1.00000000000308
Clone1	hi	39719	16	69311	1.000000000003
Clone1	hi	39720	16	69402	1.00000000000317
Clone1	hi	39721	16	69421	1.00000000000321
Clone1	hi	39722	16	69886	1.00000000000322
Clone1	hi	39723	16	70402	1.00000000000344
Clone1	hi	39724	16	70566	1.0000000000033
Clone1	hi	39725	16	70567	1.00000000000336
Clone1	hi	39726	16	70846	1.00000000000343
Clone1	hi	39727	16	72276	1.00000000000325
Clone1	hi	39728	16	72506	1.00000000000306
Clone1	hi	39729	16	72592	1.00000000000324
Clone1	hi	39730	16	72835	1.00000000000319
Clone1	hi	39731	16	72872	1.00000000000303
Clone1	hi	39732	16	72884	1.00000000000305
Clone1	hi	39733	16	73071	1.00000000000295
Clone1	hi	39734	16	73217	1.00000000000278
Clone1	hi	39735	16	73338	1.00000000000279
Clone1	hi	39736	16	73826	1.00000000000258
Clone1	hi	39737	16	74040	1.0000000000024
Clone1	hi	39738	16	74327	1.0000000000023
Clone1	hi	39739	16	74459	1.00000000000245
Clone1	hi	39740	16	74823	1.00000000000257
Clone1	hi	39741	16	74884	1.00000000000269
Clone1	hi	39742	16	74885	1.00000000000268
Clone1	hi	39743	16	75046	1.00000000000289
Clone1	hi	39744	16	75307	1.00000000000286
Clone1	hi	39745	16	75329	1.00000000000266
Clone1	hi	39746	16	75355	1.00000000000266
Clone1	hi	39747	16	75921	1.00000000000272
Clone1	hi	39748	16	76123	1.00000000000266
Clone1	hi	39749	16	76198	1.00000000000269
Clone1	hi	39750	16	76550	1.00000000000282
Clone1	hi	39751	16	77440	1.0000000000026
Clone1	hi	39752	16	78691	1.00000000000246
Clone1	hi	39753	16	79268	1.00000000000233
Clone1	hi	39754	16	79670	1.00000000000252
Clone1	hi	39755	16	80834	1.00000000000265
Clone1	hi	39756	16	81157	1.00000000000271
Clone1	hi	39757	16	82074	1.0000000000026
Clone1	hi	39758	16	82177	1.00000000000279
Clone1	hi	39759	16	82212	1.000000000003
Clone1	hi	39760	16	82484	1.00000000000302
Clone1	hi	39761	16	83512	1.00000000000317
Clone1	hi	39762	16	83595	1.00000000000301
Clone1	hi	39763	16	84945	1.00000000000296
Clone1	hi	39764	16	85843	1.00000000000312
Clone1	hi	39765	16	86230	1.00000000000319
Clone1	hi	39766	16	87193	1.00000000000332
Clone1	hi	39767	16	89283	1.00000000000317
[truncated: 5,681 more rows]
