# Supplementary material for: Barcoded bulk QTL mapping reveals highly polygenic and epistatic architecture of complex traits in yeast
Source: eLife. 2022 Feb 11;11:e73983. doi: 10.7554/eLife.73983 (PMC8979589; doi:10.7554/eLife.73983)
Supplement: Figure 1—source data 3. [file elife-73983-fig1-data3.txt]

Barcode	Fitness_rep1	Fitness_rep2
AAAAAAAACAAACGGA_ATTATAGCATGTGGAA	-0.140159156565266	-0.123702004975633
AAAAAAAACAAACGGA_TCACTATTCGTAAAGA	-0.0428255594000052	-0.0478754305372954
AAAAAAAACTTGGAAA_ATTACTATTAAACAAG	-0.0645451738115508	-0.080764912532188
AAAAAAAACTTGGAAA_TGTCAAGGCTAACGAG	-0.0665525122051649	-0.104572196665738
AAAAAAAAGTGATGGA_ACGAAGTCAGTTCTCA	-0.119523417872823	-0.143869501966884
AAAAAAAAGTGATGGA_ATATGACAAGTATTGG	-0.0428344308399296	-0.0432712571345696
AAAAAAAAGTGATGGA_GCGTCCTTAGCGGATA	-0.0551465805447339	-0.0579357101684229
AAAAAAAAGTGATGGA_GGGCTTTCAAATGACG	-0.0659006957503924	-0.100560344523036
AAAAAAAAGTGATGGA_GTCTCTGCGTTCCACT	-0.0220038647566063	-0.0293190612631076
AAAAAAACACAGTCCA_GATAAAAATTTTGACT	-0.079855877674228	-0.10029058404341
AAAAAAACACAGTCCA_TAAGACCGCTACGTTA	-0.131468481630776	-0.109024313564208
AAAAAAAGAAGATTTA_TGAACGGCCCTAATGG	-0.0659041318212965	-0.0604079816830764
AAAAAAAGATTAAGTA_GAACATTTGGTGTATA	-0.0707546435831712	-0.0840908002097515
AAAAAAAGTCTTGAGG_ACTAATGAACTTTTCA	-0.0626817154605819	-0.0621068072685631
AAAAAAAGTCTTGAGG_CGAAATCCTTGATCCT	-0.121005591072624	-0.115690693320727
AAAAAAAGTCTTGAGG_TAAAACCGGAGCGCCA	-0.11271090797858	-0.0991426985661307
AAAAAAAGTCTTGAGG_TAATGTTAACCAGTGT	-0.0298962405440026	-0.0309466670038563
AAAAAAAGTCTTGAGG_TCCATAATAAGTTACA	-0.105184212407669	-0.103724025882017
AAAAAAATAAAAATCG_CCATACACAATCCGTA	-0.108373459764888	-0.141771232306606
AAAAAAATAAGCCGAG_AAATACGAATGATATT	-0.083078756528379	-0.0785095919643892
AAAAAAATAAGCCGAG_ACCTAATGGCATGTTC	-0.0510300255205626	-0.0603449895551941
AAAAAAATAAGCCGAG_AGAGATACCAAAGGGG	-0.0799597361954303	-0.0783903811147111
AAAAAAATAAGCCGAG_ATCCAAACCGTTCACT	-0.0500817877426704	-0.047661111167568
AAAAAAATAAGCCGAG_ATCGCCTTGACGAGGG	-0.0967380788646579	-0.0914750973546637
AAAAAAATAAGCCGAG_CAAGACCTCGAGCACA	-0.0763102400520322	-0.069829929537165
AAAAAAATAAGCCGAG_CCGCATCAGTAATAGA	-0.109399685839162	-0.0966403988445672
AAAAAAATAAGCCGAG_CGTAGTTCTGGACAAA	-0.0283388082168274	-0.0305652071494422
AAAAAAATAAGCCGAG_TAAGAATCGGCGAAAA	-0.0909682800618819	-0.129736361377385
AAAAAAATTATCTCCC_AAACATTCAGTGAGAC	-0.0532096666710602	-0.0530479746319795
AAAAAAATTATCTCCC_GGCGCCTAGGAATTAG	-0.114502204104478	-0.123466433768829
AAAAAAATTTGTCTAA_TGACTACGAGTGACCA	-0.144022177130972	-0.130324543273415
AAAAAACCACTGCTGG_ATTTGTTTACTAAATT	-0.0341086873204447	-0.0349211475170558
AAAAAACCACTGCTGG_CGTACAGAGGACTCCA	-0.0119423062483682	-0.00954283558393093
AAAAAACCACTGCTGG_CTGACTGAACGTAGAT	-0.0162324848246619	-0.0153325467305667
AAAAAACCACTGCTGG_GGTAGAAGGCCCAGTA	-0.0973676457078879	-0.0828764883167634
AAAAAACCACTGCTGG_TTCCGCATGGAACTCA	-0.0930391016248485	-0.112842168208545
AAAAAACCAGCAAGCG_CCTAGGGTAGGTAGTT	-0.0866568263283096	-0.0862765906024162
AAAAAACCAGCAAGCG_TAAAGATCAGCAAATA	-0.0357530510377098	-0.0380938047476298
AAAAAACCTACAATCA_AAGTTGTTTTTAAGGG	-0.116575639041074	-0.105669806135956
AAAAAACCTACAATCA_AGAGTACGCTTTAGTG	-0.029082386654175	-0.0301916982016931
AAAAAACCTACAATCA_ATGTAATCGGGCGGCA	-0.043398818251411	-0.0302457893568257
AAAAAACCTACAATCA_CAATCAGAGTTTGATC	-0.111291659204685	-0.100450441008327
AAAAAACCTACAATCA_CCAACTTACAAATAAT	-0.0808049468929551	-0.0770714929699773
AAAAAACCTACAATCA_CGGTTCTAAACTTATG	-0.123481818429117	-0.140332422628182
AAAAAACCTACAATCA_CGTCTACATAAATCCA	-0.0513423944188047	-0.052019406491055
AAAAAACCTACAATCA_GCAACGGTCCGGTCGG	-0.0854075991936959	-0.0938758665257796
AAAAAACCTACAATCA_GCCGAAAGAACCGATA	-0.0498399457361425	-0.0531581681045291
AAAAAACCTACAATCA_GCGGATCAAACTAGGA	-0.102058495634282	-0.0974448586612039
AAAAAACCTACAATCA_TAACAGACTACGAGGG	-0.120766330488895	-0.0974611575293315
AAAAAACCTACAATCA_TATATACCGCAACATG	-0.0551152848642691	-0.049061583658364
AAAAAACCTACAATCA_TTGTAAGTGGCGTGGG	-0.0886949101388929	-0.0970960563324943
AAAAAACCTATAAGCA_ATTTGGCGTCAATAAG	-0.0828246827259085	-0.0509463422301199
AAAAAACCTATAAGCA_CCTTAATCAAACGGGC	-0.086920816816656	-0.102024449129813
AAAAAACGCGTGTCAC_ACATGTCGGAGGCACA	-0.0110434614109333	-0.0095792741399395
AAAAAACGCGTGTCAC_GATTACGCAATATCCT	-0.0654648552628251	-0.0611446180193599
AAAAAACGGAAAGAAG_AAACGTATGAATTCTG	-0.0912489057109704	-0.105268025118717
AAAAAACGGAAAGAAG_ACTTAAAGTTCAGTGC	-0.0846902496042343	-0.0822618483098279
AAAAAACGGAAAGAAG_ACTTAACGACCGTGAA	-0.0478745730094331	-0.032288532255776
AAAAAACGGAAAGAAG_ACTTACGAAAGGTAGC	-0.13187958557684	-0.113487799950107
AAAAAACGGAAAGAAG_GGTGTGGTGTGTTTCG	-0.0960609033216856	-0.103372256761807
AAAAAACTGGTGATGG_AACGAGCGCTAGTAAA	-0.0427949959993972	-0.0478216591309541
AAAAAACTGGTGATGG_ACAACTGTGGCCGTTA	-0.143748623114091	-0.122357001307705
AAAAAACTGGTGATGG_AGTACAGCCCTTGACG	-0.058750364768259	-0.0664899390709001
AAAAAACTGGTGATGG_CCACCGTAGAGGCATG	-0.0867041416060652	-0.0823611470645496
AAAAAACTGGTGATGG_CTTTACGATCTATCGA	-0.0838723538751233	-0.101347005540001
AAAAAACTGGTGATGG_GCAAAGGGGAGGGGCA	-0.0625217260874601	-0.0601867518674031
AAAAAACTGGTGATGG_GGGGGGGCCTGATGCG	-0.117660278078938	-0.0965349879799626
AAAAAACTGGTGATGG_TCTAGGCTAAACATCG	-0.0962102606065634	-0.0718395760769997
AAAAAACTTAATGCGA_CATCGACAGTTTTTAA	-0.0926665489974795	-0.0875754218841642
AAAAAACTTAATGCGA_GGATATGCTTAATACA	-0.122684879574752	-0.0872421621038216
AAAAAACTTAATGCGA_GTCGTCACTAACGAAG	-0.0944275428229303	-0.0802324547178888
AAAAAACTTGCGAACA_ACCAGCGAACATTCGA	-0.136246095688013	-0.125429068471756
AAAAAACTTGCGAACA_AGTTTGAGATGGGAAA	-0.066935169587127	-0.0577719123177179
AAAAAACTTGCGAACA_ATGTGCGCCCGAAAAA	-0.0972485887149124	-0.0682000223118616
AAAAAACTTGCGAACA_CCGTATGCAGTGGGTC	-0.0585294496012928	-0.0623979014328967
AAAAAACTTGCGAACA_CTGATATGGCAGGATA	-0.0693458420237743	-0.083158531726658
AAAAAACTTGCGAACA_GGGTGCTACTAAGACG	-0.102939145258421	-0.0908243119166042
AAAAAACTTTTAAATA_ATTTCCGTACAGGTGG	-0.106701167100024	-0.123386209630693
AAAAAACTTTTAAATA_CCAGCGACGTATCTGT	-0.120391285934594	-0.104178488924972
AAAAAACTTTTAAATA_TGAAATCCCTCGTAGA	-0.0428905777425835	-0.0395153974623317
AAAAAAGAGTACCCCA_AAGGCTAGACACAGTG	-0.0269526097493349	-0.0261001880261914
AAAAAAGAGTACCCCA_AGATTCTCTTGTCGCA	-0.13062902612889	-0.0676490171603894
AAAAAAGAGTACCCCA_ATCTTGAGAGTATTTT	-0.119169716970381	-0.0941769931671072
AAAAAAGAGTACCCCA_TTAAGCCGATTTCATA	-0.0880326011969205	-0.0934355146052748
AAAAAAGATTCGTATG_GGAATGGCGTAGAGAA	-0.0600604871042817	-0.065148147841632
AAAAAAGATTCGTATG_GGATCTCGGAACAAAA	-0.0944987760018606	-0.0834650420540963
AAAAAAGATTCGTATG_GGGAGGAGACTGCAGT	-0.0258462616445906	-0.0224026440193031
AAAAAAGATTCGTATG_TAATTGCGTTCCGAGA	-0.0320392721889048	-0.0885832563155878
AAAAAAGCTATACAGG_ATACGATTGCCGCAAG	-0.0150137263662825	-0.0126753690242167
AAAAAAGCTATACAGG_CAGCTAATGAGAATGA	-0.117524924108161	-0.0780383132455889
AAAAAAGCTATACAGG_GACACTATTCATTTGA	-0.0893342241355939	-0.080698549551197
AAAAAAGCTATACAGG_GGTAAAACTCCACAAT	-0.0547305904542308	-0.0617116273483116
AAAAAAGCTATACAGG_TCACTCTCTAAAGATA	-0.130012978443108	-0.1196081881465
AAAAAAGGACGTTACT_ACTACAGCGAAAACGA	-0.10927836378832	-0.117868304608247
AAAAAAGGACGTTACT_GAGAGCAGAGTTTTGG	-0.0938980107098101	-0.105443606277053
AAAAAAGGACGTTACT_GCTAGGATTTGCTATA	-0.0598992820505486	-0.0604041736568498
AAAAAAGGACGTTACT_GCTATTTTGCTGGGAC	-0.0214132297400108	-0.0184454433489477
AAAAAAGGAGACATCA_AACTTTTAGGCAATAC	-0.0878466734264534	-0.0579426876753976
AAAAAAGGAGACATCA_CCGGAGACAGAGGCAG	-0.0944752256949849	-0.0824851302369161
AAAAAAGGAGACATCA_GATCCTTTTCGTAGGT	-0.0813052252071868	-0.0769420878946218
AAAAAAGGAGACATCA_GTGCAAAATAGCGTGG	-0.030562961369524	-0.0346110157689487
AAAAAAGGAGACATCA_TCATGCCCTGATCTCC	-0.0619318306268177	-0.0688335394635572
AAAAAAGGAGACATCA_TGACGGAGTGGCGAGG	-0.0369698298514401	-0.0290202121885982
AAAAAAGGGGATAGTT_CAAGTGATGTAACTAG	-0.107690111379448	-0.148322054336246
AAAAAAGGGGATAGTT_GACCCTGCGGGTTTGA	-0.0910404490151314	-0.0960365362945192
AAAAAAGTAGATTATA_ATGGAGGCGAAGGGAA	-0.0396554792729392	-0.0429514969574986
AAAAAAGTAGATTATA_CGGTTTTAGTGACGTA	-0.0824662002644322	-0.0834536196211035
AAAAAAGTAGATTATA_CGTGAAGGCAGCACCA	-0.0800237303318008	-0.0673689011740053
AAAAAAGTAGCTACGG_CTATGTACCCAGAGGA	-0.088507005813112	-0.0851595415928698
AAAAAAGTAGCTACGG_GCCCAACCGCGGTTGA	-0.100754057244319	-0.110660843072544
AAAAAAGTATCTAAGG_AACACGGCTGTTGATG	-0.0371048646314849	-0.0384644241840279
AAAAAAGTATCTAAGG_ACCAAATTGGTATAGA	-0.0660953974448283	-0.0849790838714766
AAAAAAGTATCTAAGG_ACGGTGGCATCACATT	-0.055461131142153	-0.0606471760391743
AAAAAAGTATCTAAGG_ACTTGTCCTAAAACCA	-0.0471725604708954	-0.0597662694539614
AAAAAAGTATCTAAGG_ATTTGGCGTCAATAAG	-0.0803494359713329	-0.0694130191793899
AAAAAAGTATCTAAGG_CTATATGTGAATATGT	-0.112267343165654	-0.13735321853289
AAAAAAGTATCTAAGG_GAGACCCACTTTAAGA	-0.0879765981572711	-0.114712870489912
AAAAAAGTATCTAAGG_GAGACGCGGTATGGTG	-0.056820942404604	-0.0697827984634915
AAAAAAGTATCTAAGG_GCAATAGACGCAGTAA	-0.050839236146127	-0.0600899538721358
AAAAAAGTATCTAAGG_GTGAATTTCAATAAAT	-0.0768935822216004	-0.092758742876496
AAAAAAGTATCTAAGG_TGAAAATGTCATACCA	-0.088221706561275	-0.0948094779193397
AAAAAAGTATCTAAGG_TGTGTAGCGACACACG	-0.112627557262549	-0.100101732410469
AAAAAAGTATCTAAGG_TTTGAGGTCGATTGTG	-0.0968213631566773	-0.120006122353356
AAAAAAGTTGAACGTG_AAGGTAAGGGACTAGA	-0.110634069313951	-0.113620268587554
AAAAAAGTTGAACGTG_AGAGTGGTTCGACGCC	-0.10134601750891	-0.0813939053595905
AAAAAAGTTGAACGTG_CAAAATCAGACGATGA	-0.0809058202371943	-0.0869827594723769
AAAAAAGTTGAACGTG_CGAGTGCACAGCGGCG	-0.124632492530602	-0.155701853007207
AAAAAAGTTGAACGTG_CGTGCGCGACGACCTA	-0.131552851590097	-0.0864164539248167
AAAAAAGTTGAACGTG_GTGAGTCGTTAATATT	-0.108977393785051	-0.0932821699821707
AAAAAATAACCAGCCA_AGCCTAATTAATGTAA	-0.0471097711890156	-0.037992397233551
AAAAAATAACCAGCCA_ATTGTTATAAGCCCTT	-0.119665939113902	-0.0856461704883201
AAAAAATAACCAGCCA_CATAAGTACTCAGGAA	-0.0768804581759888	-0.0943092573778325
AAAAAATAACCAGCCA_CCACACACGCTAAGTC	0.0110587465995029	0.014473618402562
AAAAAATAACCAGCCA_GCAGATAGAGTCAGTG	-0.107751623061631	-0.100544329828378
AAAAAATACAGTTATG_ACTTTGTGGGGTTTAG	-0.0976983613189954	-0.118818924128797
AAAAAATACAGTTATG_CCATCAGCCTTGAGGT	-0.12724879703799	-0.105611805940877
AAAAAATACAGTTATG_CTAGAATGGAAGCATG	-0.0541230895350974	-0.0597654287081257
AAAAAATACAGTTATG_CTTGAGGCTCCGTGTA	-0.0711617101083052	-0.0650833055575402
AAAAAATACGAATCTC_ATGTCCTTTGGTCAAA	-0.0869021943974168	-0.0909445916209183
AAAAAATAGACTTAGT_AAGTGCCTCGTATAGA	-0.0619826057083155	-0.0804807383918239
AAAAAATAGACTTAGT_GAAGGTGGAGTATGTA	0.0246697667327158	0.0243012574249615
AAAAAATAGGTGGGAG_ACTGAGTTAGTCTTTA	-0.064719016866153	-0.0662398087882078
AAAAAATAGGTGGGAG_CCATCGGATGTATACA	-0.0949959515270199	-0.10563976946237
AAAAAATAGGTGGGAG_TCCTCGATACGCGAAA	-0.0646739147366183	-0.071126075996077
AAAAAATAGGTGGGAG_TTAAAACATTTTCCTA	-0.0717703940656122	-0.0583784502408752
AAAAAATATAATACGT_GTCTGACGACTAAACG	-0.11335535682008	-0.117663715254482
AAAAAATCAAGCACGA_TATCCTGTATACGGAA	-0.0750832570586697	-0.0624960378211432
AAAAAATCACGGCACC_ATATATAGCTAATATA	-0.118870028456677	-0.105902241399163
AAAAAATCACGGCACC_ATCACTTGCACTCGCA	-0.0804312228302751	-0.083683120410748
AAAAAATCACGGCACC_ATTTACGAGTATGGTG	-0.0332855421698135	-0.0333117089403024
AAAAAATCACGGCACC_CAATAAATAGCGCGCG	-0.0701959642115838	-0.0619706905171297
AAAAAATCACGGCACC_CCAAAGAATGCCCGAA	-0.0589104868166294	-0.0588068971034198
AAAAAATCACGGCACC_CTAACTCTGTTAGGCG	-0.0530974661342911	-0.0544484719620668
AAAAAATCACGGCACC_CTCAACAGCCAAAGCG	-0.0580303565026795	-0.0567573684105732
AAAAAATCACGGCACC_GAGACGCGGTATGGTG	-0.0770936452304987	-0.080136972709481
AAAAAATCACGGCACC_GATGCGTCAAAGAGAA	-0.0319118324992618	-0.0368163779230463
AAAAAATCACGGCACC_GATGGTGCCCTATTAT	-0.0808207481928085	-0.0840622269348288
AAAAAATCACGGCACC_TACATGAACGTTTTTG	-0.0747849597242476	-0.0720370294547124
AAAAAATCACGGCACC_TCACAATATCTTTAGG	-0.036585919605538	-0.038945669133612
AAAAAATCACGGCACC_TTATGCATACTTAAAA	-0.0791984852078024	-0.0794909369860034
AAAAAATCGCCACATA_TAGACGTACATAATAA	-0.0198416834005388	-0.0129997425618275
AAAAAATGAAAGCACG_ACCTTGAGGGAGAATT	-0.0843874619313228	-0.0664301376690056
AAAAAATGAAAGCACG_CTAGCCGTGAATACAA	-0.0925847410553658	-0.121186253094093
AAAAAATGAAAGCACG_GACTGTCCTTGTAAAA	-0.0237329414334281	-0.0258678842054714
AAAAAATGAAAGCACG_GTAGGAACTTTGGAGA	-0.0898846725749142	-0.078441276938287
AAAAAATGAAAGCACG_GTTCGGATCGTTGGAC	-0.0918802897024177	-0.0885772242391957
AAAAAATGAAGAAGGT_TTAAGGGCTCAAAACG	-0.0500073755090833	-0.0538910107640472
AAAAAATGATGACGTA_AAGGTTCCGCAAGGGA	-0.0793808542187912	-0.0614633994191673
AAAAAATGATGACGTA_ATGGATAGATAGACGA	-0.0273617146299272	-0.0345513627845684
AAAAAATGATGACGTA_ATTGAGCGCATACCCG	-0.114923588515774	-0.110500724083969
AAAAAATTGAAATCCG_ACTGCAGTAGAGGAAC	-0.0824270790836027	-0.0739861600251431
AAAAAATTGAAATCCG_AGATGATAGGGGACGG	-0.111036448297184	-0.104326212884459
AAAAAATTGAAATCCG_AGGGAGCTCCCCGGTA	-0.0727899924513059	-0.06985366034805
AAAAAATTGAAATCCG_GATTAGGCAGCATAAG	-0.110745301677579	-0.132154368577407
AAAAAATTGAAATCCG_TTGATCTAGTTGAGAC	-0.0392295145741385	-0.0447703654962475
AAAAAATTGGAAGAAA_GCGTATAAGTTGGGTC	-0.0752220787759422	-0.0719250141570316
AAAAAATTGGAAGAAA_TTAACGGAACGGTCAA	-0.10018451125292	-0.107407379705093
AAAAACACCAGATAAC_AATGTGGCATACAAAA	-0.0952361460550981	-0.100011521328789
AAAAACACCAGATAAC_CATCTCTCCAATGCTA	-0.0555743953328773	-0.0551663945537445
AAAAACACCAGATAAC_TATCCCTAATATACCT	-0.101970476035498	-0.0980653788218497
AAAAACACGACGCATG_CACAAGGCTTTCCAGA	-0.0669799904556091	-0.0646164109188524
AAAAACACGACGCATG_GAAGCAAACACAGGGG	-0.0809505102592096	-0.11541201505106
AAAAACACGCCTGGTG_CGAGCTAAGCGCGAAC	-0.0661264919414841	-0.068873760646338
AAAAACACGCCTGGTG_TAGATAATAGACTACG	-0.105056027015238	-0.0851450017833014
AAAAACACGCCTGGTG_TAGCTGGGTGAGGATA	-0.119115747895185	-0.116173992404223
AAAAACACGCCTGGTG_TTTCCTCAACTTAGAT	-0.0965310679917686	-0.113460099863296
AAAAACAGGAAGTAAA_GTGATTAAATCAATAA	-0.101569667649817	-0.0822225283387691
AAAAACAGGAAGTAAA_TATAATCTTCAAGACA	-0.0982214862447169	-0.0913969688983298
AAAAACAGGAAGTAAA_TGATTAAGCCACGCAG	-0.050533081254287	-0.0685002516603316
AAAAACATAGACCCTA_AGAGCTAACCGCACCG	-0.102187705631752	-0.0935707553409056
AAAAACATAGACCCTA_GGGAGCACTCTTGGAA	-0.0450593984888869	-0.0524194122560999
AAAAACATATTACGAA_ATAGTATTAGGCTTCA	-0.108600811260119	-0.09642832804809
AAAAACATATTACGAA_CAACAGCAGGCACCTT	-0.114411163438968	-0.124377617413388
AAAAACATATTACGAA_CACTGTAAATTATGGC	-0.0543195803744365	-0.0503064329490339
AAAAACATATTACGAA_TCGAGAAGGATCCGGA	-0.128268325247641	-0.0950002916235841
AAAAACCAAAAACCAA_GGCCCAGTGAAAAATG	-0.0224546393006264	-0.0259570726817714
AAAAACCAAAAACCAA_TAATGCCCCGTAACAG	-0.0454700791080117	-0.0548870364340066
AAAAACCACAATGAGG_AATGAATTCCAATTTT	-0.0808782960991747	-0.089939392984603
AAAAACCACAATGAGG_AGGAGAAAGTATAGTC	-0.0535858247777315	-0.0439690980374763
AAAAACCGACGGCACA_AAGTTATGGGACAACG	-0.0578466689330746	-0.0588167862021251
AAAAACCGACGGCACA_TGTGCCATCGCGCGAA	-0.0895044600219111	-0.0846048045195863
AAAAACGAAACGACAA_GTAGGCACCTCAAACT	-0.114562026964769	-0.0890238568349268
AAAAACGAAACGACAA_TAGATCACTCGACAGA	-0.0369527717417996	-0.0377166687881098
AAAAACGCCGGTTTGG_ACAGTATTTAATTTAA	-0.0597630590715805	-0.0528764345302304
AAAAACGCCGGTTTGG_TCGCCTGTGGTACAAA	-0.0983070847690775	-0.112007916135127
AAAAACGGGGACATTG_AGGGCTATTTACGCTG	-0.0219912694248166	-0.0274161590227633
AAAAACGGGGACATTG_CAACGATCAAGTCCCA	-0.0137077284730421	-0.0089260374043777
AAAAACGGGGACATTG_CAAGTAGCCTACTAGG	-0.0560234460863026	-0.0580725986846782
AAAAACGGGGACATTG_CACCAAATATGTCACA	-0.0729860785984581	-0.0665668186937746
AAAAACGGGGACATTG_CCAGTGATAGAAGCCA	-0.130902589099285	-0.100147131023983
AAAAACGGGGACATTG_GTAACCCACGTGGTAA	-0.0475961395257542	-0.0545147106285035
AAAAACGGGGACATTG_TATTACGTCTCAGTTG	-0.0909042283878433	-0.0586040228551367
AAAAACGGGGACATTG_TCCGTACATCGCGCTG	-0.142739751958721	-0.124936298816579
AAAAACGTAAAGTCAA_AAGACGTGGCTGACTT	-0.0573546545913186	-0.0653702968663313
AAAAACGTAAAGTCAA_GACTGGGAATGCGTGC	-0.0557445543950389	-0.0501891601981591
AAAAACGTAAAGTCAA_GAGCGCCCCGCTACAG	-0.0819629045295452	-0.0792327041326495
AAAAACGTAAAGTCAA_TACCCTAAAGAGTCTA	-0.137513341080549	-0.11719337362381
AAAAACGTAAAGTCAA_TGTGCTCCTACATAAC	-0.0327419536666316	-0.0331993934760507
AAAAACGTCACGATAA_CAATCAAGGGCGTTGA	-0.0501210116567039	-0.0684248538271767
AAAAACGTCACGATAA_CTCATCCTTTATGACT	-0.0605695541450128	-0.0656313728599435
AAAAACGTCACGATAA_GATCGACTACTGGAAG	-0.0930504891257818	-0.142343923842299
AAAAACTAAGTATGGC_TAGGCAAAAACGAGAT	-0.0359367600238493	-0.0400530917593943
AAAAACTAAGTATGGC_TGATTCACGTACGGAA	-0.0770854556199854	-0.0668795984540944
AAAAACTACATGACAA_AATTATCTAATACCAG	-0.0924293075803805	-0.100399971196591
AAAAACTGATGAGCGG_AACATAACACACAGGC	-0.0623585454277341	-0.0598989758864185
AAAAACTGATGAGCGG_CGCCCGCTGCATCAGG	-0.113126815792784	-0.123209892866027
AAAAACTGGCATGAGA_TGAGTCAAGCTAGATA	-0.0394626314915192	-0.0454883618838559
AAAAACTTGGAGACAA_GATTACAGCTGTAGCA	-0.106758741589916	-0.116437580826451
AAAAACTTGGAGACAA_GCTTATTGGGTGAATG	-0.134238655415698	-0.0972699320769978
AAAAAGAAAAAGAAAA_AACAACGTGATAGTTC	-0.0680172340813708	-0.0687099292752531
AAAAAGAAAAAGAAAA_GATAACTGGTTGGCTG	-0.047289258422872	-0.0495827205231325
AAAAAGAAAAGAGATT_GTGCAAGAGGCTCAGG	-0.0443385159446542	-0.0358905395855607
AAAAAGAAGAGGTCTG_AGGCCGGTGAGACTAA	-0.0818699380191152	-0.0867167619107242
AAAAAGAAGGTACTAA_AATTTACGTACGAGCT	-0.02747502512541	-0.0238263890410029
AAAAAGAAGGTACTAA_ATAATTCGTGGAAATG	-0.0939349796229722	-0.0975212034018308
AAAAAGAAGGTACTAA_GAAGTTCACGTGGGCG	-0.0805267514451197	-0.0984113605671164
AAAAAGAAGGTACTAA_GCAAGGCGCGAACATA	-0.0923529587874897	-0.084891922519479
AAAAAGAAGGTACTAA_TAAAGGTGTGGTAACA	-0.0914530427652642	-0.105977202478717
AAAAAGAAGGTACTAA_TTCGGTGTAAGGGAAA	-0.0361629966093574	-0.0413385316475723
AAAAAGAAGGTACTAA_TTTTACCTCAAAAACA	-0.00874961523105317	-0.0138429030467359
AAAAAGACAGTGCCAT_AAGAAGTTAACACGAG	-0.0840819377625448	-0.0899329824857429
AAAAAGACTCAGAGAA_CAACGACTGACTCGCA	-0.0676674469037169	-0.0692356207032899
AAAAAGACTCAGAGAA_GTTACCAAATAATGGA	-0.103402538235596	-0.12684903307936
AAAAAGACTCAGAGAA_TGCGAGGAGCCTGGTA	-0.118255279173238	-0.116252760323996
AAAAAGATAATAAACT_GACTGTCCTTGTAAAA	-0.0309851318496005	-0.037294343993984
AAAAAGATAATAAACT_GGAAACAAGTCGAAAA	-0.107332004222317	-0.127895887171745
AAAAAGATAATAAACT_TTGAGTTCGAGAATAC	-0.0754126601439594	-0.0843804512553687
AAAAAGATCAAGAACA_AATTTTCGACAAGGAA	-0.0264622354461746	-0.0489586388763578
AAAAAGATCAAGAACA_TAAGAGCGGTTAAGAG	-0.0885747556856304	-0.0866435850611001
AAAAAGATCAAGAACA_TATTAATGGCTCGGGG	-0.0654809653033049	-0.0715191100374197
AAAAAGATTATGCGTG_ACTAGAAAAGTATGAG	-0.10778757548358	-0.0929134958547405
AAAAAGATTATGCGTG_ATAAACAACCTTATGG	-0.0870845041370813	-0.0725476041656004
AAAAAGATTATGCGTG_ATAGTAGACTTTTACC	-0.0802582071345387	-0.0760437488154268
AAAAAGATTATGCGTG_CATATTTATGTGTGGA	-0.0991093332750761	-0.0891552178497579
AAAAAGATTATGCGTG_CGTATGCCAAACGTTT	-0.054336943094183	-0.059294193862841
AAAAAGATTATGCGTG_CTCCGCACTTAAGGAC	-0.181992919562096	-0.106058481709833
AAAAAGATTATGCGTG_GTTAATCAGGTGTTCG	-0.0510661374047483	-0.0580180944515701
AAAAAGATTATGCGTG_TATCTCTCCAGATAAT	-0.0760061093677415	-0.0678330809813245
AAAAAGATTATGCGTG_TGACCTACGCAGTGCG	-0.124671605652435	-0.116668676509119
AAAAAGATTTCCCTGT_AGATTAAGGATAATAA	-0.0544544580116016	-0.0524858048796891
AAAAAGATTTCCCTGT_CATTGATTAACCACCT	-0.0664955288335517	-0.0841746175177918
AAAAAGATTTCCCTGT_GGGTGCGCCACTTGGG	-0.0882141223107477	-0.0734071136906159
AAAAAGCATTTACCCA_AAATTAAGGCAGGCCG	-0.0738314061150869	-0.0713885532413091
AAAAAGCATTTACCCA_ACTTGGAAACAGTTTA	-0.158532638873634	-0.124649572054561
AAAAAGCATTTACCCA_AGACAAACCACTTATA	-0.0536999085394711	-0.0692767456810854
AAAAAGCATTTACCCA_CTTCAAATCTCTCACG	-0.0838951489189683	-0.0837043754423025
AAAAAGCATTTACCCA_GGGAGCAGGCACATTA	-0.0366419748342438	-0.0721680192086563
AAAAAGCATTTACCCA_GGTCACCGAAAGTCTA	-0.0892033728252243	-0.0895260015804276
AAAAAGCATTTACCCA_TAAATCACCGCTTAAA	-0.0197432445785863	-0.0192944369895657
AAAAAGCGAGCGTCAA_TAAAGTCAATCATAAG	-0.0584559584990479	-0.0558766982901865
AAAAAGCGGTCTACTG_AATTATGGATAGGCCA	-0.0905029390668285	-0.0908574632938632
AAAAAGCGGTCTACTG_TATGATTCAAAAGTTT	-0.0461089333183736	-0.0518286444514576
AAAAAGGAACCACGGA_GGCTTGGTCTTTGTCA	-0.0841309344573871	-0.109098143497955
AAAAAGGAACCACGGA_TAGGTTCTGATGAACC	-0.0981140432779958	-0.0870628739903233
AAAAAGGACTACAGAA_AGGATTAGCACTGGAG	-0.0862579738873943	-0.0735961384752074
AAAAAGGACTACAGAA_GTAGCTCAAAGACTAG	-0.0625095289284735	-0.0489343523508974
AAAAAGGACTACAGAA_GTTGGAAATTCTGCCG	-0.111246789843272	-0.1173643508677
AAAAAGGACTACAGAA_TAATAACGCGAAATTA	-0.0780482004676961	-0.104439260877225
AAAAAGGACTACAGAA_TATCAAGAAAATTGAG	-0.0275848854706946	-0.0329371004447376
AAAAAGGACTACAGAA_TATGGGGAATTACGCC	-0.070074483065147	-0.0665587499899522
AAAAAGGACTACAGAA_TTTAGGCGGCAAGAGG	-0.0661456130286712	-0.0778353766374231
AAAAAGGATCATAGGA_GTGGCTCGATCTCTTC	-0.0932093368337105	-0.0953821303001102
AAAAAGGATCATAGGA_TTTCCTCAACTTAGAT	-0.0420980905125512	-0.0402561314681411
AAAAAGGATTTAAGAG_AGATATCTAGGGGGAG	-0.06441043127721	-0.0553416222284986
AAAAAGGATTTAAGAG_GATAACACACGCGCAT	-0.0909771557363667	-0.0792440458625437
AAAAAGTAATCATGAG_AAATGCAAAAGAAACA	-0.101994119670355	-0.0826064233049789
AAAAAGTAATCATGAG_AATACTTTCGATGATG	-0.126062192602056	-0.120615057691058
AAAAAGTAATCATGAG_AATATCGAAAATGAAG	-0.0919337605059279	-0.123256655224622
AAAAAGTAATCATGAG_AGCAACCAGGCTACTG	-0.120465285108217	-0.104405345120023
AAAAAGTAATCATGAG_TATGATCCCAACGGCA	-0.0556198765946299	-0.0514088196556404
AAAAAGTACAAGGGCA_AACAACAACATGCTTG	-0.0759557703754219	-0.0776411685070592
AAAAAGTACAAGGGCA_AGACAAAGGCGTTACA	-0.0420583667998371	-0.0473039762565464
AAAAAGTACAAGGGCA_CGGATGACTTATTTAA	-0.057093505158946	-0.0473099199760608
AAAAAGTACAAGGGCA_GTGCTTGTATAAGTCA	-0.0591951682725288	-0.0551853238609862
AAAAAGTACAAGGGCA_TGTGTAAAGAACGGTA	-0.101763990363575	-0.100928350763162
AAAAAGTATACGATGA_CAATCAGGTAATAGCC	-0.0710822656945277	-0.0576169923382349
AAAAAGTATACGATGA_GTGCCAGCAAAACGAA	-0.0549680663378683	-0.0593641157296394
AAAAAGTATACGATGA_TCATGATTCGGGCTGG	-0.088583960840807	-0.088774958244077
AAAAAGTCGAATCACA_GTTTGACGTTCAGGCA	-0.0424892492031558	-0.0424432078242301
AAAAAGTCGAATCACA_TCTTTATAATCCAGTG	-0.0433155145022219	-0.0458905729964605
AAAAAGTCGAATCACA_TGATGCCCAAATATGC	-0.10464566214253	-0.0742099723356603
AAAAAGTCGTTTGGGA_AAAACGAGTTCCAATG	-0.0627371052851694	-0.0554240438213171
AAAAAGTCGTTTGGGA_ACGGTCGCGCTGGTTC	-0.0459011452989058	-0.0417346944991561
AAAAAGTCGTTTGGGA_ATACTACCGGCCGAAG	-0.162711364395281	-0.136323389434097
AAAAAGTCGTTTGGGA_GAAGTTTACGGTGCCA	-0.0432222901156572	-0.0337948193287722
AAAAAGTCGTTTGGGA_GCGTGCGTGGAGAGGT	-0.0737962667887676	-0.0957690689324338
AAAAAGTCGTTTGGGA_TTTTTTGATACATCGT	-0.0613494126723008	-0.0698760784761213
AAAAAGTGCGTGCATG_GAACCCACGTGCACTG	-0.0792113626703848	-0.0848531231644087
AAAAAGTGCGTGCATG_TTGTTCCAATGATATT	-0.0984845617939487	-0.0927144256470076
AAAAAGTGTATTTCAA_AACGTTGCACTTGGAA	-0.089446370767029	-0.0909367094855804
AAAAAGTGTATTTCAA_CCGTTTGTACATTGCA	-0.0689837069643437	-0.0625912684144794
AAAAAGTGTATTTCAA_TACTAGTCCAAAATCT	-0.032901589026041	-0.0325657774480328
AAAAAGTGTATTTCAA_TGTAAAGCGATAGAGA	-0.080118056833424	-0.0761255094221585
AAAAAGTGTATTTCAA_TTGTATTTAAAAACAG	-0.0839765241784123	-0.0883656845795805
AAAAAGTTACGGCTAG_AAGTGCCTCGTATAGA	-0.0294281670235561	-0.0306248648704343
AAAAAGTTACGGCTAG_ACCTAGGAGTGATGTC	-0.0538182627739613	-0.0709550309068082
AAAAAGTTACGGCTAG_ATAGAAGAGATTACCA	-0.058756799485821	-0.0586567448797414
AAAAAGTTACGGCTAG_CAAGCATGCCAGGGTA	-0.0923332298226291	-0.100332347635697
AAAAAGTTACGGCTAG_CATATGGATCCGCGTA	-0.101625141993884	-0.113782808475079
AAAAAGTTACGGCTAG_CCACCACAGCACAAAA	-0.127431704127018	-0.109024310506255
AAAAAGTTACGGCTAG_TAGAAGGAGGACAAGG	-0.045701758585111	-0.0415861677488465
AAAAAGTTACGGCTAG_TGCTTCATAGTCAACG	-0.0759040366756329	-0.0765189904143489
AAAAAGTTACGGCTAG_TTGAGTTATATGACGT	-0.0798832124693862	-0.0686800678083379
AAAAAGTTGAGTTCCT_ATCCTGTCTAGGGAAT	-0.100897769033651	-0.0666317130706713
AAAAAGTTGAGTTCCT_CCGTGAAAAAGGATTT	-0.065077248779081	-0.0622806433850879
AAAAAGTTGAGTTCCT_GGGTCATTCTCCCCGG	-0.0611135796942992	-0.0634778389664554
AAAAATAAAATAACGA_AGAACACACATTACTG	-0.129753166415048	-0.0825028991983503
AAAAATAAAATAACGA_AGCGCTACTTTCTAGA	-0.0899191309134868	-0.103976584040874
AAAAATAAAATAACGA_GAATCTTACGGCCCGA	-0.0498659335128348	-0.0357801370352359
AAAAATAAAATAACGA_GAGACGGGTTGGCCGA	-0.0841731568484706	-0.101634361866847
AAAAATAAAATAACGA_GGATCAAGGTTGCTCC	-0.113637611917457	-0.091342576679684
AAAAATAAAATAACGA_TGCTTCATAGTCAACG	-0.0869356038128352	-0.100391105752067
AAAAATAAGTTGGTAA_GTTCTACGGGACACGG	-0.0461748675170892	-0.0564935511868186
AAAAATACAATAAACA_ATACTAGTAGGACATA	-0.0601483553187383	-0.0731749729923049
AAAAATACAATAAACA_GAAACCTTCCCAAGAG	-0.107301406279654	-0.122496570783133
AAAAATACAATAAACA_GAGTATAGCAAATGTC	-0.0967769866271082	-0.122140689307908
AAAAATATGTCAATCG_AGATAGTTAAAATAAA	-0.0673239690335244	-0.10469131424505
AAAAATCATTGTAACC_CATCGTCGAAATGTGG	-0.101385166033696	-0.138595332804639
AAAAATCATTGTAACC_CTGAGCGAAAATTTAG	-0.152834387618079	-0.146793758723459
AAAAATCATTGTAACC_GAGTCCTCCGGCCACC	-0.04661374353261	-0.0463198110411455
AAAAATCATTGTAACC_GCAAACAACATATGCA	-0.0757027464647175	-0.072130416904443
AAAAATCATTGTAACC_GCTCTTCAAAAGAGAG	-0.0247612311511773	-0.0280159049675505
AAAAATCATTGTAACC_GGGACGTCAGAATTGA	-0.00663467860512207	-0.00682290386355317
AAAAATCATTGTAACC_TGATAATCGGGCGAAC	-0.115785978710322	-0.0929536374215949
AAAAATCGTCACATGA_ATGTGTCCAGTAACGG	-0.0573395847523814	-0.0534445127802628
AAAAATCGTCACATGA_GAGTTACCTCTATAAG	-0.113234474625455	-0.101317451698053
AAAAATCGTCACATGA_TTTTTTGAGGCGGGTG	-0.0883566068419827	-0.0746376163940574
AAAAATCTACGAGAAA_AACCAATCTAGCAATC	-0.00505925535758299	-0.00230757509170462
AAAAATCTACGAGAAA_AACTAATAAGTTAGGA	-0.0898275430623733	-0.0879933425772957
AAAAATCTACGAGAAA_CAGTCAGGGAACGATT	-0.0803704623821013	-0.0965382847064953
AAAAATCTACGAGAAA_CGGGATAGACTAAGGA	-0.116744538580565	-0.098546845281116
AAAAATCTACGAGAAA_CGTGTCGCGAAAAGTG	-0.0801437611165069	-0.077286613194933
AAAAATCTACGAGAAA_GCAACCGGTGGAAAAT	-0.0573541045430126	-0.0597124662391532
AAAAATCTACGAGAAA_GCAGTCTGCGAAGCAA	-0.0879832133154287	-0.0779859743909104
AAAAATCTACGAGAAA_TAGTTTGAACTTTAAG	-0.103901757589496	-0.116990835290503
AAAAATCTACGAGAAA_TTAATGGTAGGGACCT	-0.0476000436686714	-0.0482066444876451
AAAAATCTACGAGAAA_TTCTTCTTGGTTAGTT	-0.100142326515302	-0.0986711106854528
AAAAATCTTAAAATGC_AAGATACGAATAGAAG	-0.0364966969245537	-0.0265188995324143
AAAAATCTTAAAATGC_TAATTTCAAACAATTT	-0.0755856005946207	-0.0643608323617433
AAAAATGAGTCGGAAT_AAACAAAAATATGATT	-0.0645492705184021	-0.0668111663761828
AAAAATGAGTCGGAAT_AAGCTGTGCTAAACAT	-0.110331632950523	-0.0691263119456967
AAAAATGAGTCGGAAT_GGATAGTTACAAGCCT	-0.143875972766518	-0.135865452262486
AAAAATGCAGTTAATA_CGTAGTCTTATCGAAG	-0.0694919015192209	-0.0332889308458773
AAAAATGCAGTTAATA_GAGATTTTTACCTTAA	-0.0371562793512288	-0.0382770048259458
AAAAATGGAAACACAA_AGCACTTACGACACAA	-0.0725193320120067	-0.0917670301258844
AAAAATGGAAACACAA_ATAAGATGACGTGTGA	-0.0983160186702969	-0.108372043419521
AAAAATGGAAACACAA_ATTTATAAGGCTTGCA	-0.0519747473855641	-0.0482914862318767
AAAAATGGAAACACAA_GAAATTCCAACGGCAT	-0.0431682761823037	-0.0443541304303773
AAAAATGGAAAGCAGC_TGTTAATAGGTTCTCA	-0.0970638998613948	-0.095927341730303
AAAAATGGGGCGTTCA_ACGTATTTCCGCAGTG	-0.0648485929324014	-0.07167394955139
AAAAATGGGGCGTTCA_ATATACACTCCATACA	-0.0485534027829381	-0.0590568943853847
AAAAATGGGGCGTTCA_GGAACATGTACCAAAG	-0.115049206138891	-0.156504885926342
AAAAATGGGGCGTTCA_TAACAACGATGATGGA	-0.0710541254818847	-0.0814889322822369
AAAAATGGGGCGTTCA_TAGAGGGTGAAACGTG	-0.0932728924180798	-0.0895007746787423
AAAAATGGGGCGTTCA_TCATAGGCATGCAGTG	-0.141877239150229	-0.120080367535158
AAAAATGGGGCGTTCA_TTGACCAGCAGTTTTC	-0.0607405051813328	-0.0638255941051756
AAAAATGTGCGTAGGT_GCCAATCAGTGTTACC	-0.0805750274057523	-0.0823185898831067
AAAAATTAAGATTTTC_GAGGGATTATAAGACA	-0.115228914542449	-0.105583121059332
AAAAATTAAGATTTTC_TCCTAATCGACGATTC	-0.0623423381492744	-0.0885832563155878
AAAAATTATATGCACT_TAAAACCAATAGGTTA	-0.0187440659701841	-0.0250326554543528
AAAAATTCAACTGGCA_CAACAGATCTATATCT	-0.109519021149953	-0.122254886420042
AAAAATTCAACTGGCA_CACACCAATCAAAATT	-0.128675606328877	-0.109569347997601
AAAAATTGTAACATGA_CGACAGCTCGCTAACG	-0.0781384810094223	-0.0804826342214981
AAAAATTGTAACATGA_TTTTCGCTCGATTCAG	-0.0812999043146779	-0.108385162827695
AAAAATTGTGGCCGGA_AGTAACTCAAACAAAA	-0.0299570698849055	-0.0362750364843565
AAAAATTGTGGCCGGA_CTCGGTAAGATGTTTA	-0.065431128702953	-0.0646374385485267
AAAAATTGTGGCCGGA_GCACTAGCGGTCGAGA	-0.0621676800179961	-0.0687006456096646
AAAAATTTTGTCCGAT_ATATAGTCAGCCTAAA	-0.0312209086145586	-0.0335443309090383
AAAAATTTTGTCCGAT_TAATGCCTCGTGTAAC	-0.102370982770391	-0.0886677659878949
AAAACAAAAAAATCTT_ACTACGAACAGATGGA	-0.00553618985757159	-0.00456787771818163
AAAACAAAAAAATCTT_CACCGGCGGAATTTCC	-0.138301929030633	-0.0991008142431276
AAAACAAAAACAATGA_AAAATATTGAAGGAAT	-0.0906837531632747	-0.10140027082447
AAAACAAAAACAATGA_AACATCTGGATTTACA	-0.0357273882506272	-0.0307213041793339
AAAACAAAAACAATGA_AAGAGAGTGGCAATTT	-0.0515871744505254	-0.0509423706150873
AAAACAAAAACAATGA_ACGCGTGCGTAGTTTA	-0.0994377366044036	-0.0925541618934628
AAAACAAAAACAATGA_CTGACGCGAGTGTAGA	-0.0658315743047005	-0.0493907484964601
AAAACAAAAACAATGA_GGAGCTTGCAGGTAGG	-0.0478396986396147	-0.0450066084568204
AAAACAAAAACAATGA_GGAGTGATGCGGTATC	-0.127310810396796	-0.148978379882659
AAAACAAAAACAATGA_GGCGACAAGGAGATTT	-0.0481027090841077	-0.0536649005713873
AAAACAAAAACAATGA_TGAGTCACGGATGGAA	-0.0918711833047227	-0.081680367991576
AAAACAAAAACAATGA_TGGGCAGTTCTCGAAG	-0.0939884471919742	-0.10559972082005
AAAACAAAACATGTCA_AAAACGAGTTCCAATG	-0.0626633325471615	-0.0724841063933343
AAAACAAAACATGTCA_ATTCCGAAGATAGGTG	-0.0535459999953123	-0.0496278522137449
AAAACAAAACATGTCA_CTGACTCAACGGAAGC	-0.0556777119646604	-0.0567693730275148
AAAACAAAACATGTCA_GCCGATTTGTTGGTCG	-0.0897962908812292	-0.0569866253571089
AAAACAAAACATGTCA_TGGATATGTAGAAAAG	-0.0237771432069411	-0.0179495878686861
AAAACAAAACATGTCA_TGGCAGGTGCCGGAGA	-0.0639726005604272	-0.0621625989103479
AAAACAAACCGGTCAG_CGGACTACACGCCACG	-0.0991838273158365	-0.135288512486545
AAAACAAATAATAGGA_AGCAGAGGCCCACTGG	-0.0457039871906908	-0.0413585925942344
AAAACAAATAATAGGA_CCCAATATTCGAGATT	-0.0271265443972012	-0.0255385197290546
AAAACAAATAATAGGA_TCTCGGCAATGGAATT	-0.0953778549428855	-0.0982397508670268
AAAACAAATAATAGGA_TGTTTTTTCCGGTAGA	-0.0628816132132386	-0.0571229487978501
AAAACAACTAAAACTA_CACTGTAAATTATGGC	-0.0734566163998785	-0.0748904280922247
AAAACAACTAAAACTA_GAGTCGGGTGGTATGA	-0.0272563371175954	-0.0250453208471396
AAAACAACTAAAACTA_TATTAACTGTGTATAT	-0.0981912031043224	-0.118427325797595
AAAACACGAACCAGAA_TGGCACGCACCCGGTG	-0.0409762032013519	-0.0380655560674265
AAAACACGAACCAGAA_TTGCCGACTTTGCTCC	-0.0614444514656951	-0.0905355182367028
AAAACACGGGAGGGTG_AGTTCTCGAACATCGA	-0.0697728847078561	-0.0989473065278179
AAAACACGTATGAGGA_AACCCAATCGATTCCA	-0.0658252848354739	-0.0853358883714081
AAAACACGTGGATTAA_AGTTGCCGAATGGCAG	-0.067532215149599	-0.0733142723567613
AAAACACGTGGATTAA_ATATCTATCAAATCAA	-0.11753335799971	-0.102173464176872
AAAACACGTGGATTAA_ATCAGCGTACAAATCA	-0.114460077586687	-0.126777179689235
AAAACACGTGGATTAA_CAGATGAAAGGAAGAG	-0.0693596648138958	-0.0700070178662354
AAAACAGATAGACGAA_TAATCACGGAATTTAC	-0.0705595759567439	-0.0789284520319969
AAAACAGATCGGGTAA_ACTTCCATAGCAAATA	-0.0611331963459282	-0.0631465647510464
AAAACAGATCGGGTAA_ATATGTTGATAGAAGG	-0.051754724191955	-0.0442816285766698
AAAACAGATCGGGTAA_ATTAGATCAAAATTGG	-0.0293631711063074	-0.0332179022522633
AAAACAGATCGGGTAA_CATTAGGATGATCCTG	-0.113080619539933	-0.097601625065633
AAAACAGATCGGGTAA_TATTTGCGCGCGTAGG	-0.0665994340599801	-0.0701419161196819
AAAACATGAGACTCGT_CAAATTGCCTGATGAA	-0.075199517817682	-0.0644117702832379
AAAACATGAGACTCGT_GAGCGTCGAGGCGGAA	-0.03956238572882	-0.0410838842059081
AAAACATGAGACTCGT_TTATTAGCGCGGTAGA	-0.111114455860863	-0.0941512965425295
AAAACATGGCGTTTAA_ACGACTCGTGGTAAGG	-0.135774640712437	-0.100797573110326
AAAACATGGCGTTTAA_GAAATTAATGTAAGTA	-0.0797080678151031	-0.0674994495869525
AAAACATGGCGTTTAA_TATCTCTCAGATCTTG	-0.0739139385638974	-0.056748036770256
AAAACATGGCGTTTAA_TTACATCCCGAATGTA	-0.0770665847616401	-0.0718913361080335
AAAACCAAGGCGATCT_AGGCTGCGTATTTCCG	-0.14395689273473	-0.130253807253494
AAAACCAAGGCGATCT_ATTAGAGGGGAACAAG	-0.0693677699491641	-0.0644264111218664
AAAACCAAGGCGATCT_GTGGACAAGAGTACAG	-0.130105205436545	-0.139648629606789
AAAACCAAGGCGATCT_TACCGAGCAGAATACG	-0.0923419174344481	-0.107658549035407
AAAACCAATATAGGCG_CGTAAATTATTGACCA	-0.105212758014111	-0.123767587961496
AAAACCATTAGCACAA_ACCAGTTAGTGCTGTT	-0.096455198430077	-0.118311249285353
AAAACCATTAGCACAA_AGAAAGGCGCTAATAA	-0.0445849068285242	-0.0540805251535251
AAAACCATTAGCACAA_AGAAGTCAGTAACCAA	-0.0952921221917388	-0.103164549688849
AAAACCATTAGCACAA_AGAGTTCACGAACTGA	-0.0436588048070261	-0.0445335972374294
AAAACCATTAGCACAA_AGGGCAATAGAGCGCA	-0.0901856815667465	-0.0647147275102314
AAAACCATTAGCACAA_CATGACCACCGGAAGC	-0.113119764679124	-0.10831959074614
AAAACCATTAGCACAA_GTCGCGCTTTTGAGTA	-0.0761160962138338	-0.0739217125862848
AAAACCATTAGCACAA_TCAGGCAGTCATGAGG	-0.042869169799614	-0.0327381279055419
AAAACCCATAAAATCG_GACCTATCTATCAATC	-0.0761536321453458	-0.0983893929969127
AAAACCCATAAAATCG_TGGAATACCGAAAACA	-0.090773673814659	-0.0837013776188207
AAAACCCCAAAGACTC_ATCAGTCTTAAACGGG	-0.132650669360572	-0.103775374180626
AAAACCCCAAAGACTC_ATTGCAAGTTCAAGAC	-0.0944321009688039	-0.102121607510022
AAAACCCCAAAGACTC_CATCGAGAGCCACGCA	-0.0414423154473062	-0.0357819108198753
AAAACCCCAAAGACTC_GAGATTATTTTTAGTA	-0.0863969090000413	-0.0714083237197003
AAAACCCCAAAGACTC_GGAACAACCAGTGGAG	-0.105048932969625	-0.121217420986599
AAAACCCCAAAGACTC_GTCAGAGCCGCAGACG	-0.0581371755267285	-0.0536441865325008
AAAACCCCAAAGACTC_GTCGGCCTGGAATGTC	-0.101554367779687	-0.111071493479467
AAAACCCCAAAGACTC_GTCTAAGCAAAATAAA	-0.0588370581967644	-0.0745043095541658
AAAACCCCAAAGACTC_TCTGCCTGGCAACTTG	-0.0641833688972021	-0.0660275399433085
AAAACCCCAAAGACTC_TGGGGGATCCGACCAA	-0.0709496528025535	-0.0626426809458661
AAAACCCCAAAGACTC_TTGACCCATGAATCTG	-0.108656611629212	-0.125465050115556
AAAACCCCATATCGTT_CCCTCAAAGATACCAG	-0.0564577899050976	-0.0620809332087837
AAAACCCCATATCGTT_TCTGGTCAATAAGAAA	-0.0752071481263935	-0.106901706677834
AAAACCGATTACCGCA_AACGTGCAGGATGATG	-0.0759461619703402	-0.0686549487909287
AAAACCGATTACCGCA_CGCCGCTCTGTGAGTG	-0.0140131803120899	-0.0148105019683964
AAAACCGATTACCGCA_GACAACACCGTACGGA	-0.0505358091679394	-0.0468585165468341
AAAACCGATTACCGCA_TGCTCCGGTAAGAGAA	-0.115683691631155	-0.125368145071008
AAAACCGGGTAGAGAG_GGAACAGGTAATTAGA	-0.0613055190573914	-0.0651256804343892
AAAACCGGGTAGAGAG_TGCGGGTTCCCACAAG	-0.061172527499557	-0.0573795526296846
AAAACCGGGTAGAGAG_TTTACCAGGACAATCG	-0.0120001577174003	-0.0181313208787681
AAAACCTATGCTTAAC_AAACCCCAAGAGGTTG	-0.139429597665314	-0.10163618051126
AAAACCTATGCTTAAC_AAACTGTATCGAGGAA	-0.0999386188829159	-0.0867928051003069
AAAACCTATGCTTAAC_ACATCGGTCGCGTGCA	-0.134558395820154	-0.12691213236122
AAAACCTATGCTTAAC_AGCAGCTACCGTCAGC	-0.0612992371271667	-0.0421189317960864
AAAACCTATGCTTAAC_GAGTGATAACCGGATA	-0.120830507323234	-0.106476120334668
AAAACCTATGCTTAAC_GGGGTAGCCATAAAGA	-0.0660702955843665	-0.069580044611797
AAAACCTATTTCCCGT_AACCATCGATCGGATA	-0.0635191223526183	-0.0448042466945022
AAAACCTATTTCCCGT_AACCTCCAAACTTCGA	-0.0352340929918722	-0.0323664104620432
AAAACCTATTTCCCGT_AGCATTCTCACTAGCA	-0.0792013815169002	-0.0818074662037741
AAAACCTATTTCCCGT_CGGCATAAAGAACGCG	-0.0448625812453641	-0.0439173503280765
AAAACCTATTTCCCGT_GCAGCGGTCGAAAGTC	-0.0772257295858806	-0.068192188245937
AAAACCTCTGCATATA_AATATGGCTTTGTTCA	-0.0570591370019223	-0.0609237386050454
AAAACCTCTGCATATA_TCTTTAGAAGGAATGT	-0.107528271499901	-0.130795499859966
AAAACCTTAGCACGAG_AGAACTGAGTTTTAAA	-0.12940147974773	-0.0816090238560075
AAAACCTTAGCACGAG_AGGGAGCTCAGTAGGT	-0.0618194674611899	-0.0567836273801436
AAAACCTTAGCACGAG_CAAACCATCCTGCACA	-0.111036403731312	-0.0548064186695603
AAAACCTTAGCACGAG_CAGGGTAAGTTGTATA	-0.12903654666642	-0.132972113313197
AAAACCTTAGCACGAG_GAAAAAAGTCGCAGAG	-0.0749946806361779	-0.113755738380098
AAAACCTTAGCACGAG_GGCTTTAGCTATACCG	-0.0223702477505347	-0.0215300039285098
AAAACCTTGTGGGGGA_ACTAAGGCAAGCGTGT	-0.0659689544023922	-0.0698854603181931
AAAACCTTGTGGGGGA_CGTCTCTATCCGTGTA	-0.0867958096776977	-0.0875349633441307
AAAACCTTGTGGGGGA_TCATCAGATGTACATA	-0.0906445571476373	-0.0881872356350048
AAAACCTTGTGGGGGA_TCTTCCCCATAGGTTC	-0.00985823511857622	-0.00739727219527421
AAAACCTTGTGGGGGA_TGGGATTTGTACTGCG	-0.145030327083691	-0.144331400669895
AAAACCTTGTGGGGGA_TTTCGAAAGACAAATC	-0.0611426808162382	-0.0671924838806067
AAAACGACGGCATGAT_CTACAAAGCGATGGCC	-0.0775789709304187	-0.0866062952230645
AAAACGAGTCTGTTGT_TTCGCCTAAACAACCA	-0.0650821098577939	-0.0639768222467533
AAAACGAGTGCATACT_AAGAAGTAAATTCGAA	-0.0653648019222649	-0.071367751402949
AAAACGAGTGCATACT_AGTTGGTACACTAGAT	-0.0946023136255496	-0.111611180192927
AAAACGAGTGCATACT_GGCGTCGAGGGACTTA	-0.0446632897840398	-0.0404129934721297
AAAACGATCATTAGAC_GACGCATGTTTTGGTA	-0.0110732014181459	-0.0117053463182801
AAAACGATCATTAGAC_GACTTAAACTTCAGAT	-0.0518638013808981	-0.0533093466867621
AAAACGATCATTAGAC_TCTTTGGTCAAAATTC	-0.0709717957797146	-0.0664614882774437
AAAACGATTGGACGGC_CCATTCTTCCAAGGCA	-0.052832884290533	-0.044528554398894
AAAACGATTGGACGGC_TTTAAGAAATATACAT	-0.0488429200649695	-0.0513526259115579
AAAACGCCTGCCGCAA_AAAATACCCAGCAGCT	-0.121885325371753	-0.114621650687292
AAAACGCCTGCCGCAA_AATCAAAAATGCTATG	-0.0881468128346521	-0.0986052022481551
AAAACGCCTGCCGCAA_ATTTCATGCTAGGCTA	-0.0826507144460024	-0.0952336476278369
AAAACGCCTGCCGCAA_GCAGCGGAGACTCTAA	-0.115623528593986	-0.140479729228166
AAAACGCCTGCCGCAA_TGACCGTCAACCATCG	-0.151288073462682	-0.112811712670577
AAAACGCCTGCCGCAA_TTCGTACAGTGACGAA	-0.101638005358025	-0.109790612058383
AAAACGCGCAGCACAC_AAAGCCCTAGCGGGAA	-0.0592830336036717	-0.073501873360875
AAAACGCGCAGCACAC_AAGATTCTAATCTGCG	-0.0491695905906901	-0.0464934947327987
AAAACGCGCAGCACAC_ATCATGTATGCGTTAG	-0.0599660527430439	-0.0547457774809167
AAAACGCGCAGCACAC_CAAGTTATTAGGAACA	-0.13287350804961	-0.141682296940876
AAAACGCGCAGCACAC_CGACTACAACGTCAAT	-0.0406420833976687	-0.0388738549062365
AAAACGCGCAGCACAC_GATCTGTATGGGCAGA	-0.107473808955318	-0.134453032361035
AAAACGCGCAGCACAC_GGTCGATACACTCGGT	-0.104441930042246	-0.113569897056981
AAAACGCGCAGCACAC_TACGCATAACGGACTC	-0.080480523833456	-0.072505158139202
AAAACGCGCAGCACAC_TCCGCATCTCAGTCCG	-0.0518847419210939	-0.0512296705111049
AAAACGCGCAGCACAC_TCTGGTCAATAAGAAA	-0.0840117849439898	-0.0774103624394855
AAAACGCGCAGCACAC_TGTCTAGGGATACGTT	-0.104515001574011	-0.0731872555005215
AAAACGCGCAGCACAC_TTATAAGATAAGTTTC	-0.101978019698015	-0.0930968179409444
AAAACGCGCAGCACAC_TTGTATTGATGAGTGA	-0.117754626257396	-0.16826177536645
AAAACGGACATCGCAT_ACTTTAAAGATTGCTC	-0.0400712772531718	-0.0391868894392184
AAAACGGACATCGCAT_ATATAGGTGAAAATAG	-0.065077735812836	-0.0604462985469593
AAAACGGACATCGCAT_ATGATGACAATGCATA	-0.0751568888355022	-0.0931887831009629
AAAACGGACATCGCAT_ATTCGTTAAAGATGTC	-0.110463088145976	-0.0885832563155878
AAAACGGACATCGCAT_CTATTTTAATGTCATG	-0.109166096865046	-0.112907451642749
AAAACGGACATCGCAT_GAAATTAGGCAGCATA	-0.0716019000707848	-0.0620170129295507
AAAACGGACATCGCAT_GACTACTTTACTAAGA	-0.0468473582133834	-0.0486799850076246
AAAACGGACATCGCAT_GGGTTTATTAGATGGG	-0.00761088434924118	-0.00829994669422495
AAAACGGACATCGCAT_GTAGAAACTGGATAAC	-0.0900041732408571	-0.0740200158740391
AAAACGGACATCGCAT_TCTGGACTAGAAGGTT	-0.084227346117764	-0.0945677305313829
AAAACGGTCGTAGTGA_ATACTCAAGACAACGT	-0.0749042946425789	-0.0813832064453778
AAAACGGTCGTAGTGA_CCCTCAACACTACCAG	-0.0863753427847169	-0.0797598818964658
AAAACGGTCGTAGTGA_TGTCCATTGACTTTGG	-0.169497184916115	-0.126849030940815
AAAACGGTTATAGTCG_AATTACACCGGGAGTA	-0.0852708544501297	-0.0886436489683971
AAAACGGTTATAGTCG_AGCGATGTACGATCAA	-0.0799910747056856	-0.0610112472899579
AAAACGGTTATAGTCG_AGGAGTCAAGGACTGT	-0.0935300894028195	-0.0920419121341158
AAAACGGTTATAGTCG_ATGTTCCGGAAGTGCA	-0.0598597881105324	-0.0519724144575541
AAAACGGTTATAGTCG_CGGTTTTAGTGACGTA	-0.0873833449365281	-0.0666547915500359
AAAACGGTTATAGTCG_GGAATGAGCAAGGGAG	-0.0327284945237711	-0.0380474135952106
AAAACGGTTATAGTCG_GTTAGGGATTTAGATC	-0.0879306303897264	-0.097126068475084
AAAACGTAGCCCGCGG_CATTACCAGCAAAGTG	-0.0777110049484643	-0.0814366212535033
AAAACGTAGCCCGCGG_CTAAGCGATTCAATAA	-0.0428227854724989	-0.053451855095709
AAAACGTAGCCCGCGG_CTTCGTAGGCATGGAA	-0.0745642934023504	-0.0677727220672012
AAAACGTAGCCCGCGG_GAGCGCAGTATTTGAA	-0.0550347781807343	-0.0542634901357189
AAAACGTAGCCCGCGG_TATAACCCATAGTTGG	-0.0928965545694051	-0.0680347806025831
AAAACGTCAAAACGGG_AAAAAACCGATCTATA	-0.0366534805072324	-0.0368763650518138
AAAACGTCAAAACGGG_AACATCACGGAGCATG	-0.075089541031684	-0.075493967397112
AAAACGTCAAAACGGG_AAGTACCCGACTTTGT	-0.120531933683866	-0.108749598517227
AAAACGTCAAAACGGG_AGGCGGGACAACGGAA	-0.104414809952442	-0.115519058907855
AAAACGTCAAAACGGG_AGGGAGCTCCCCGGTA	-0.0620901517710749	-0.043637287725297
AAAACGTCAAAACGGG_ATGCTACTCAGGACAG	-0.0946099869324389	-0.135353237368836
AAAACGTCAAAACGGG_CACGGAGGACGTAGAT	-0.103417926601736	-0.128986133048225
AAAACGTCAAAACGGG_CATCGCGGAACGGGTA	-0.151625922499366	-0.142706674144798
AAAACGTCAAAACGGG_CGCCCGCTGCATCAGG	-0.0950813190189846	-0.0861072898406611
AAAACGTCAAAACGGG_CTACTCGGCGCGGACA	-0.0743266123893999	-0.0775355681861741
AAAACGTCAAAACGGG_GAACAAACCCATAAAA	-0.0880953515028566	-0.0674426616623891
AAAACGTCAAAACGGG_GCACTAGCGGTCGAGA	-0.0410727589116703	-0.0436035785160736
AAAACGTCAAAACGGG_GCTCAGTCGATAGGAC	-0.0268928357543503	-0.0343063457422842
AAAACGTCAAAACGGG_GTCTGCTCCTACGCGG	-0.0839734135099219	-0.0809065038873648
AAAACGTCAAAACGGG_TAAAAAGCAGTACTTC	-0.0702788560002626	-0.0567950222614751
AAAACGTCAAAACGGG_TCCGATGGTCTATTCA	-0.0551959663366145	-0.0549706772576471
AAAACGTCAAAACGGG_TCTTAATAAGAGCGAC	-0.0556335156404917	-0.0557930020153636
AAAACGTCAAAACGGG_TGGCATATTCGTGCGG	-0.100752032091655	-0.0840828283523412
AAAACGTCTATCCCAA_AGCCACAATATAGTCC	-0.0428752321943	-0.0485404486986686
AAAACGTCTATCCCAA_CCATGCTCCGACGGAA	-0.120803093280042	-0.100384982832637
AAAACGTCTATCCCAA_GGGTCATTCTCCCCGG	-0.108722785168678	-0.0983262029116518
AAAACGTGCCCAGTTG_AAGTTATGGGACAACG	-0.0944767584188883	-0.0830302785920587
AAAACGTGCCCAGTTG_GCAAACAATTAATCTC	-0.0678507358264133	-0.0717908959742159
AAAACGTGCCCAGTTG_GGATAGTTACAAGCCT	-0.0860919332834544	-0.0730302746171078
AAAACGTGCCCAGTTG_TAAGCCCGCTCCGACT	-0.0490072869206155	-0.0456270464758168
AAAACGTGCCCAGTTG_TACAAGCTGGTACGGA	-0.054692174297852	-0.0600256787318201
AAAACGTGCCCAGTTG_TCCGATTGAACCTAAA	-0.0502925339698765	-0.0198645402743576
AAAACGTGCCCAGTTG_TCGGCTTAAGTCCTAG	-0.0958834799526066	-0.0986639532505211
AAAACGTGCCCAGTTG_TTCGAAGGGGCGCATG	-0.0444723567433354	-0.0460139436293281
AAAACGTGTTGAGGTG_GCGGGTCCCTGAACCA	-0.131546623640378	-0.109569405090408
AAAACGTTCTGTACGA_CGGAGATGTCCTCTAC	-0.044993669232656	-0.0466412359119734
AAAACGTTCTGTACGA_GACTGTCCTTGTAAAA	-0.0362805980149761	-0.0403045054042371
AAAACGTTCTGTACGA_TAGATTACAGCGCTCA	-0.0526154289631799	-0.0470914232643392
AAAACGTTCTGTACGA_TCCGTGTAGTCTAGGG	-0.115750318111329	-0.106909802939859
AAAACGTTCTGTACGA_TGCATAAATTGAAACA	-0.0520377654976618	-0.0943956499347715
AAAACGTTCTGTACGA_TGGTACTGTAATCCTG	0.00271204065100657	0.000648961595550836
AAAACGTTTAGATACG_AAATGACAATGAAGAG	-0.0641919419184425	-0.0738937321891833
AAAACGTTTAGATACG_AATGAATTCCAATTTT	-0.0833785604464221	-0.106328851407991
AAAACGTTTAGATACG_AGGATAGTGGAATGTG	-0.133923897183128	-0.158545217168277
AAAACGTTTAGATACG_AGTATACACGGAGATA	-0.0619121120152791	-0.0670695234182098
AAAACGTTTAGATACG_AGTCGATGTGGCTTGA	-0.0905251535143413	-0.10606294052356
AAAACGTTTAGATACG_AGTTTTGTCAGTAACG	-0.067786310888746	-0.0833693078356087
AAAACGTTTAGATACG_GCACTTAGAAGGACTG	-0.0731047605769773	-0.0751639753651573
AAAACGTTTAGATACG_TATCGTGTGAACTCAA	-0.0243477027826228	-0.0232543586062181
AAAACGTTTAGATACG_TTCACGCGAAATCGTT	-0.101383409511552	-0.0982253231276479
AAAACGTTTAGATACG_TTCCATAGGATAAAGG	-0.0556611087121924	-0.0465352515937795
AAAACTAAATAAAGTG_AAAAGAAACATCAGAA	-0.0383097230257599	-0.0398360156987592
AAAACTAATAGCGTGA_CGAAGACGCATACAGA	-0.0731814998422218	-0.064769197951751
AAAACTAATTCGGGGC_CAGAGACATAAGCGTA	-0.0697194016674881	-0.0728841562742005
AAAACTAATTCGGGGC_TAGGTATTAAAGTAAA	-0.116941838133409	-0.107483889573326
AAAACTAGGCATAGAA_ATCTTTCAGAACCTGG	-0.125038541649614	-0.130139070414779
AAAACTAGGCATAGAA_GGGATACGCATAACAA	-0.102663833467255	-0.122673649568254
AAAACTAGGCATAGAA_TTTTTTGATACATCGT	-0.0733062438112222	-0.0748322465204857
AAAACTATAAAACCTT_ACCTAATTTGATGGAA	-0.100887236194797	-0.0947368582392573
AAAACTATAAAACCTT_ACGAATCCTAATCTGG	-0.0873481526428348	-0.107719997180951
AAAACTATAAAACCTT_AGCCTGACTTCAAGGA	-0.0813261292655963	-0.0877642212911566
AAAACTATAAAACCTT_AGGGAAGACAATGGCT	-0.0755575810585841	-0.052673783100844
AAAACTATAAAACCTT_GGATGGGTGACACATA	-0.079436602370591	-0.0788350672771836
AAAACTATGCGCAGCC_ACTCGCCTTATTAGGA	-0.0704123454644693	-0.0738833189920856
AAAACTATGCGCAGCC_CCGATATATTTCAGGC	-0.0814524067622388	-0.115512879888859
AAAACTATGCGCAGCC_GCAGCAGGCAGGGGTA	-0.0439758994329188	-0.0392908636262816
AAAACTATGCGCAGCC_TACATGTCCGTAAAAT	-0.017874991950622	-0.022287393433724
AAAACTCAAGCGAAAA_AAAGCGTTTAACATAG	-0.0712620935443169	-0.0845287906812974
AAAACTCAAGCGAAAA_AAGCATACAAGTCAAT	-0.0525686367287661	-0.0512174641815322
AAAACTCAAGCGAAAA_AAGCATGTAAAGCACT	-0.117790775425881	-0.110825519561413
AAAACTCAAGCGAAAA_ACTTAAACACATCTCC	-0.10183599137407	-0.0815095798381865
AAAACTCAAGCGAAAA_CTGACCGTCGATATTA	-0.085592609940085	-0.148322083772779
AAAACTCAAGCGAAAA_GGAGCCCGCAACTTAA	-0.123679391376861	-0.124670542439697
AAAACTCAAGCGAAAA_GGGAGCCACTACAGGA	-0.0827675608538978	-0.0819756658564688
AAAACTCAAGCGAAAA_TAGCGCATCGAGTGAA	-0.121022641204412	-0.0984079306701404
AAAACTCAAGCGAAAA_TGCAGATAAGTAACCA	-0.0748655271881798	-0.0629277368631227
AAAACTCACTAAAGCG_CTCTCATTCCGCGTTT	-0.12904176411139	-0.105896962864473
AAAACTCTGAGCAATA_AACAGATTATATCCTA	-0.0887119943577327	-0.087292325856967
AAAACTCTGAGCAATA_ACGAATCCTAATCTGG	-0.0803144562956673	-0.0700788521329115
AAAACTCTGAGCAATA_ATAATACAAGCAGGGG	-0.106072694182098	-0.0918134510217277
AAAACTCTGAGCAATA_TCCCAAAGTTGGCGGG	-0.0434303881581923	-0.0416035571358264
AAAACTCTGTATCGTG_GAGATTCTAATGGCAT	-0.0886208104149499	-0.0865710780769896
AAAACTCTGTATCGTG_TAAAAACAGCTGTCTG	-0.069377937159731	-0.0660418501929363
AAAACTCTGTATCGTG_TAAAACCAATAGGTTA	-0.133261004448458	-0.0935445893351241
AAAACTCTGTATCGTG_TGGCCCGCCAAATATT	-0.0554193728918872	-0.0643309961209852
AAAACTGAGGAAACAG_AAATCAGACCTTGGCA	-0.0205414478078974	-0.022589706846904
AAAACTGAGGAAACAG_AGTAATCTGAGCCTGA	-0.125455006760405	-0.122756755139305
AAAACTGAGGAAACAG_GACTGATTAAATGGAG	-0.05469407523524	-0.0446585330566714
AAAACTGAGGAAACAG_GATTGTTCGTCCTGAT	-0.054984450374744	-0.0520943374940469
AAAACTGAGGAAACAG_GGTAAACTAAATAGCG	-0.0494831538601946	-0.0516005228627924
AAAACTGAGGAAACAG_TCCATCGGCCAGATTG	-0.0886949101388929	-0.0687774760032354
AAAACTGGACTCAGAA_AAGTCACAAAACAGCA	-0.0725230099175005	-0.0731193092686376
AAAACTGGACTCAGAA_AATATTAGCTATCAAG	-0.155076601683026	-0.0773562816263157
AAAACTGGACTCAGAA_ATCTACAACCGATACG	-0.0985137669893276	-0.0957399576477603
AAAACTGGACTCAGAA_CTAGAGAAACGTGATA	-0.0148585963883252	-0.0168072513068357
AAAACTGGACTCAGAA_GAGGGTATTCCAAATA	-0.0465470353154625	-0.0471947276167961
AAAACTGGACTCAGAA_GGGATCATGCCCCATC	-0.143919285475134	-0.124513197760486
AAAACTGGACTCAGAA_GTACGGGGGGAACAGC	-0.118964905095456	-0.113299500455165
AAAACTGGACTCAGAA_TAGATTGGTGTTGATA	-0.110776602875536	-0.0897248622219042
AAAACTGGTAATGGTC_GCAAAGACGCCACAAT	-0.0448535193100991	-0.0759824621922402
AAAACTGGTAATGGTC_GTCTGGAACACTTCAC	-0.148248323819651	-0.173455953833984
AAAACTGGTAATGGTC_TAACAGAATTACGCTG	-0.115411763873162	-0.0948993279071568
AAAACTGGTAATGGTC_TAGTAGAAGCTGTATT	-0.0917960666804794	-0.0845105834323241
AAAACTGGTAATGGTC_TGCTGACCACGAAGAA	-0.0540620938507901	-0.0543987745307406
AAAACTGTGACATTTG_AATTTTTTTGCCATTC	-0.0151274881242198	-0.0135488210018524
AAAACTGTGACATTTG_GGTAAGGTTTTGCTAG	-0.0137825498577542	-0.0125200820832554
AAAACTTAAGACCACG_CGAACAATACTAGGTT	-0.0572819642346399	-0.0546802313075808
AAAACTTAAGACCACG_GGTAATTGTAGCAATT	-0.0684343296506344	-0.0709289768484318
AAAACTTAAGACCACG_TTAGAGGCATGCAAGA	-0.0580465336129661	-0.0690800236699343
AAAACTTAAGACCACG_TTATGGTTTAAATAAG	-0.0839783433959273	-0.0956658028852376
AAAACTTAAGACCACG_TTTCTCTCAATTAACA	-0.0588614354429854	-0.0647743027356324
AAAACTTAGCTGAGAA_ATGAGATAAACACAAA	-0.0870242034824871	-0.110647319659799
AAAACTTAGCTGAGAA_GTCGATGAACACATAT	-0.0853312125976246	-0.0999734568337598
AAAACTTGGTGCTGCC_ACATATCACAACGAGA	-0.0802307899370632	-0.0882030983538432
AAAACTTGGTGCTGCC_ACTGAGGTCTCCCTAG	-0.105314411888586	-0.0937703666747255
AAAACTTGGTGCTGCC_CAGGCAACGTAACGAC	-0.123615696128228	-0.0404232654670001
AAAACTTGGTGCTGCC_GCTCAGGTAGTGCATG	-0.0649451445322231	-0.0695768027538224
AAAACTTGGTGCTGCC_GGGTAAAGTCATTGAT	-0.0842063492105493	-0.0882296063181146
AAAAGAAAAGCTAGTG_CACAAGCGCGAGGGTA	-0.0465305027554887	-0.0484389028809408
AAAAGAAAAGCTAGTG_GTTAAGAACTGGGTAA	-0.0586731119078681	-0.0536905022007931
AAAAGAAATAACTTAA_AGAACTGCTCGCAAAA	-0.118700709432528	-0.0623169610551258
AAAAGAAATCTCCGTA_TGGTATTGGTTGATGG	-0.0334001274541499	-0.0321859179530094
AAAAGAAGAATGCGTT_ACGGTGATATAAAATC	-0.145539915821049	-0.146825442661186
AAAAGAAGAATGCGTT_TAAAAACCGGAAAAAA	-0.00759646123290003	-0.0106264761514317
AAAAGAAGAATGCGTT_TCAGCAGCGGGAACTG	-0.104411627490318	-0.0910559650865672
AAAAGAAGAATGCGTT_TCATGAGGTACATTTA	-0.111114455860863	-0.144930571083614
AAAAGAAGAATGCGTT_TTAAAAGGTTTACAGA	-0.121798842412693	-0.110268534120996
AAAAGAAGTTCATGAA_CTTGGGGTTAAGTATA	-0.106898657650004	-0.124571198226384
AAAAGAATCTTTGTAA_AACATCGCATCGTAAG	-0.110398623506972	-0.125908102177823
AAAAGAATCTTTGTAA_TATGATATAGCCGGTG	-0.0611173110868006	-0.0511169836236317
AAAAGAATCTTTGTAA_TTCCCATAGCGGACTG	-0.0138104063365231	-0.00861906450182053
AAAAGACACACCGCAA_CTAATGACTTCTAATG	-0.0660749826828106	-0.0588819609772723
AAAAGACAGCAACTCC_CGGACACATACATTTA	-0.103402502897595	-0.09850135366346
AAAAGACATAAGATTG_AATATATTTTCTCTTA	-0.057202246449111	-0.0239908420878195
AAAAGACATAAGATTG_AGTTAGCTGAGCGTAG	-0.107325699981118	-0.107406699621201
AAAAGACATAAGATTG_CCAGACACAGTAAGTG	-0.0577330367809571	-0.0559709723329009
AAAAGACATATTACCC_AATTCAAAGGGATATT	-0.0762227024432235	-0.0987668234386399
AAAAGACATATTACCC_ACTAAAAGTAATGTAC	-0.137575372964082	-0.097168982743473
AAAAGACATATTACCC_AGTACATACACTCGCC	-0.0383820805343021	-0.0299291907123986
AAAAGACATATTACCC_AGTCAGTACAACGATG	-0.118636113315089	-0.0980778932848293
AAAAGACATATTACCC_ATTCCACGTCACGATA	-0.0749975725355691	-0.0764660489756251
AAAAGACATATTACCC_CAGAAAATACAAAAAA	-0.0630407388172504	-0.082394024109294
AAAAGACATATTACCC_GGAAGGACGATCTTCT	-0.0669233859727237	-0.0748814564309704
AAAAGACATATTACCC_GGATAGCATTAGATTG	-0.0671802124873591	-0.070682764149807
AAAAGACATATTACCC_GGTATAATACTGAATA	-0.102280250832406	-0.0938980748399227
AAAAGACTTAAGTTAA_AGTCCGTGGTTATTAA	-0.123965415174545	-0.111713889083471
AAAAGACTTAAGTTAA_TGGAAACGAAATAACA	-0.0771573136395917	-0.0742943993974079
AAAAGACTTAAGTTAA_TTCTCTACAGTCTGAG	-0.0974790665808047	-0.0639621560113862
AAAAGAGCAATCCGGG_AACAACAACATGCTTG	-0.121901887825174	-0.121466297364886
AAAAGAGCAATCCGGG_GTTTTATCTTATCCGT	-0.088419541617822	-0.0894622974107628
AAAAGAGCAATCCGGG_TATATTGCATGAACGA	-0.104497097525073	-0.116566401070961
AAAAGAGCAATCCGGG_TTTCAGGTAAATATAA	-0.0385151117243993	-0.0498265860238553
AAAAGAGTCCTCCTGG_GATGGTCTAATTTGAG	-0.0289759178152646	-0.0273371168092224
AAAAGAGTCCTCCTGG_GCCTAGTACTAGTCAT	-0.0898963298097061	-0.0997752118113172
AAAAGAGTCCTCCTGG_GTTGTGGAGCGTGTAA	-0.0398980541390473	-0.034728566361815
AAAAGAGTCCTCCTGG_TCCGGTATGGGTGGGA	-0.036367388624366	-0.0362025554243924
AAAAGATAGGACCACG_AATCCGATTTTGCGCA	-0.0940682708657883	-0.0793009181091615
AAAAGATATTCTAGAG_AAAACGAGTTCCAATG	-0.141928227041236	-0.112367140336915
AAAAGATATTCTAGAG_GGCAATCAGCTGGTTT	-0.0182198014208896	-0.0185124147179535
AAAAGATATTCTAGAG_TACGAGGTTGCACTTG	-0.109943528961771	-0.10823112407832
AAAAGATCAAAGGTTT_AAAGTAGTTATAAAGA	-0.0851550715433918	-0.0629051329274261
AAAAGATGGCGCGCAA_ATAAAAGGTAATTGAT	-0.039884121044256	-0.0395066988002838
AAAAGATTGGTATAGA_AGAAATGCGGTACTAG	-0.0716027548109684	-0.0961771475339383
AAAAGCAAAGAAGATC_AATGTATACGTCCTGA	-0.124176421055166	-0.161254197154611
AAAAGCAAAGAAGATC_CTCGATCCGGACGAGG	-0.0843431068643975	-0.0917145334197271
AAAAGCAAAGAAGATC_GAAAGTTATAAAAATT	-0.0408271901890778	-0.0501271650748113
AAAAGCAAAGAAGATC_TATTATAAGCAAGAAG	-0.0806467312690104	-0.104432281784228
AAAAGCAATAATCTTA_GTAGCTCAAAGACTAG	-0.0392486696333512	-0.042463966782756
AAAAGCAATACATAAA_CTATGTACCCAGAGGA	-0.0641072886953817	-0.0614458787634329
AAAAGCAATACATAAA_TAGCTCAAAGAAAAAA	-0.0658600033959657	-0.083054673063553
AAAAGCCAAAACGTAA_GAAAGTTAACCTACGG	-0.0418024228365423	-0.0454043843067185
AAAAGCCAAAACGTAA_GAGTGTGCAGAACGTC	-0.0536694048774384	-0.0482765507705278
AAAAGCCGACACCTTA_AAGGACCTGTTACGTA	-0.0390009388277599	-0.0382484558043724
AAAAGCCGACACCTTA_CTTAAAGGAATACCGC	-0.0508918806163769	-0.0491918893644493
AAAAGCCGACACCTTA_GTTAAAAGCCAAAGGA	-0.0792663798782778	-0.103010138699011
AAAAGCGGAAGGTCTA_ATTTAAACAGCCAACA	-0.0328217658912322	-0.0325062504281534
AAAAGCGGAAGGTCTA_CGAACCATCTCGTTTG	-0.0706582381423251	-0.0727163630211575
AAAAGCGGTCAGAGCT_AGCTAAGGGAAGGAAA	-0.0715655165312542	-0.0745050027498341
AAAAGCGGTCAGAGCT_CAACACAAAAGCTGCT	-0.0355786538543704	-0.0289839394480137
AAAAGCGGTCAGAGCT_CTATACACCTTCAAAC	-0.0205999661624232	-0.0168983816588132
AAAAGCGGTCAGAGCT_GACCCATCGAGGAAGT	-0.0966602273427289	-0.101241223551438
AAAAGCGGTCAGAGCT_TAACAACGATGATGGA	-0.137648591678517	-0.132420800145226
AAAAGCGTTGTCAGAT_AAGAGAGTGGCAATTT	-0.0552443897032159	-0.0584217669854887
AAAAGCGTTGTCAGAT_AGTTTTATAACGCTAA	-0.0931622717977853	-0.117087585310049
AAAAGCGTTGTCAGAT_CCTCAGTAGTTCTCTT	-0.0807685182247359	-0.0735333297643149
AAAAGCGTTGTCAGAT_CGGTTAGCACTACGTG	-0.100754052521052	-0.128482869059834
AAAAGCGTTGTCAGAT_CTGCATGCGGATGGTG	-0.0929185814909655	-0.114104427849617
AAAAGCGTTGTCAGAT_CTTATGATCCTCTCAA	-0.0682969901286328	-0.0781336968302271
AAAAGCGTTGTCAGAT_GATACCAAGCAGACTT	-0.120516726134484	-0.148649784408055
AAAAGCGTTGTCAGAT_GGTTCATAAACTGGTG	-0.103167674682895	-0.104608277290356
AAAAGCGTTGTCAGAT_GTTACAACCGTGTTAG	-0.0703798083637216	-0.0739331268295943
AAAAGCGTTGTCAGAT_TAACTCTCGTCGGGCG	-0.124527419875455	-0.0819874526086989
AAAAGCGTTGTCAGAT_TAGCCGTTGCAGAATT	-0.0754481040555964	-0.0763386894730317
AAAAGCTAACATGTGA_ACAGTTATACGAACAG	-0.0848444972782413	-0.0728465479929518
AAAAGCTAACATGTGA_ATTCTAATTAAAAATG	-0.0795118991578801	-0.0813643035013177
AAAAGCTAACATGTGA_GAAGCACCAGCGGTAA	-0.103589470470433	-0.14437705704235
AAAAGCTAACATGTGA_TTGGCACGCTCCATTC	-0.0533690165708486	-0.0572261961852857
AAAAGCTAGCCAAATA_AATATCGACGGGACTG	-0.0410135052333132	-0.0418006027672039
AAAAGCTAGCCAAATA_AGTCTGTGATGAGATC	-0.0629460837844805	-0.0568475979399913
AAAAGCTAGCCAAATA_CCAGATCACGGGTACA	-0.0155410730819681	-0.00849430145678063
AAAAGCTAGCCAAATA_CTTTACGATCTATCGA	-0.119972048563981	-0.104822908154378
AAAAGCTAGCCAAATA_GCGACGACATTTAGTG	-0.0973017416405521	-0.0891528006023128
AAAAGCTAGCCAAATA_GGCGCCTAGGAATTAG	-0.0633702296310525	-0.0680891030248276
AAAAGCTAGCCAAATA_GTGGCTCGATCTCTTC	-0.115426583654583	-0.122064979962603
AAAAGCTAGCCAAATA_TCATAACAATGTAACG	-0.038039632987265	-0.0367967264306054
AAAAGCTAGCCAAATA_TGAGTGAAGCCAGCTA	-0.107233707492108	-0.0973146133676718
AAAAGCTAGCCAAATA_TTAAGGATACACTTAC	-0.0841798429746718	-0.0670277997319438
AAAAGCTTAACTGCTG_TTAGCGGAGCCAGGAG	-0.0973345132410405	-0.110106921527362
AAAAGCTTTGTCCGGT_AGAAGGAGGCGGATAG	-0.0633226380338513	-0.0654085631434837
AAAAGCTTTGTCCGGT_GCGAATCGCGTCCGAA	-0.0635686547641624	-0.0597056774305567
AAAAGCTTTGTCCGGT_GGAGAATATACGAAGG	-0.106503066537246	-0.144317955062056
AAAAGGAAAACTTTCT_CCCATTATCGCTCAAG	-0.0314942101746511	-0.0361618912860496
AAAAGGAAAACTTTCT_TACTACTAGAGTAGTT	-0.0280758505884031	-0.0274667507867873
AAAAGGAAAACTTTCT_TATTAGCGAAATATCA	-0.0325747189631294	-0.0382391688154614
AAAAGGAAAACTTTCT_TTGATATTTTTAAATA	-0.0798533141566912	-0.0840281162807495
AAAAGGAAATGCGGAG_AACCGAGTCAAGGAAA	-0.0846171107864697	-0.0665787867262815
AAAAGGAAGTTCGACA_ACGGAGGGTCCTTACG	-0.12875909665277	-0.0901713957755279
AAAAGGAAGTTCGACA_AGGACAGCATGTTAAA	-0.0970040415840613	-0.130785932261127
AAAAGGAAGTTCGACA_GGATGTTGTGTAACCC	-0.0391114669242345	-0.0391113959260557
AAAAGGAAGTTCGACA_GTCTAAAGAGTAAAAC	-0.0126420228333681	-0.0210932687933839
AAAAGGAAGTTCGACA_TTCGTCGCTAAATGTG	-0.0970408693249613	-0.118479781875165
AAAAGGCTTTTAGATA_AAACCAGTTGGGAAAA	-0.0620699598565855	-0.0641806312018066
AAAAGGCTTTTAGATA_ATTTAGAGTATACTAA	-0.113971664574428	-0.109064284612239
AAAAGGCTTTTAGATA_TATATCTAAGAAGGTG	-0.0650910152015318	-0.0681798304494824
AAAAGGGAGTAGTACT_ACGTCACCACAGTGCA	-0.0847531208687828	-0.0743715046116658
AAAAGGGAGTAGTACT_AGTAACTGATAATGAA	-0.0645567733343905	-0.0580856508164522
AAAAGGGAGTAGTACT_AGTCAATTGTTAAGCA	-0.0156448910496855	-0.0134128331578736
AAAAGGGAGTAGTACT_CCATTGTTGGCTCGTG	-0.0394007241126148	-0.0298382375646225
AAAAGGGAGTAGTACT_GAGTACCCGTCATTGG	-0.0520015269876253	-0.0422011836410132
AAAAGGGAGTAGTACT_GGTGTGGTGTGTTTCG	-0.0783672902167049	-0.0683663347612156
AAAAGGGAGTAGTACT_GTTGTAACATCGTGTG	-0.103942540200948	-0.0935008516335995
AAAAGGGCCATTACAA_ATTAAATAGTAACCAA	0.00483692271324812	0.00182615996202511
AAAAGGGCCATTACAA_CGACACTTGTTGTGAT	-0.122959826325783	-0.11422464435946
AAAAGGGGCTCCATGG_ACCATTTAGACACCAC	-0.0830314358458567	-0.0648355154453089
AAAAGGGGCTCCATGG_ATGTTTTTTGTAATCT	-0.17064778966819	-0.103439688311997
AAAAGGGGCTCCATGG_CGCTTTCCGGATATGT	-0.0693590360574767	-0.13350069194198
AAAAGGGGCTCCATGG_GAGAGATAAATACTCG	-0.0576192634250138	-0.0440298064303167
AAAAGGGGCTCCATGG_GCTACGGTGAAACCTG	-0.00954493980121223	-0.00561968520567092
AAAAGGGGCTCCATGG_GTATTCCGCTGGGGCA	-0.0161155855468261	-0.0116525257135225
AAAAGGGGCTCCATGG_GTTTGTTGAATGATGC	-0.0607082524773222	-0.0638174749563568
AAAAGGGGCTCCATGG_TAAAGCATGGTGGAAC	-0.101630379129322	-0.126241968244588
AAAAGGGGCTCCATGG_TAAGTTCAGTGCAGGA	-0.0613713846639654	-0.0540518636423755
AAAAGGGGCTCCATGG_TATACGGTCTCTGATG	-0.121709237098505	-0.0937936139207712
AAAAGGGGCTCCATGG_TCTAAGGTAAAACTAA	-0.0331004964944901	-0.0345967032646526
AAAAGGTATAATCCAA_GATTTTGATCGCAGTA	-0.0957079227204871	-0.128415760582824
AAAAGGTCTGTTTTTA_ATTCTAATTAAAAATG	-0.0807513156799476	-0.128765044061438
AAAAGGTCTGTTTTTA_GTATATCCAATATCTG	-0.102181821714392	-0.0873639056056026
AAAAGGTGTTTTTCCA_AAGTAACGTAAATGCG	-0.0771814475976728	-0.0756453202021896
AAAAGGTGTTTTTCCA_CGCTTGAGAGGGAGTG	-0.093202206811353	-0.0812414168174159
AAAAGGTGTTTTTCCA_GAAGCGCATTATTCTA	-0.115163691126049	-0.130167396215556
AAAAGGTGTTTTTCCA_GGCAAGTTGGAGAAAA	-0.038986323572852	-0.0352123246045856
AAAAGGTGTTTTTCCA_GGGGCCAGCAACGGAA	-0.0593298812254559	-0.0614020958007329
AAAAGGTGTTTTTCCA_TGAATTTGGTACATAT	-0.057605057859549	-0.0667976625223266
AAAAGGTGTTTTTCCA_TGTCGCCAATATCAAA	-0.0947675043421419	-0.0977552691158485
AAAAGGTTAAATGACA_AAATACGTCGGATCAA	-0.00439806795289486	0.00120684495238583
AAAAGGTTAAATGACA_AAGCGCGTGCTTGAAA	-0.115208494844338	-0.0962907809862533
AAAAGTAACTGTCCAA_AACCTACTAGAACGCG	-0.137334340594127	-0.104665984609617
AAAAGTAACTGTCCAA_ATGCTACGTTGATATC	-0.106128106349142	-0.100350630193474
AAAAGTAACTGTCCAA_ATTATTTCGGAAGAAA	0.00284069988249485	-0.00404515945456407
AAAAGTAACTGTCCAA_TTGCCATTCCCAAACC	-0.0925509090618604	-0.0882199031696822
AAAAGTAAGGACTAAA_AAGAGAAATTTAGTCC	-0.0589770625387647	-0.0544782696269858
AAAAGTAAGGACTAAA_ACGTACGTAGCTCGAA	-0.0456366799187069	-0.0447249957969123
AAAAGTAAGGACTAAA_ATATACACTCCATACA	-0.10694839578228	-0.0943310374045377
AAAAGTAAGGACTAAA_TAATGTTAGAAATTTC	-0.117798759242146	-0.110565381108053
AAAAGTAAGGACTAAA_TGAAGGATGTAATACG	-0.0541500853143905	-0.0518135299798345
AAAAGTAATGAAGATT_TAAAGCGTTTGGGCTT	-0.180884317303071	-0.131099959141237
AAAAGTAATGAAGATT_TAATTCACGATTGCTT	-0.110194273956819	-0.0959522466943824
AAAAGTAGATCGAAGA_ATGCTTTGTGTCGTGA	-0.142850531510179	-0.107255560789239
AAAAGTAGATCGAAGA_ATTGCCAAAGGAACGG	-0.150390461246401	-0.147828644312948
AAAAGTATCAAACGCT_ACAACTAGTACAGAAA	-0.08789470659986	-0.0664540858130389
AAAAGTATCAAACGCT_CTTTTCATCGCCTGTA	-0.0679838348393481	-0.0728193882762996
AAAAGTATCAAACGCT_TGCCGCAACTTCGAGG	-0.0713143873543002	-0.076969849947693
AAAAGTCGTTTAAACA_AAAAAATTTGCAGAGA	-0.0675305256775196	-0.0617565253986501
AAAAGTCGTTTAAACA_AAATTGACGTGAAAGG	-0.041313926870668	-0.00502078209972474
AAAAGTCGTTTAAACA_AGGGTCATGGCTGCGA	-0.0705096561777699	-0.0588435646710338
AAAAGTCGTTTAAACA_AGTGCGACTGGGCTCG	-0.0205250182984732	-0.0189131795921312
AAAAGTCGTTTAAACA_ATCATCCCACCAGAGC	-0.0995176186942695	-0.0966599880385981
AAAAGTCGTTTAAACA_CCTCTTGACATAAACA	-0.0618668337350214	-0.059500931190754
AAAAGTCGTTTAAACA_CTATATTAGTACAAAT	-0.0889333277396101	-0.0883732944316039
AAAAGTCGTTTAAACA_GCTAGTTGTTCCAGAA	-0.0907737364255183	-0.0860507214952824
AAAAGTCGTTTAAACA_GGCGTCAAGGGGACTT	-0.0604971224652102	-0.0775454488190945
AAAAGTCGTTTAAACA_GTAACGCGACCGTAAA	-0.0604739460231132	-0.0555119143275498
AAAAGTCGTTTAAACA_GTGAAGGTGTCCCACC	-0.0944704296649414	-0.0849649144103513
AAAAGTCGTTTAAACA_GTTTTTCAATGCCTCA	-0.0299057747456979	-0.0278557630419574
AAAAGTCGTTTAAACA_TAAAGAAACGAAAAGA	-0.0589016965172629	-0.0799542648680388
AAAAGTCGTTTAAACA_TAACTTGGCACTAGTA	-0.0603160117649604	-0.0591080200530338
AAAAGTCGTTTAAACA_TAGCTTACATCGGGGA	-0.0661853629222361	-0.0711286090822348
AAAAGTCGTTTAAACA_TATAGATGTCAACCTC	-0.0707668787437454	-0.111783056307184
AAAAGTCGTTTAAACA_TCCTGTCAGAGGGACT	-0.109278378171216	-0.0854088553562353
AAAAGTCGTTTAAACA_TGCGCAACTTGCCAGT	-0.0794268980000009	-0.0841885273776985
AAAAGTGAGCATTGCG_ACCATCCCTTCGTGAG	-0.0770133655115377	-0.122583567123682
AAAAGTGAGCATTGCG_ACGGTGGCATCACATT	-0.04497786331377	-0.0455304703211346
AAAAGTGAGCATTGCG_CACGCTATTGCGTATG	-0.0935602819438238	-0.102710393275082
AAAAGTGAGCATTGCG_CGTACGGGGAAAACTA	-0.0434259154182377	-0.0433237164149304
AAAAGTGAGCATTGCG_GAAAGTATGCGACAAG	-0.105518808663137	-0.0793291680083445
AAAAGTGAGCATTGCG_TACTTCGCTAGCTCAA	-0.0588384161364782	-0.0461362589652867
AAAAGTGAGCATTGCG_TCCCCAACGAGTTAGT	-0.0725741798637587	-0.0925315329721632
AAAAGTGTAAGGACCG_CGCCCGCGGAACAAGA	-0.0384940512858751	-0.0420772466063949
AAAAGTGTAAGGACCG_GGAGACGACCGGGCGA	-0.050955940880237	-0.0450945763475289
AAAAGTGTAAGGACCG_TACTTCTGTGTACATC	-0.112963638512982	-0.0970853645631291
AAAAGTGTGAATAAGG_ACTAAAGCGTCTTAAA	-0.0865886941882718	-0.0866823833419126
AAAAGTGTGAATAAGG_ATAAAGACACTCCTTC	-0.0468302731005465	-0.0413029222013826
AAAAGTGTGAATAAGG_ATTGCCGGTGAGCAGC	-0.0538027866334867	-0.0382075526125173
AAAAGTGTGAATAAGG_GCGGAAGTTGGTGGCT	-0.074886223330231	-0.0727320754191973
AAAAGTGTGAATAAGG_TGTTGTACGTTCGCAA	-0.12107529648121	-0.0959688282610974
AAAAGTTAAGATACCA_AATCTAGAAAAAAACA	-0.0284479967431011	-0.0307742155816802
AAAAGTTAAGATACCA_CTAGCGAAAAAGAAGA	-0.117484473631942	-0.0971387038705877
AAAAGTTAAGATACCA_GCAACGAAGGAACTCA	-0.0395868484289565	-0.0500957970511173
AAAAGTTAAGATACCA_TATGGTGCCTAGGACA	-0.119902704270464	-0.098897547626199
AAAAGTTCAGACAAGG_ACGTAATCAGTAAGTG	-0.107512642348491	-0.0991070840318186
AAAAGTTCAGACAAGG_GCATGAATGCGGGAGA	-0.0821625444211214	-0.0840985679199184
AAAAGTTCCAGCATTA_TGTCTCTCAAACATAT	-0.105048932016317	-0.0967224593065049
AAAAGTTGAACCGAAA_AAAGATGGGTACGGTA	-0.0179748658183493	-0.0180659965505518
AAAAGTTGAACCGAAA_CAACGACACGCCTGTA	-0.053433664943926	-0.0496030884286983
AAAAGTTGAACCGAAA_TCAAGAGAGTGTATAC	-0.125900382601365	-0.108129941430623
AAAAGTTGAACCGAAA_TCCGATGGTCTATTCA	-0.14395689273473	-0.0962955060192832
AAAAGTTGAACCGAAA_TGGTATCAGAACGGAA	-0.119733377885644	-0.102997473265112
AAAAGTTGATTGGGCG_AGAAAGAATAAGGTCT	-0.0666031720337888	-0.0706752116254633
AAAAGTTGATTGGGCG_TGTAGTTCCATACTCG	-0.0446212587971583	-0.0402342916397847
AAAAGTTGATTGGGCG_TTTAAGGGGCTGATAT	-0.0569186887028708	-0.0643415490441228
AAAAGTTGTAAACTGA_TCAACCACTTTGTTAT	-0.125550534254806	-0.0962980115030945
AAAAGTTGTCAATGGA_GAAGCTATGCCATAGT	-0.108930506083257	-0.0899119458049087
AAAATAAAAAAGCTGA_AGCGTACGGCAAGACA	-0.0529531622093008	-0.0352400888098755
AAAATAAAAAAGCTGA_GCTCCCGGATTTCAGG	-0.0555978169511101	-0.0609385272535591
AAAATAAAAAAGCTGA_GTTCAACGAAGTAATT	-0.0755297696496178	-0.113666071701199
AAAATAAAAAAGCTGA_TACAATAGAGTCAGAC	-0.124388349600757	-0.13625727318036
AAAATAAAAAAGCTGA_TTGATTATCAAAGTTC	0.0267548825881958	0.00807020980916306
AAAATAAAACACTAGA_AGCGGCCTTTGATAAG	-0.121670347414109	-0.0916676181911597
AAAATAAAACACTAGA_ATAGAAACGGCTGGGG	-0.110469749498691	-0.107830705125573
AAAATAAAACACTAGA_CAATTAACAAATACCT	-0.0506505041791771	-0.060419073446884
AAAATAAAACACTAGA_CATAACCTGACGAACA	-0.0612958814147861	-0.0558872675296811
AAAATAAAACACTAGA_CTTTCAAGCTTGCTCG	-0.064915715233814	-0.0634205487106282
AAAATAAAACACTAGA_GCGCGCGAGGAAACGT	-0.047689063457077	-0.0510079513039692
AAAATAAAACACTAGA_GGTTGTGAATATTTGA	-0.0431270621655174	-0.0454616741096227
AAAATAAAACCCCAAA_ACATTGAGTCTACAAA	-0.0223571546747749	-0.0235456109509318
AAAATAAAACCCCAAA_GGGCCGGTCAAAAAAA	-0.0534192261110344	-0.0660580770882823
AAAATAAAACCCCAAA_GGTTTACATAGGTTTT	-0.0919484197908173	-0.101473376413258
AAAATAAAACCCCAAA_TCCACAGCCCTCTTTG	-0.0479260582893168	-0.0529414865454505
AAAATAAATAAGCGAA_ATGTCCAGAAAGTTGG	-0.0658407740642034	-0.0582176275523018
AAAATAAATAAGCGAA_GCAGTGGTAAATAACG	-0.0972263084365476	-0.104524235795541
AAAATAAATAAGCGAA_TTGTAACACATGATAT	-0.0991910629123896	-0.0910761428407407
AAAATAAATATAGGTG_ACCATCCCTTCGTGAG	-0.131514972924467	-0.137997714665217
AAAATAAATATAGGTG_AGTATTGGCCAACATA	-0.0905003936782466	-0.0845070575544844
AAAATAACAGATGATT_AACTATGCGTGTGACT	-0.0435286592261949	-0.0401723058733364
AAAATAACAGATGATT_CAGCGGCAACATAAAG	-0.0726687501041028	-0.107726919146259
AAAATAACAGATGATT_GCGCAAATGATTAACC	-0.0942812117257524	-0.0867156808870372
AAAATAACAGATGATT_TAGACAAACCTATAAG	-0.112038888843896	-0.130785931234139
AAAATAACAGATGATT_TCCGCATCTCAGTCCG	-0.0357530053899002	-0.038230197268277
AAAATAAGCGTGTCCG_ACTTAAAAAGTTTGAT	-0.07795397606112	-0.070319748357882
AAAATAAGCGTGTCCG_CCTCGGTGGTGTTCCG	-0.104475269171328	-0.111509242648047
AAAATAAGCGTGTCCG_GTACCAGCCAATTCAT	-0.0331025208232408	-0.0329897934941517
AAAATAAGCGTGTCCG_TAGGACGTGGTGGTCT	-0.142651696706822	-0.124873324561671
AAAATAAGCGTGTCCG_TAGTATGCACGAAGTG	-0.124607775253231	-0.102124560581748
AAAATAAGCGTGTCCG_TCCTGCCAGTTACGAA	-0.0256767038766176	-0.0306425998035002
AAAATAAGCGTGTCCG_TGATGCACCAGCGAAT	-0.0319610756845228	-0.0497707496590629
AAAATAAGCGTGTCCG_TGATGTCGTAAAGGTG	-0.0793767004880831	-0.070986148411041
AAAATAAGCGTGTCCG_TTGACGGGCAATCTGA	-0.0669696256145259	-0.0640613175763386
AAAATAAGGAAGTTCA_AGATTGAGGATTTGCT	-0.0866080288291523	-0.0700211475815066
AAAATAAGGAAGTTCA_CTGCCACATTTTAAAA	-0.0187695725608093	-0.0342161656728712
AAAATAAGGAAGTTCA_TGTCAGCGCAAATAGA	-0.0845669643096597	-0.0875255512904897
AAAATAAGGAAGTTCA_TTAAGGGCTCAAAACG	-0.0425867103373667	-0.0509471755008062
AAAATAATAGGGGGGG_GGCTACGGTCCACAGA	-0.0593042479390195	-0.0650690247437622
AAAATAATGATGAGCG_CAATTTTATAGACAAA	-0.0940429065462247	-0.0965580777259045
AAAATAATGATGAGCG_GAACTGTTGTCTTGTG	-0.112290101011592	-0.0696031377677413
AAAATAATGATGAGCG_TACCTTCGTATATTAA	-0.113626915266767	-0.0961177308435867
AAAATAATGATGAGCG_TCCGGTAGTAGTTGTA	-0.034030056362675	-0.0329949371698593
AAAATAATGGCGAACA_ACGTATCCACAGTGAC	-0.0580831128672658	-0.0560062523662092
AAAATAATGGCGAACA_ATCATCCGCATTAAAC	-0.0468871926783313	-0.0505938037001933
AAAATAATGGCGAACA_CGTAAATTCTCCCAAA	-0.0762250674815662	-0.0948466355902874
AAAATAATGGCGAACA_CTGAATTTATTAGTAA	-0.0321126655740244	-0.0997754612740495
AAAATAATGGCGAACA_GCATAGAGAAAATGTC	-0.0761610624359623	-0.0636710202037754
AAAATAATGGCGAACA_GTTTACCACAGCCGTA	0.00103779485047357	0.00313014476377859
AAAATAATGGCGAACA_TAAGTCCCCAGTACCA	-0.101146554494788	-0.0936127504449759
AAAATAATGGCGAACA_TACAAAAAGTACATAA	-0.0355258258143932	-0.0367543087216934
AAAATACAGAGAACTG_TATGTTATCGGTTAAT	-0.0658917623877255	-0.0628596036997632
AAAATACAGTAACAAA_GGTGCTTCAAGCCTAC	-0.0872557666162258	-0.0941673416773394
AAAATACAGTAACAAA_GTCGTCACGATGGGAA	-0.0378758039985839	-0.029714502725392
AAAATACAGTAACAAA_TAAGGGAAGGGACGGG	-0.0828246825947749	-0.108347798448737
AAAATACCAACAGCCA_ATGAATAAGTCCGAAG	-0.0886005314571973	-0.113406152875554
AAAATACCAACAGCCA_GGGGGAAGTCCTTACG	-0.126471171460094	-0.122519951990076
AAAATACCAGATTAAG_AAATACGAATGATATT	-0.10765424920666	-0.0971689864151718
AAAATACCAGATTAAG_ACGTATTTCCGCAGTG	-0.129794556646194	-0.117492825766558
AAAATACCAGATTAAG_AGAAAATAGCCGTACG	-0.127199612698	-0.118882013267835
AAAATACCAGATTAAG_ATCAGTAGTGCTAAGT	-0.0371280808911323	-0.0350564679816924
AAAATACCAGATTAAG_CAACACAGTGGTTACA	-0.0694383068479567	-0.0666339265632886
AAAATACCAGATTAAG_GCCTGGATACCGAACA	-0.104221648874637	-0.0836993209358383
AAAATACCAGATTAAG_TACAATTAAAACAATA	-0.0781997943999317	-0.0707233279463211
AAAATACGGTTTTAGA_GAGATCGCCTGACTAT	-0.0263793800159951	-0.02418730759503
AAAATACGGTTTTAGA_GGAATACTAGGATTCC	-0.0714753195180392	-0.0731885791646374
AAAATACGGTTTTAGA_GGATAGTTACAAGCCT	-0.0939444583785801	-0.10123329431309
AAAATACGGTTTTAGA_TGGAGCCTAATGAATG	-0.0467092464817627	-0.048410464138475
AAAATACTGATGTATG_TTATTGGCATAAAGAA	-0.106004770048192	-0.101092277018063
AAAATACTGATGTATG_TTTTCGATGAAAGAAT	-0.0578717510325639	-0.0556276007912054
AAAATAGATGATCAAT_CCTCTTGACATAAACA	-0.053287940259804	-0.060430170267242
AAAATAGATGATCAAT_CGTGAATCACATACTC	-0.0924212253677381	-0.0880428668068901
AAAATAGATGATCAAT_GCGGTCTATTAAAAGT	-0.0141885369113963	-0.0242572465324753
AAAATAGATGATCAAT_TTACTGAAAAATCAAA	-0.0685497145553691	-0.0666449632539057
AAAATAGATGATCAAT_TTTGGATAACGCGCGA	-0.0752239224542989	-0.0685016208650289
AAAATAGATGGTCGTG_CCAAGTACCATGTGTT	-0.135023160194594	-0.0920071024872505
AAAATAGATGGTCGTG_TGATTTCACGGAAAAC	-0.0508639937740692	-0.0597200591115547
AAAATAGCGATTATAG_AGACGTCTGGGCAGGA	-0.0432891528795674	-0.0328440606790941
AAAATAGCGATTATAG_AGACTGAAGGACGATG	-0.0930428955913535	-0.120462459549259
AAAATAGCGATTATAG_AGAGTACATTTTACCA	-0.097486215777112	-0.121804497865734
AAAATAGCGATTATAG_ATACCTCATCATTATG	-0.0967195795511986	-0.0827315028807652
AAAATAGCGATTATAG_CAAATGAAGGCATTGC	-0.106596462475556	-0.105848469903427
AAAATAGCGATTATAG_CCCACACGACTGGACA	-0.083297556598411	-0.0389198754159822
AAAATAGCGATTATAG_CCCGTGTGCATAAAAA	-0.0678174618940165	-0.0901012377941873
AAAATAGCGATTATAG_GACCCCCCCCTGGATG	-0.0877229354816779	-0.110106921527362
AAAATAGCGATTATAG_GAGCCCCAAGCGGGAG	-0.127091055683238	-0.0953707383269671
AAAATAGCGATTATAG_GGAGGGCTATTCAAAA	-0.046050044199659	-0.0575251274977955
AAAATAGCGATTATAG_GTATGAACGATACGCA	-0.0538566561972938	-0.0590389591168961
AAAATAGCGATTATAG_GTGCCTAACTCATACT	-0.0490685111334057	-0.0461645329069748
AAAATAGCGATTATAG_TAAACCGGCTGTTGCA	-0.0988668668919284	-0.0712683194921059
AAAATAGCGATTATAG_TAATCATTAACGCGGA	-0.0288942628226091	-0.0288540026642474
AAAATAGCGATTATAG_TCGCCATTATATGAAT	-0.0825098414760447	-0.0811132600489961
AAAATAGCGATTATAG_TCTTTTTGATAGCAAT	-0.0312637087296125	-0.0331516717714209
AAAATAGCGGAGTAAA_TGCTTTACGTGGGCGT	-0.0978949710045588	-0.0993838873947415
AAAATAGCGGAGTAAA_TTTTACAATGCAACTA	-0.0875250084338953	-0.0925485755292259
AAAATAGGATGGGTTT_AGCCAAACCATCAGCA	-0.0997025911202708	-0.087137929676899
AAAATAGGATGGGTTT_CTCAACTTGATCTCAG	-0.0654630695983233	-0.0635175880441176
AAAATAGGATGGGTTT_GACCTAACGTAGCAGG	-0.0804413540982392	-0.0900243982351629
AAAATAGGATGGGTTT_GAGAAAATCATATACA	-0.0832803484140485	-0.0730318117182229
AAAATAGGATGGGTTT_TTGGGCGCTTACATTT	-0.0634141627823392	-0.0529736268309304
AAAATAGGCGCTCTGA_ACGCGTGCGTAGTTTA	-0.0957496202347333	-0.0829466909507095
AAAATAGGCGCTCTGA_ATCAATCACCATTTGT	-0.0857932503358237	-0.0953718709714896
AAAATAGGCGCTCTGA_ATGTCGCGTAGGCTGG	-0.0892841004193816	-0.0927995543029608
AAAATAGGCGCTCTGA_GGGTCCTAGAATCATG	-0.0666093120955795	-0.0620200297500063
AAAATAGGCGCTCTGA_TTAGGAGCCCCTACCG	-0.0424685466131323	-0.0317098835128578
AAAATAGGCGCTCTGA_TTCTTGACTGAACTAG	-0.0226115353479417	-0.0214924849877407
AAAATAGGTAAAAATC_GACGGCATCCTGACCA	-0.0572935157925405	-0.0569204844371468
AAAATATACAAGACTG_ACTGTGATTCTGTAGA	-0.0741168680021357	-0.0726106959516043
AAAATATACAAGACTG_CTTTACGATCTATCGA	-0.0556119239776602	-0.0530274665935764
AAAATATCGTCTAGCC_GCTAATGCCACCAATA	-0.0636943422485509	-0.0852915427072425
AAAATATGGTGAATTG_TTAGATCAACAAACTG	-0.100512135280521	-0.149839665965729
AAAATATGTGACACAC_AAGGTGATTTTTAGCT	-0.0667763519664008	-0.0591631594222875
AAAATATTTGCCTAAC_ACTGAGTTAGTCTTTA	-0.0382495375111293	-0.0417221039811712
AAAATATTTGCCTAAC_ATTACATAGGTATTAG	-0.111771903525932	-0.0915490699790318
AAAATATTTGCCTAAC_ATTGGCCGGATGTACA	-0.0976003055075911	-0.0885836649270149
AAAATATTTGCCTAAC_GCTAAACTGAATAAAA	-0.0331973636203145	-0.0362435578436519
AAAATATTTGCCTAAC_TCCTGACAGTGCGCTT	-0.0623995888566066	-0.0683174543296517
AAAATATTTGCCTAAC_TTGGCACGTTTCCCTA	0.00921815076207316	0.00921575435470491
AAAATCAAGTCAAAAT_ACAATTTCGCATCAAA	-0.0384055384401979	-0.0472199658983804
AAAATCAAGTCAAAAT_ATGTCCAGAAAGTTGG	-0.0722586155844584	-0.0593216283713064
AAAATCAAGTCAAAAT_TGGAACCCATTTGTCA	-0.0162067548449892	-0.0127394646654289
AAAATCACGAACCTCG_ATTACTGGGCTAAACG	-0.0945283568390761	-0.0787749893924108
AAAATCACGAACCTCG_CGAAAAAGCGGTTATC	-0.07533892402049	-0.0873780392093109
AAAATCACGAACCTCG_CGCGAACATCATAGAT	-0.107829662352541	-0.10215805341023
AAAATCACGAACCTCG_TATATCTAGACTCGAC	-0.0718418732093352	-0.0805223072995102
AAAATCATATCGTTGA_CGACGCCTGCTCTGAA	-0.018281565609871	-0.0158065633037585
AAAATCATATCGTTGA_GACAATAATGAAAATG	-0.0198306200865631	-0.023188451094835
AAAATCATATCGTTGA_TAAGGCGTGTAGTCCT	-0.0690765369035416	-0.0669151305787296
AAAATCATATCGTTGA_TGAGACACGAGCAGGG	-0.0355234098996584	-0.0356551059609901
AAAATCATATCGTTGA_TTAGATTAGCTAAACA	-0.103384129279057	-0.0653197964054996
AAAATCATGAGACGGG_CATTAGAGCCCGGCGA	-0.079304128212207	-0.0783432783019697
AAAATCATGAGACGGG_GATGAAGCATCGCCTG	-0.0800853519736302	-0.0835745891934894
AAAATCATTACTGCCC_AAAGGTTTCAGGTCTA	-0.0707173695034776	-0.0802549870628088
AAAATCATTACTGCCC_AGGTGGAACAGGAGGC	-0.100336135734604	-0.0778952238775475
AAAATCATTACTGCCC_CCATCCTAAACGAGTA	-0.00390650205132847	-0.00360682791997025
AAAATCATTACTGCCC_CGAAAAGCAGATTATT	-0.0634052737792234	-0.0629264335092546
AAAATCATTACTGCCC_GCAGAAAAGTAAATGG	-0.0800837436403461	-0.0674401294883485
AAAATCATTACTGCCC_TGAAGCTGGGAGCGAA	-0.0286963865386287	-0.0297500545727091
AAAATCCCAGCATGCT_ATGAGGCTTGCAGGGC	-0.0176299707496274	-0.0170326045680928
AAAATCCCAGCATGCT_CAGATGAAAGGAAGAG	-0.148808922722108	-0.120954093466785
AAAATCCCAGCATGCT_CCTCAGTAGTTCTCTT	-0.122959826325783	-0.0809889456132673
AAAATCCCAGCATGCT_CGTTGTAACGATCGGA	-0.00373024265876627	-0.00749567936225749
AAAATCCCAGCATGCT_GAGTACTAGTGGAGGT	-0.0382099941421768	-0.0313592960159177
AAAATCCCAGCATGCT_GATGTAGAGCGGGGTA	0.0174455401152624	0.0210437717763147
AAAATCCCAGCATGCT_TCCGGCTAGTAGAGGA	-0.0982097228486248	-0.122857472708126
AAAATCGCCCAATCTA_GTCTAAGCAAAATAAA	-0.0583255409136595	-0.081052410016201
AAAATCGCCCAATCTA_TCGATGGGAACCGGTG	-0.0994839566242114	-0.0950330409944643
AAAATCGGACAAGTTA_GGAGATAAACCCTTAA	-0.0858966553217922	-0.0932316256911549
AAAATCGGACAAGTTA_GTGCAAAATAGCGTGG	-0.105791797210238	-0.0991495370322983
AAAATCGGGAGCGTAC_CTAAAACAACACTCAT	-0.0309500535288264	-0.032381027399498
AAAATCGGTGCCCTCT_AAGTCGCGAAACGACG	-0.0440376430610828	-0.0374364493513569
AAAATCGGTGCCCTCT_ATTGGTTGTCCTATCA	-0.0721248194688834	-0.0771156454797643
AAAATCGGTGCCCTCT_CATCACAAAGAAAAAA	-0.118870028456677	-0.111040501627385
AAAATCGGTGCCCTCT_CGTGAGCGCTCTAAAA	-0.0435905511030763	-0.0419701511053671
AAAATCGGTGCCCTCT_CTTGAATGCGTTAGCG	-0.040995505227712	-0.0370311623229787
AAAATCGGTGCCCTCT_CTTTTGCGAATTCGGT	-0.0875377715954521	-0.0948829051301098
AAAATCGGTGCCCTCT_GACACGGCCCAGTGCG	-0.103441446380263	-0.0870447059931861
AAAATCGGTGCCCTCT_GACCAAAAAAGCGGCA	-0.083567789076477	-0.0959871418194681
AAAATCGGTGCCCTCT_GGAATGCTGGGAACCT	-0.0127360202970881	-0.0136222934117375
AAAATCGGTGCCCTCT_TACAAGCTTAGTAGTT	-0.0428435710945098	-0.0431603097907017
AAAATCGGTGCCCTCT_TCACAATTAGGCACAA	-0.0342060813330297	-0.0350364799840822
AAAATCGGTGCCCTCT_TCGTGCGGCCGACTCG	-0.044655359130067	-0.0485043106291995
AAAATCGGTGCCCTCT_TGACCGGAGAGTTCCC	-0.12491421728971	-0.134682623878507
AAAATCGTATGTAACA_CAGGCCTTGGTAGACT	-0.0687350143606118	-0.0683603479419754
AAAATCGTATGTAACA_TTGACGGGCAATCTGA	-0.0910735165520751	-0.085123510593403
AAAATCTAATACGAGA_AAGTACACTACTTATA	-0.0938199985615655	-0.0964744676374324
AAAATCTAATACGAGA_GCAGATCAGGTGTAAG	-0.137708808270124	-0.151808095180196
AAAATCTAATACGAGA_TACAAAGGGGTGATAG	-0.0918178566208265	-0.0752107376922962
AAAATCTACACGTCAG_AATTTTCGACAAGGAA	-0.0379786652115824	-0.0401524471370374
AAAATCTACACGTCAG_AGATTATGGAGTTTTA	-0.0735982224906947	-0.0798924828672812
AAAATCTGGTTATTTG_CTGTGTCGCTGTCACA	-0.0257615667966102	-0.0215104478815039
AAAATCTGTTGCTTTG_ACGACAATCATACTGG	-0.0533590713027566	-0.0620784007326233
AAAATCTGTTGCTTTG_GGATCTGGGTATGTCG	-0.0392670156522457	-0.041362736528016
AAAATGAAAACTTGAT_AGCCATACGTTATACG	-0.10146731654194	-0.0798682854761983
AAAATGAAAACTTGAT_GCAGTGGTAAATAACG	-0.106282065253091	-0.153511640059721
AAAATGAAAACTTGAT_GTATCTTTCGGATAAC	-0.150147067433989	-0.140267165824573
AAAATGAAAACTTGAT_TGGTGACTTTAACCCT	-0.0640001320939235	-0.0548844001789013
AAAATGAATGAAGACA_ATCGATAACGAAATCA	-0.101090384194942	-0.106064935677937
AAAATGAATGAAGACA_CGTACGATTCAACCCC	-0.141627219327925	-0.122805867723319
AAAATGACCGCGGACA_CGCTGTGGATGCCGGG	-0.0840063807899909	-0.0738966315140723
AAAATGACCGCGGACA_GCGAGTGAAGATAGGA	-0.0933883341939023	-0.0878229555598241
AAAATGACCGCGGACA_TAAGATTGGCCGCAAA	-0.0936821772032696	-0.0871717058945534
AAAATGACTGTTAGCC_AAATACCGTTCAATTG	-0.151122478500574	-0.15421903341988
AAAATGACTGTTAGCC_AATCGAAAGACGTGGG	-0.0875135389406866	-0.085031233182297
AAAATGACTGTTAGCC_CCGTCGTGAGTTAACG	-0.090016758221461	-0.0613511349227171
AAAATGACTGTTAGCC_CGAGCGAGCTAACTGA	-0.17277261669917	-0.123401784157964
AAAATGACTGTTAGCC_TAATAATGTTGAAATA	-0.0752083049414568	-0.0773956296083759
AAAATGACTTAGAGCC_TCCCGGGCTTGAAAAA	-0.0437768839882118	-0.0353622739835637
AAAATGAGAACCTACG_CTAAATTAGGAACGTA	-0.0404396554619036	-0.036952570260201
AAAATGAGAACCTACG_GACACACGAGTATATG	-0.090439197857239	-0.106331075060224
AAAATGAGAACCTACG_GTCACGACAGCGATTG	-0.101876971021764	-0.127915097666352
AAAATGAGAACCTACG_GTCCTATAGAAAAAAA	-0.0671806735147857	-0.0998267892999692
AAAATGAGACTTGATT_ACAACAATGCCAGGCG	-0.0814157734875121	-0.128080942044899
AAAATGAGACTTGATT_GACATCTTAGTGATAG	-0.0557377134093572	-0.0481017249159505
AAAATGAGACTTGATT_TCAGAACCTTTTACAA	-0.0704334117739151	-0.0676375569090087
AAAATGAGACTTGATT_TTACATAGAGCGAATG	-0.0998312664861047	-0.115529842490825
AAAATGAGATGGAAAC_AGTAATGGGAGACATA	-0.0766706212095184	-0.0756776207392099
AAAATGAGCTGGCCAA_TCGAATACGTGCTAAG	-0.0867931453803397	-0.0965878599479553
AAAATGAGGGATATTG_AGAAGAATAATGATCG	-0.0371819219978385	-0.0372647606638961
AAAATGAGGGATATTG_ATCCGTAGGGACTGAC	-0.0780185254780014	-0.081015930173422
AAAATGAGGGATATTG_CCTAGGGATAGCGAAG	-0.0883698358412588	-0.0892948502910304
AAAATGAGGGATATTG_CGTTCTGTGCATCGAA	-0.0376299818343099	-0.0511206079494528
AAAATGAGTGAACGTG_ACTTTGTGGGGTTTAG	-0.0252936554005935	-0.0225134909406297
AAAATGAGTGAACGTG_CAAGTACGTACACAAA	-0.118698408648941	-0.110358963786457
AAAATGAGTGAACGTG_CCAATCGCACCTGTCG	-0.110257729351359	-0.0973444059131351
AAAATGAGTGAACGTG_GTCCCCCACGGAAAGC	-0.0793039506412996	-0.0820243503791402
AAAATGAGTGAACGTG_TCGTTTCCAGTAAACG	-0.0888668967286552	-0.102383980389528
AAAATGATTCGACTAT_AATCGGCACAGGCCCG	-0.151012651847552	-0.136378062884224
AAAATGATTCGACTAT_ACGATGCCCGAACCGT	-0.0910803247211571	-0.0992066850953177
AAAATGATTCGACTAT_CGGTTTATCAAAGGGA	-0.0927659242463717	-0.0886717135628105
AAAATGATTCGACTAT_GGCGTCAAGGGGACTT	-0.115992888971796	-0.116355711042625
AAAATGATTCGACTAT_GTACTAAGCGCGATAG	-0.035357733576196	-0.0373621416577336
AAAATGATTCGACTAT_GTCGTATCCGAAACTT	-0.110611184909644	-0.129510252143473
AAAATGATTCGACTAT_TTACTCCCTATAGGTG	-0.0967646608990937	-0.0910242324150497
AAAATGATTTATAGTC_AGGAAGAGAAAATCAA	-0.100752031568859	-0.0898314315098783
AAAATGATTTATAGTC_ATTACTATGTGGTGTA	-0.102480287082522	-0.0943067006747078
AAAATGATTTATAGTC_CATTATGGGCTGCTGA	-0.146452118855902	-0.10538720639199
AAAATGATTTATAGTC_GGGTCGTGTGATGGGA	-0.060228677207222	-0.0651116836115139
AAAATGATTTATAGTC_TGACAAATTCGAGAAA	-0.0621558850531445	-0.0712239900789171
AAAATGATTTATAGTC_TTCTATGCGCAAATAT	-0.0954524937172552	-0.0631987007677714
AAAATGCAACTTAGAG_CATATCTTATGCCCTA	-0.0925160935088552	-0.10004231358314
AAAATGCAACTTAGAG_GACCGCGCCTGTAAAC	-0.115785978710322	-0.104798556742896
AAAATGCCAATCCTCG_TCGAGAAGGATCCGGA	-0.130247255824822	-0.155901119201206
AAAATGCGCGCAAAGT_TAAGTTCAGTGCAGGA	-0.0882710043737699	-0.0963728317380685
AAAATGCTGTGTAAAG_AAATGTACGGGTTACC	-0.045352236746545	-0.0619317801967161
AAAATGCTGTGTAAAG_AGCAGCGATCTAGGGA	-0.0694137601069439	-0.071253211045038
AAAATGCTGTGTAAAG_AGGTAAAGTTTTGGAG	-0.0707185154612496	-0.0736436330450344
AAAATGCTGTGTAAAG_CAAGTCTATCACAGGA	-0.0925764130573635	-0.0973329262729106
AAAATGCTGTGTAAAG_CTAGTGATAATGTACA	-0.0716881977863306	-0.0611110123515498
AAAATGCTGTGTAAAG_CTCTAGAGCACAGATA	-0.0858788120957465	-0.0647825921570152
AAAATGCTGTGTAAAG_GAATACGCCAGACAAT	-0.0127604162608944	-0.0162218872641504
AAAATGCTGTGTAAAG_GATAATCGTACAAAAT	-0.0828132788263978	-0.0850144239495466
AAAATGCTGTGTAAAG_GGGGGACAGCAAAGAA	-0.0875267901084258	-0.0883130588430101
AAAATGCTGTGTAAAG_GTTGCACAGCCCACTG	-0.053518578614158	-0.0601670254378143
AAAATGCTGTGTAAAG_TGTAGCTAGGCTTTAG	-0.0282238229218154	-0.0269178633663655
AAAATGCTGTGTAAAG_TTATAACGGTAATTAT	-0.0854709385780421	-0.0654023929200922
AAAATGCTGTGTAAAG_TTATGGCACTATAATG	-0.133146860851172	-0.119568313657575
AAAATGGTCCGTAATC_AGGTAATTCGTAAATC	-0.0248538472588102	-0.0234372660869923
AAAATGGTCCGTAATC_TTATTAAGTACTGCCC	-0.11498095636915	-0.116523377462119
AAAATGGTCCGTAATC_TTTAGCTCATAAACCG	-0.079062000904103	-0.100462564297368
AAAATGGTGCGAGTGA_CGACAGCTCGCTAACG	-0.0371233235789962	-0.034187064822216
AAAATGTGTAGGCGAA_GAGGAATTTTCAGCGT	-0.0753637711237229	-0.0871675082961411
AAAATGTGTAGGCGAA_TCAACGAACCCATGCA	-0.120252435895146	-0.113264070523814
AAAATTAAACCATATG_GAATTTTGCATTCGGA	-0.0780674090396554	-0.0898101218295427
AAAATTAAATGCTTAG_ACTGATACGGTGCCGT	-0.0435156571399244	-0.0463793996219231
AAAATTAAATGCTTAG_ACTTTCGGCTGAAAGG	-0.0889043816611343	-0.10437823604831
AAAATTAAATGCTTAG_CCAGGCAAGAGGTAAA	-0.0633077953997472	-0.0737204172906982
AAAATTAAATGCTTAG_GTTGAAGAATCTTCAG	-0.0814615849737662	-0.117205017251298
AAAATTAAATGCTTAG_TTCCTTAAAAATGGAA	-0.0510282337301157	-0.058946387546861
AAAATTAACGCGAATG_ATAAATCATTAAAATA	-0.10128221310768	-0.0766876567385596
AAAATTAACGCGAATG_ATTTATGATTAAGGTA	-0.0985064313698253	-0.0851754172821412
AAAATTAACGCGAATG_CGACTTAAAGCGGTAT	-0.0455282740105909	-0.0623668989880871
AAAATTAACGCGAATG_CGAGCGAGCTAACTGA	0.0080568870553984	0.00822916337260939
AAAATTAACGCGAATG_GAATGACGACCACTCG	-0.128338703282864	-0.136155716210009
AAAATTAACGTCGAAT_ACAGACGGTCAAGGGA	-0.0741147729398996	-0.0939723640283329
AAAATTAACGTCGAAT_AGACGACGGGTATTAC	-0.0436738128652432	-0.0407431273413848
AAAATTAAGAGGTTGA_AAGGCGGCTATTCAGA	-0.0213524821602089	-0.0653710685825879
AAAATTAAGAGGTTGA_GACATTGCGCATGCAA	-0.0528749287826185	-0.055524363379795
AAAATTAAGAGGTTGA_TCAGAGCGGAGTGCCG	-0.108317391945288	-0.0635242828578855
AAAATTAAGAGGTTGA_TGACGGCTACCGTTAC	-0.121417981075732	-0.137642011315828
AAAATTAAGATGACAA_ATGGTCTATTTAACGG	-0.107631763678093	-0.0671532735706658
AAAATTAAGATGACAA_GGCAATTCCCTACAAG	-0.0863289736761438	-0.108890234505378
AAAATTAAGATGACAA_TTACCATTTACAAACA	-0.0492767479243653	-0.0584511029244001
AAAATTAAGCGGGATC_TGCATTAACTCCGGTG	-0.0615557465268716	-0.0555614553757013
AAAATTCAACTCTACG_GCATTGTGTTAACCGG	-0.0999386152437606	-0.124513196768743
AAAATTCATCATAGCG_AAATGCAAACGAATAG	-0.0454492108289977	-0.0541597763858795
AAAATTCATCATAGCG_AATAGGCCAATGAGAA	-0.0508589605346967	-0.0569454124153371
AAAATTCATCATAGCG_ATCAGACCCAATTGCG	-0.0894994631772843	-0.0812608721578387
AAAATTCATCATAGCG_CACTGGTACGGTGGGG	-0.106346477044464	-0.0888699905500534
AAAATTCATCATAGCG_CTAGTAAATGACATAC	-0.10848805265791	-0.133585019259837
AAAATTCATCATAGCG_TGTCCAAAAATGGGAG	-0.118870028456677	-0.0871268745347152
AAAATTCTTGTTGACA_CGTAAGCCCGGTTCGA	-0.102030587099206	-0.1045921069787
AAAATTGATATAGAAA_AAAAGTACACAGAGTA	-0.0166998892069206	-0.0322716313114806
AAAATTGATATAGAAA_AAAATAGACCTCACCT	-0.0623794630365184	-0.0516477177835864
AAAATTGATATAGAAA_CACTGATCTGCCCGTA	-0.0324015105743418	-0.0401326647020492
AAAATTGATATAGAAA_CCGGGGCCTACAAAAA	-0.0765899324462401	-0.0832403950863983
AAAATTGATATAGAAA_GTATTTTGTTAGATCC	-0.0390505576806767	-0.0437058623403675
AAAATTGCACGAGGTC_AGGAATGCAAGCGCAT	-0.132449403684967	-0.127658581508813
AAAATTGCACGAGGTC_GATCTGTATGGGCAGA	-0.10338618345795	-0.10671064376108
AAAATTGCATACACAC_AACAAAACGCAGGTGA	-0.133008583395831	-0.106017657602314
AAAATTGCATACACAC_ATAAACTAAACGAGAG	-0.0681728413264464	-0.0771583111769382
AAAATTGCATACACAC_ATCTGTTGAAATTCAA	-0.0627935004871199	-0.0596523455986534
AAAATTGCATACACAC_GACCTGTTCGCCACAT	-0.105812848769553	-0.136950941700631
AAAATTGCATACACAC_TATACCAACGGAATCA	-0.0744616867882657	-0.0633014681970754
AAAATTGTACTAAATC_AAGCGAAAGACTACTA	-0.0830139181233646	-0.0613580066190537
AAAATTGTACTAAATC_ATGTTTTAAAATTGTG	-0.124816091623604	-0.137610667058315
AAAATTGTACTAAATC_CGGCCTAAGAACAATT	-0.0352710331817664	-0.0359751915337906
AAAATTGTACTAAATC_GGTCTTAGAATCGTTA	-0.0443318731828515	-0.0425292255798888
AAAATTGTACTAAATC_TGTACGAGAGCTCTAG	-0.0797360933351275	-0.0726306431084065
AAAATTGTTAGGTAAA_TAGAACGGCAACCCAG	-0.0263299807045148	-0.0296902538579992
AAAATTGTTAGGTAAA_TATCTCGATAGGCCGA	-0.0494087831475964	-0.0525047181195794
AAAATTTAAGACGGAA_ATAGCTGCATAGATCG	-0.110463088145976	-0.110106921527362
AAAATTTAAGACGGAA_CGAAGGCTCAGTTTCA	-0.123615696128228	-0.13763660754387
AAAATTTAAGACGGAA_GGGTTAGGCGGTTGAA	-0.118856003464883	-0.115118760519688
AAAATTTAATAAATCA_CGACTAAAGATCATGA	-0.100752969020977	-0.108742414958003
AAAATTTAATAAATCA_GTACCGGTCTGGTACA	-0.141129093565339	-0.144915521542893
AAAATTTAATAAATCA_TGAACGCCTGTCGGAG	-0.0969217860438422	-0.0759940305202813
AAAATTTAGTCCATGG_AGTGTTATAAGTCCAG	-0.0889447840101964	-0.117346374832699
AAAATTTAGTCCATGG_CCAAAGGCGCGAGAAA	-0.061193637960037	-0.0688386173760165
AAAATTTAGTCCATGG_CGATTCGTAAAATATG	-0.0875560333011716	-0.0832727327221126
AAAATTTAGTCCATGG_CTAAGAGACCGTAAGA	0.00191008763508412	-0.000437010312714668
AAAATTTAGTCCATGG_GCCGGTTTCAGCGTAA	-0.0497551299559793	-0.0561224348431994
AAAATTTAGTCCATGG_GGCTGAGCGACACCCA	-0.101768193747588	-0.106285384211098
AAAATTTAGTCCATGG_GGCTGCTCGATGCGGG	-0.157312674644895	-0.134145898095218
AAAATTTAGTCCATGG_GTAATAGATCGCGTTA	-0.1249420685256	-0.0898526854357712
AAAATTTAGTCCATGG_TGGAACTGCCGGGTCA	-0.0727982021190197	-0.0722499656826073
AAACAAAAGGGGGGTG_AAAACGAGTTCCAATG	-0.104411627490318	-0.10144908218625
AAACAAAAGGGGGGTG_AGAGTCGCGGAACGAT	-0.0132681795944147	-0.021027640716213
AAACAAAAGGGGGGTG_CAACAGATCTATATCT	-0.0719214262023414	-0.105568836347751
AAACAAAAGGGGGGTG_CATGCAAAGGTCTATG	-0.0887385416298061	-0.0947246676574984
AAACAAAAGGGGGGTG_GGGCGTGTCAGATGTA	-0.0801282451832497	-0.0738483479931911
AAACAAAAGGGGGGTG_GTAAGGTATTCGACTC	-0.0542125879845542	-0.103486646169522
AAACAAAAGGGGGGTG_GTCAACATCCTTCTCA	-0.109142869113214	-0.103501658687341
AAACAAAATAACGCCG_ACATAAGAGTGCAGAG	-0.0640665524013373	-0.0528921901996675
AAACAAAATAACGCCG_CCATATACCGCACAGT	-0.0396340425508921	-0.042390036261523
AAACAAAATAACGCCG_GGCAAGAGGTACTTAC	-0.0748935777344576	-0.0635184060591712
AAACAAAATAACGCCG_GGCGCACATCCTAACG	-0.03277095445539	-0.028348261606788
AAACAAAATAACGCCG_GGCGGCGAAGTACGAT	-0.0584569324177878	-0.0566796846308483
AAACAAAATAACGCCG_GGTAGCATAAGGGGGT	-0.0796182604185811	-0.0938123908433534
AAACAAAATAACGCCG_GTAAAAGCAATAAATT	-0.0337465604346568	-0.039195606346349
AAACAAAATAACGCCG_TCAAAGAGTAACGATG	-0.0481726205082914	-0.042333582785879
AAACAAAATTGTTTCG_CAGCTTTCACTTTACA	-0.0703848195086866	-0.096706837641783
AAACAAAATTGTTTCG_CGCTCTTGAGATACAA	-0.0642516535390704	-0.0664620494743452
AAACAAAATTGTTTCG_GTTAACGTCGAAAAGC	-0.0200050974073503	-0.0243152717582812
AAACAAAATTTATGGA_AGATTGACCACATCGG	-0.117990341070295	-0.133648234862347
AAACAAAATTTATGGA_AGTTAGAAATAACATC	-0.104462403632545	-0.124574812308531
AAACAAAATTTATGGA_CATATTTATGTGTGGA	-0.0749285904179821	-0.0816300631145015
AAACAAAATTTATGGA_CTGAAACCAATCCACG	-0.0777107362752426	-0.0927477337003071
AAACAAAATTTATGGA_GAACTAACTGGCGGAA	-0.0804669983874286	-0.0794494404828842
AAACAAAATTTATGGA_TATTCTAATAAGCATA	-0.0772723181924483	-0.0940869291316838
AAACAAAATTTATGGA_TGGCCTAGATGGAGGA	-0.0952787807281991	-0.0884880252487332
AAACAAAATTTATGGA_TTAAAACCCCACTGGT	-0.0630543056935314	-0.0628506934842462
AAACAAAATTTATGGA_TTAAATACAGCCCATA	-0.0893431733775309	-0.0888095533193439
AAACAAACGCGCTTCG_AAATTTGAGGTAAGAG	-0.0840671470673962	-0.0885887297839223
AAACAAACGCGCTTCG_TAAATTCAGGACGACC	-0.0456560413191089	-0.0455846849924294
AAACAAACTAGAAATG_TTCAAACGAATGAGCC	-0.100037250532091	-0.0990916712983805
AAACAAAGGGTGCTAC_AAGACTGGGGCTGAGA	-0.113481580730576	-0.0672706821256834
AAACAAAGGGTGCTAC_AATGACGAATGGCGAA	-0.0747378637369598	-0.081885467566334
AAACAAAGGGTGCTAC_ACCGATAGTAGCAATA	-0.0920987036723789	-0.0554029719228635
AAACAAAGGGTGCTAC_CTGAGCGAAAATTTAG	-0.0760040329273216	-0.0685505972685676
AAACAAAGGGTGCTAC_GAATATTACGAAGCCG	-0.0817636958067711	-0.105656651394561
AAACAAAGGGTGCTAC_GAGTTTACGCGTGAAA	-0.0533137849132703	-0.0565547154423219
AAACAAAGGGTGCTAC_GGGACCCCTACGCTCA	-0.0553780128137013	-0.0685268217167195
AAACAAAGGGTGCTAC_GTTGATTGCGCGCGGA	-0.0704305773417717	-0.0586266662482653
AAACAAATGAATACTA_CGGGTGTATTAATCAG	-0.0798736700730064	-0.0826834011376958
AAACAAATGAATACTA_GAAATTAGGCAGCATA	-0.0647971835480258	-0.0824991276072704
AAACAAATGAATACTA_GCTTGGGTACTCATCA	-0.0459793247141661	-0.0489433617531203
AAACAAATGAATACTA_TAGGCGAGCGAGACCA	-0.0765794523151852	-0.10295790896589
AAACAAATGAATACTA_TTACGCGAGTGACAAA	-0.0903097999921325	-0.0991370274375976
AAACAAATGAATACTA_TTATCGGGGAGTCATG	-0.0480880373962769	-0.0440736822609489
AAACAAATGAATACTA_TTCCGCATGGAACTCA	-0.0505737012142538	-0.0654867363397461
AAACAACCGGAAGCCA_AGGGTTAACAAGGGTG	-0.10895624951119	-0.122587752270853
AAACAACCGGAAGCCA_ATTTGCAACCAGAGAA	-0.0851575837926083	-0.0889621184902976
AAACAACCGGAAGCCA_TAAGACGCAATGGGAG	-0.0981054376010281	-0.115848420218149
AAACAACCGGAAGCCA_TACCCTCGATAATTAG	-0.0764775864146912	-0.0824857114986566
AAACAACGACAGGAAA_AATCAGGAAATAGACA	-0.0506769293752772	-0.0523222631454663
AAACAACGACAGGAAA_TAGCGCTCGGATAGAA	-0.109822880433071	-0.0901252146146013
AAACAACTTTAAACGG_AGCACTTACGACACAA	-0.0720339527286925	-0.0706816239755623
AAACAACTTTAAACGG_CCGAATCCCGCGCCGA	-0.0938048955446236	-0.0684575764635044
AAACAAGACAAGTAGG_GTGAAGAGTATTGGGG	-0.116881576334377	-0.137020003062914
AAACAAGACAAGTAGG_TTAGAGCTCTTTACCG	-0.0914062620318448	-0.0978014615754301
AAACAAGACAAGTAGG_TTCTTTTAGGTGCGAA	-0.0896409592305844	-0.0973367169488144
AAACAAGGGATTTGAG_CCCTAAGGGTATAGAT	-0.128589709481914	-0.135382756101865
AAACAAGGGATTTGAG_TTTGAAGCCTTGTCTG	-0.0988912078176751	-0.101000431029208
AAACAAGGTGGACAAA_ATTTTAGACACAGCTG	-0.055421952225014	-0.0566097174917699
AAACAAGGTGGACAAA_TGTATTCGCCAAAAAA	-0.0666106297435249	-0.0850380918983544
AAACAATACGTCAACA_CTAAAAAAACTCGAAG	-0.132866436781084	-0.111367697932162
AAACAATAGGGTCTTA_ACTGCGCGGTTATCGG	-0.0410612391219223	-0.0318835339760934
AAACAATCGAAATGAT_CGTCGAGGCTCGCAAT	0.0151670953403547	0.0152001214547116
AAACAATCGAAATGAT_TAGAAGGAGGACAAGG	-0.123152097995216	-0.0976305437022058
AAACAATCGAAATGAT_TAGGACAATACTTTGT	-0.0508815712293714	-0.0420727095286934
AAACAATCTGTATTAG_ATTGTCAGCGCCGCAA	-0.00998346878252811	-0.0281802029630515
AAACAATCTGTATTAG_CCCCGCGTTTGAAGGT	-0.13720822068971	-0.136086192812198
AAACAATGCAAATAAA_AAAATATGGATAAGAG	-0.107919582671225	-0.098996363580191
AAACAATGCAAATAAA_AAGGCATACGTACACA	-0.0620164278486908	-0.0656635278966821
AAACAATGCAAATAAA_GCCGCATAATGTATGG	-0.0759557278682551	-0.0786069625561363
AAACAATGCAAATAAA_GCCGGAAACTGCTCCG	-0.0741119883729811	-0.0723448866146471
AAACAATGCAAATAAA_TTTTTGCAAATCGGCA	-0.109952212585977	-0.11077090167945
AAACACAACATCTTGA_AGTAATAATGGACCTT	-0.0214605115174729	-0.00779189706312646
AAACACAACATCTTGA_AGTGCAAAATGCGTAG	-0.06964144512805	-0.0671311905253312
AAACACAACATCTTGA_ATGACGGTGGCACGGG	-0.111248123973796	-0.130098343782649
AAACACAACATCTTGA_CCAGAACATGTAAACT	-0.108776386318079	-0.125584558109954
AAACACAACATCTTGA_CCTTTTATCGTGTGTA	-0.0537134561618023	-0.0431504079420605
AAACACAACATCTTGA_CGTATTACCTAGATGG	-0.0716972673230625	-0.0678498655581215
AAACACAACATCTTGA_GCGCCTCGTTGTGAAA	-0.088665723728788	-0.0777190580774816
AAACACAACATCTTGA_TACGATAGCTAGAAGG	-0.091963727885885	-0.0809081244014004
AAACACAACATCTTGA_TTGCTTGGGGCAACTA	-0.0388158486717927	-0.0364700082561017
AAACACAGTTTCTTTT_CCGAAGCTGAATCCTA	-0.0948397450772849	-0.0946839774302656
AAACACAGTTTCTTTT_TGGGGTAATCTCTGAC	-0.15038770925188	-0.101894407640795
AAACACAGTTTCTTTT_TTAGGATTCAGGACTG	-0.0680964122703961	-0.079423416359389
AAACACAGTTTCTTTT_TTAGTATTTAAGAAAA	-0.0879398504913421	-0.0820617618428237
AAACACATAGACAAGC_AAACACCCATTATTGA	-0.0807655423201457	-0.0745063889770927
AAACACATAGACAAGC_AGTTTGAAAATCGATC	-0.0911571487070722	-0.0962910858454639
AAACACATAGACAAGC_ATAAAATGCGGGTAGA	-0.057957709945207	-0.067278998292724
AAACACATAGACAAGC_GAAACAGATTTATTTG	-0.0122730054990305	-0.0138647277153846
AAACACATAGACAAGC_TATACAATAGCTCAGG	-0.110157696905915	-0.111557920491298
AAACACATAGACAAGC_TCACAAATATAACTCG	-0.0665619113300919	-0.0678163092811482
AAACACATAGACAAGC_TCGTAAGTCACGGTAC	-0.0636467881511265	-0.0610670380361247
AAACACATAGACAAGC_TTAAATAAGCTGTTAA	-0.0560415716739767	-0.0544452583445822
AAACACCAATGGCCAA_CGAGGAGACCCGCTTT	-0.0660325139709087	-0.0609752002044397
AAACACCAATGGCCAA_TGCTAAATAAACGGTT	-0.0690241326212776	-0.0587200707324977
AAACACGAAGATACGA_AGCTGCCTCACAACAG	-0.10499422038053	-0.0783582512800755
AAACACGAAGATACGA_GAAGAAATATTCCTGA	-0.0738246623657857	-0.0939943707911522
AAACACGAAGATACGA_GTTATCCCCAGTGCTG	-0.0651437571713539	-0.0648552367921753
AAACACGAAGATACGA_TACCCTCGATAATTAG	-0.098047705320684	-0.100006197965791
AAACACGAAGATACGA_TATTTAGCTTATATGA	-0.109593766989581	-0.123073781298796
AAACACGCATATAGAC_GATTTAATCATGGAAG	-0.0486313974778795	-0.0454094890410724
AAACACGCATATAGAC_TTTGACTTGCCAAGTA	-0.115785978710322	-0.115398881589289
AAACACGGTTAAGAGA_GTTAGATGCTTTAATA	-0.085141167434969	-0.081267926107695
AAACACGTACTATTTG_ATGAGTTTGTGACATT	-0.0402113884087827	-0.0515421987469311
AAACACTCGTGTCAAA_GAATGCATATGAATCG	-0.0864693458774042	-0.0912225966570952
AAACACTGAAGAACTG_AACAAATAATAATACA	-0.115911103718944	-0.110182833678676
AAACACTGAAGAACTG_CCGGAGACAGAGGCAG	-0.0689631325581408	-0.0642612886454998
AAACACTGAAGAACTG_CTCGTACGAAAGGCGG	-0.0539088987233709	-0.0570141068381364
AAACACTGAAGAACTG_GAGCGCCCCGCTACAG	-0.0680828010420297	-0.069066253205081
AAACACTGAAGAACTG_TAATCCCTGGGAATCT	-0.0960744591214212	-0.0941769953031136
AAACACTTAAGAATCC_CTCAAAGGGACACTAA	-0.0384743673212199	-0.0409100004584322
AAACAGAAAAGGGAGG_AGGGACTCTAATCACA	-0.108185280049383	-0.102899979120266
AAACAGAAAAGGGAGG_TCACTACATTGAACTC	-0.0991905334301947	-0.0870009743288907
AAACAGAAAAGGGAGG_TCATTATATATCCGGA	-0.155294173744277	-0.122223801993006
AAACAGAAAAGGGAGG_TCTTTTCCAGTACTAA	-0.0452974523899337	-0.0443073928837285
AAACAGAGAAGAATGA_AGACGAATTAATAGGG	-0.0957997425503658	-0.0745255840578155
AAACAGAGAAGAATGA_TGATATTTCTGCACCA	-0.0714403686874313	-0.0580513574213236
AAACAGATTACTATTC_AATTCAATTCAGAGGT	-0.10252516930477	-0.0968801809623981
AAACAGATTACTATTC_AGGACGGTGTTTGTAG	-0.095288705994379	-0.0882840885526789
AAACAGATTACTATTC_CCAGAATAATAGCAGC	-0.0882286879174184	-0.0900951153135851
AAACAGATTACTATTC_TTTGGTATTCATTCTA	-0.104063670339391	-0.0816996546490298
AAACAGCAACTTTCGG_GCAGTCTGCGAAGCAA	-0.128779610522984	-0.0991327257913501
AAACAGCAACTTTCGG_TACGCATAACGGACTC	-0.0561183501067909	-0.0524476653379652
AAACAGCAACTTTCGG_TATATCAGCAGCTAGG	-0.0815039392422272	-0.0839842533859774
AAACAGCCAAGAATAA_AAGGATGGCTAGGCCA	-0.0582271187223379	-0.0603445098082998
AAACAGCCAAGAATAA_AGTCGATGTGGCTTGA	-0.0600083038768511	-0.0533608166872061
AAACAGCCAAGAATAA_ATAAAATGAAAGCATT	-0.0970621855243803	-0.0811116464047171
AAACAGCCAAGAATAA_ATTAGAGTCACAGACA	-0.0838561559700888	-0.0931972705342043
AAACAGCCAAGAATAA_CGATAGCACGAGGAAG	-0.0924175885986175	-0.098041625575391
AAACAGCCAAGAATAA_CTAGATAACCATGATT	-0.0139511617631546	-0.0130415332292586
AAACAGCCAAGAATAA_GAAAAACATGGCCGGA	-0.105497072807407	-0.109319105187102
AAACAGCCAAGAATAA_GATGCGCAGCTGCTAC	-0.0856267949805399	-0.0605788598803426
AAACAGCCAAGAATAA_GGACAGTCGCGAAAAG	-0.0790301560711249	-0.0825716997750997
AAACAGCCAAGAATAA_GGTATAAAATAAGACT	-0.133746599495096	-0.152967452538784
AAACAGCCAAGAATAA_TCGTCCTTAGTGGGAG	-0.0592050903808034	-0.0609619035367146
AAACAGCCAAGAATAA_TCTAAATGCAAGCTAA	-0.0805692426931817	-0.0687525252288922
AAACAGCCAAGAATAA_TGCGCCTAAATTGATA	-0.091367071443454	-0.0985927093300434
AAACAGGATGCATAGA_AACACATCGCGGAAGA	-0.110116605003877	-0.120287926085904
AAACAGGATGCATAGA_ACACCACTTCGGACCA	-0.0548359142938034	-0.0551572072064729
AAACAGGATGCATAGA_ATACGGGGAAGCTGTA	-0.101106902903146	-0.0959231600033791
AAACAGGATGCATAGA_ATGGTTGATAGGTTAC	-0.0921403978445429	-0.0847457408037068
AAACAGGATGCATAGA_CAAATATCAGCAAGCT	-0.116172913284452	-0.111427322277031
AAACAGGATGCATAGA_CACGGCAGTACATGCA	-0.0874954026826576	-0.0921991919747601
AAACAGGATGCATAGA_CAGCGGAATCCGCGAA	-0.103128761878408	-0.106778407386953
AAACAGGATGCATAGA_CTGAGGTCTCGGCAAT	-0.0338551260561583	-0.0333353921709372
AAACAGGATGCATAGA_GACGGTAGAGGAGAAG	-0.10504990583238	-0.086406085579785
AAACAGGATGCATAGA_GATAGGAAAAAACCAA	-0.0508666257275765	-0.0525810964845894
AAACAGGATGCATAGA_GTTTTGGAATGACGAA	-0.0130040970688536	-0.0499492457704986
AAACAGGATGCATAGA_TAAAAAACAACAGACT	-0.0893574796781129	-0.0567492748040589
AAACAGGATGCATAGA_TACGAACTCCGTAGGG	-0.0416128146170923	-0.0465682343754136
AAACAGGTGGATGCAA_TAGTACCCTCTTTATA	-0.0431656846382428	-0.0469758587911082
AAACAGGTGGATGCAA_TCCTGACAGTGCGCTT	-0.0481896452302202	-0.0491443513828234
AAACAGGTGGATGCAA_TTGACTTATTAAATAG	-0.072431567017967	-0.0780055566552901
AAACAGTACACATTGA_AGGACTGCATCGTACA	-0.0101476714704855	-0.0072651645311459
AAACAGTACACATTGA_ATACATTCCATGAAAA	-0.0799744855192625	-0.0763024282603723
AAACAGTACACATTGA_CGGCTTCCACGGTAAA	-0.0849522722165419	-0.090869668140875
AAACAGTACACATTGA_CTAACTCTGTTAGGCG	-0.0157591006441183	-0.0160887192175855
AAACAGTACACATTGA_CTGTTATGAATATAGA	-0.147087411427146	-0.107357807880102
AAACAGTACACATTGA_GCTCTCGTATGGTAAG	-0.0759092099444231	-0.0946361678686321
AAACAGTACACATTGA_GGCTGACACTGAAGAT	-0.104357736082363	-0.0931236185959912
AAACAGTCAAGAAGCG_ACATCCACGCGTTATA	-0.106105987528948	-0.129182170205298
AAACAGTCAAGAAGCG_ATACATTTCAAAACGA	-0.0663092468772708	-0.0910559650865672
AAACAGTCAAGAAGCG_GGAACAGGTAATTAGA	-0.06816100138078	-0.0856779519175393
AAACAGTCAAGAAGCG_TGCTAAATTGGGCAAA	-0.0245444402651332	-0.0268981860102096
AAACAGTCAGCCTTTG_AGGTTAACCGGGTATA	-0.0302823318991035	-0.028605865974151
AAACAGTCAGCCTTTG_CTAGCATAGCAAATGA	-0.027051911014943	-0.0326814114016679
AAACAGTCAGCCTTTG_GATGAGCGTAAGTTTA	-0.0960070553969889	-0.0850477900130139
AAACAGTCAGCCTTTG_TGACCTACGCAGTGCG	-0.0300962228686873	-0.026711711177379
AAACAGTCAGCCTTTG_TTGACCCATGAATCTG	-0.0203349553009902	-0.0197161706411609
AAACAGTGAGACCAAA_CGAGGAGAGCAGACGA	-0.0889079303278851	-0.0764660489411488
AAACAGTGAGACCAAA_TCTAATTATAGCACTG	-0.0746977574697605	-0.0776474416667375
AAACAGTGAGACCAAA_TGTCCGAGAATGAGAA	-0.0539063181759972	-0.0585214316300771
AAACAGTTTAATAGCA_ACACAACATCGCGTTT	-0.122326723787107	-0.072129970356747
AAACAGTTTAATAGCA_CTGCCGAGAGCCGCGT	-0.0397726988693056	-0.0515467399735424
AAACAGTTTAATAGCA_TCCTCATGAATGCCCT	-0.159994186109719	-0.124428035975913
AAACAGTTTAATAGCA_TTAATACACAATCTGG	-0.0722299378740871	-0.0676199755485171
AAACATAAAATTGTGA_GGCCTTGTGTACCCGC	-0.124603159227797	-0.0942751603941612
AAACATAAATACTGAT_AGATTATGGAGTTTTA	-0.105577292310946	-0.0889846633353491
AAACATAAATACTGAT_ATAGCGATATTCTAAA	-0.0246647440329509	-0.0287011223955734
AAACATAAATACTGAT_TGACAAGTCGAGCAAA	-0.0457415099504248	-0.054005394445312
AAACATAAATCCTTTG_AAACCTAACCGTTGCC	-0.0751716954175059	-0.0761465469974519
AAACATAAATCCTTTG_AACTCTTCCCTCATGT	-0.0913710658455775	-0.0788893012119376
AAACATAAATCCTTTG_ACGCGTGGACAATGAA	-0.0280301984074275	-0.0305490392788278
AAACATAAATCCTTTG_AGCTTAGAATAGTATA	-0.048276204360705	-0.0420952861081837
AAACATAAATCCTTTG_CAGGTGTCGACATCCA	-0.124572214628491	-0.131379165451306
AAACATAAATCCTTTG_CCGAGTTGCTCGAATG	-0.0657837490550896	-0.0546718752482458
AAACATAAATCCTTTG_CGAATATAATCAAGAA	-0.109371752971213	-0.112471490860665
AAACATAAATCCTTTG_CTCATGATGAGCGCAA	-0.0754747099590857	-0.077170209188488
AAACATAAATCCTTTG_GTATCAGCAAATTGGA	-0.117684916525371	-0.107414302278658
AAACATAAATCCTTTG_TAGCAGTACGGGGTGA	-0.101987934813786	-0.0792997377476698
AAACATAAATCCTTTG_TATATATAGTCGACTT	-0.0875792129929992	-0.0860066743323415
AAACATAAATCCTTTG_TCAGACCCAGATAGGG	-0.138774711016342	-0.114089677173417
AAACATAAATCCTTTG_TGAAAAAACGATTGTC	-0.0752501946980684	-0.0847187113181615
AAACATAAATCCTTTG_TTGCCATGCTACACAA	-0.108403679659026	-0.0901966988386737
AAACATACAACCCCCG_TTACATTATACTGCCT	-0.0860406549042511	-0.0874159178907445
AAACATACATTAAAAC_ATGGGCAAGGAAAGAG	-0.0979092452174661	-0.110627303341494
AAACATACATTAAAAC_TTTACTTAGCACCTTG	-0.0761159341385751	-0.0764227889493859
AAACATAGGAAATAAA_CAAATAACGTGAGGGA	-0.00935803834006842	-0.0132962443884345
AAACATCAGCACTCGT_AGCCGGCTGTTACCGA	-0.0591183650521166	-0.0654536906245559
AAACATCAGCACTCGT_CGTTACATGTGCCATT	-0.0682159828161319	-0.0820054775976977
AAACATCCCTAGCCAA_CCCCGGGATTTGACTA	-0.0386958243087379	-0.042926508844186
AAACATCGCTCAAATA_AAGCCCCTAGTCTCCG	-0.0876414702884524	-0.115435152386598
AAACATCGCTCAAATA_ATAGATCCCTGCTAAA	-0.0888311788927201	-0.0822845304946878
AAACATCGCTCAAATA_GAATTGCATGATTGGA	-0.0927130033396949	-0.0965152772705951
AAACATCGCTCAAATA_GGCTAATGCATACGGA	-0.0564197801205729	-0.0582796407135437
AAACATCGCTCAAATA_GGGTGTCGAAGCCGCG	-0.118558574228169	-0.0962335406438285
AAACATCGCTCAAATA_GGTAGAATGGGTGTTA	-0.0620748159658243	-0.0519566583625292
AAACATCGCTCAAATA_TGAACTTCATAATTAA	-0.0488480197506344	-0.0543955526853293
AAACATCGGATTAATA_GCAATCTAATAGCGAC	-0.0576392726332135	-0.0575537352558493
AAACATCGGATTAATA_GGATGGCCAGCAGAGA	-0.12132481603694	-0.100506239764647
AAACATCGGATTAATA_TAAAGATCAGCAAATA	-0.119873455728158	-0.109699456514908
AAACATCGGATTAATA_TAGGTGAAGGGGGATG	-0.10061693155859	-0.0617606785636611
AAACATCTGTTATGTG_ATGTGTCCAGTAACGG	-0.0617775335959814	-0.0581132195033145
AAACATCTGTTATGTG_ATGTTATTATTTGACA	-0.090231621973437	-0.11788305476403
AAACATCTGTTATGTG_GAATACGAAATTTTTA	-0.041244084864763	-0.045104571104193
AAACATCTGTTATGTG_TAGTAAATACATAAGG	-0.0856171299279765	-0.0928044659810015
AAACATGAACAGTAAA_AGAGAGATAATGCAAA	-0.024029258181233	-0.0309312573487497
AAACATGAACAGTAAA_GTGCAAAATAGCGTGG	-0.0405062661760055	-0.0380652247920374
AAACATGAAGGGATGA_ACGTGGTCTTAATACA	-0.0751369321993118	-0.0686798442654071
AAACATGAAGGGATGA_CTCCCAAAAGGCTGTT	-0.093415477563803	-0.0914130955017216
AAACATGAAGGGATGA_GCATGGTTCACTACAA	-0.119012288443892	-0.0938514395186334
AAACATGAAGGGATGA_TAGATTCTGAGTCTAA	-0.122298020287471	-0.125634648226386
AAACATGAAGGGATGA_TCACAACGGAGCGGAT	-0.0998971744028857	-0.0892463560141045
AAACATGACTAGGGCA_ACGGTGGTTGTGGATA	-0.107776129429095	-0.104998666473886
AAACATGACTAGGGCA_CAATAGAATCTTACCA	-0.113293076338599	-0.114411300762487
AAACATGACTAGGGCA_CGCGAAGAACGGGACG	-0.0663173960650007	-0.0787264028631144
AAACATGACTAGGGCA_GTACGGGTTTGAAATG	-0.122089198477293	-0.0840572053561462
AAACATGACTAGGGCA_GTGTGGATCGCAGTCC	-0.136091882303163	-0.113576636010399
AAACATGACTAGGGCA_TACCAAGTATAGGCAC	-0.0744925537229289	-0.0873832525099278
AAACATGACTAGGGCA_TGATGTGTGCTTCTTT	-0.108838881083977	-0.078324279604391
AAACATGAGAATGTCG_GTCGGTGGTCACGAAA	-0.11475812708869	-0.113879400443793
AAACATGAGAATGTCG_TAAACGGCCCACACTG	-0.0619994490433405	-0.049879791504522
AAACATGGCAGACTGG_TTGTGCCCAAGAGATA	-0.0517534809970363	-0.0550638594944645
AAACATGGGGTAAGTT_AACAAACTAAAATGCC	-0.0815736378461285	-0.0800185979071096
AAACATGGGGTAAGTT_CAACGACACGCCTGTA	-0.0789240914684629	-0.0790465419529411
AAACATGGGGTAAGTT_CATTGTCTATGACAAT	-0.127783617418088	-0.130253807253494
AAACATTGACAGTATC_CCAGTTCGAAATCGAG	-0.0453914746423469	-0.0446574397141173
AAACATTGACAGTATC_TAGCTCTTGCTATTAG	-0.0241709612761063	-0.0211374480045963
AAACCAACAATCTGAC_AATTCGTTGAGGAGCA	-0.100445640568047	-0.104734269035246
AAACCAACAATCTGAC_GGCAGAATCTCGGAGT	-0.0431794091514079	-0.0459313252852545
AAACCAAGAGACCGTA_CATACACAACAAAATG	-0.0729033606428443	-0.0746563299852871
AAACCAAGAGACCGTA_CGACTTAAAGCGGTAT	-0.0337092448933959	-0.0165204821781998
AAACCAAGAGACCGTA_CGCGGACAAATGGGCT	-0.101164227721969	-0.104966845112663
AAACCAAGAGACCGTA_CTTGTAAAGGTATAGT	-0.0934767215812004	-0.0838373061883425
AAACCAAGAGACCGTA_GATTGTTGGCGTGGCA	-0.0488759137061437	-0.0433169207988363
AAACCAAGAGACCGTA_GCTGAGGAGATCGTAA	-0.0681936353405287	-0.0671224808339309
AAACCAAGAGACCGTA_GGCAAGCCTGGGAGTG	-0.0449135914083668	-0.0369868315090863
AAACCAAGAGACCGTA_TATTTAATGACCACTA	-0.0886949101388929	-0.079358336779305
AAACCAAGAGACCGTA_TCACTGCAACGGCCAA	-0.105357700052267	-0.0800838124019791
AAACCACATGTATGAA_AGCGACGGAGTCTACA	-0.0451127148714757	-0.0414514295939681
AAACCACATGTATGAA_AGGAGCACTAATTAAG	-0.086296171375025	-0.0881792283622393
AAACCACATGTATGAA_GTATAACTCTACACAG	-0.132866946798892	-0.129253960295742
AAACCAGTAAGGCGCT_AAGTGAAAGGCTAATA	-0.0415475182470539	-0.0394046797835833
AAACCAGTAAGGCGCT_GATCGAGCGGTGAGAA	-0.0844778706666963	-0.0948726989214675
AAACCAGTAAGGCGCT_GCAGCATATCAATGCA	-0.0475634626182392	-0.0460961404184869
AAACCAGTAAGTTGAG_ACGGAACCAAAACTTA	-0.0399966750768361	-0.0399154170654987
AAACCAGTAAGTTGAG_ATTCAACCAGTCATCG	-0.0383374125143396	-0.0436757581988349
AAACCAGTAAGTTGAG_CTAGCTAACTAATATC	-0.0719226597688784	-0.0743260915423459
AAACCAGTAAGTTGAG_TGGTGATATACATAGA	-0.0976974282572703	-0.0969554554627404
AAACCAGTACCCATAG_ATTACATAGGTATTAG	-0.0536450574847095	-0.0561258153320522
AAACCAGTACCCATAG_ATTACTATTAAACAAG	-0.0991427028219857	-0.107350886581971
AAACCAGTACCCATAG_GGCTGAGCGACACCCA	-0.119616894901492	-0.104890756494154
AAACCATAATTCAGTA_AGAGAGACGACCCGTG	-0.0753791821554447	-0.04897174537977
AAACCATGCAAAGTTC_AGGGGATAATTTGCGA	-0.112262698280379	-0.107505584950743
AAACCATGCAAAGTTC_CCTGAGCAGTGAAGCG	-0.0795638859457724	-0.0748288963234384
AAACCCAATAAATTGA_AGCAATATTGCGAGTC	-0.0779505974126043	-0.084547832274035
AAACCCAATAAATTGA_AGCGAATATCCCAGGA	-0.0920342694330502	-0.0720711759238461
AAACCCAATAAATTGA_AGTCTATCGTGTAACA	-0.0408942115164141	-0.0309042284609092
AAACCCAATAAATTGA_ATATTACCGACAAAAA	-0.0656870448126189	-0.07228601377217
AAACCCAATAAATTGA_ATCAGAGAGGATTCCG	-0.0277034993763291	-0.0215257891264471
AAACCCAATAAATTGA_CTCGGTGCCAACTGAA	-0.0385627891030884	-0.0887193742640562
AAACCCAATAAATTGA_GTGGAAGGACCCTCGG	-0.0877229354816779	-0.104101111551927
AAACCCAATAAATTGA_TGAGGCGAATATAGAA	-0.0827566188057404	-0.0809257974639287
AAACCCAATAAATTGA_TTCGAAGCCGGATCTG	-0.0575072588334741	-0.0583705870994979
AAACCCAATAAATTGA_TTGAATAGCTAGCGAA	-0.0322225238899694	-0.0361711569149283
AAACCCAGGGCAAACG_AAAACGAGTTCCAATG	-0.0766658005557238	-0.0738375436939051
AAACCCAGGGCAAACG_ATCGTTACGCGAACGG	-0.080780253633064	-0.0737818266482191
AAACCCAGGGCAAACG_GACTGTCCTTGTAAAA	-0.0194132298260493	-0.0266317771752601
AAACCCAGGGCAAACG_GAGGAATAGATATCAT	-0.0348364603205036	-0.0331370282761572
AAACCCAGGGCAAACG_TACATGAACGTTTTTG	-0.0607705264512289	-0.0571057179392932
AAACCCAGGTCTCGGT_ACTAAAGCGTCTTAAA	-0.0772918012933681	-0.0988713297299333
AAACCCATGTTAAAAG_AATAGCTACGTCTAGT	-0.0981710829128252	-0.0885832563155878
AAACCCATGTTAAAAG_AATATGAGTCAACTCA	-0.0860787481458358	-0.100876791950722
AAACCCATGTTAAAAG_AATTAGGCCCGGAGAG	-0.0269914885754329	-0.019507225144387
AAACCCATGTTAAAAG_ATACGTGCATAATGGA	-0.0817993123258507	-0.0902615908943751
AAACCCATGTTAAAAG_CCACTCATAAGCTATA	-0.0290996574268945	-0.0209517634597491
AAACCCATGTTAAAAG_CGAAATCCTTGATCCT	-0.0279757832922506	-0.0280181055386905
AAACCCATGTTAAAAG_CGTTCTGTGCATCGAA	-0.139859224016265	-0.0626679608733575
AAACCCATGTTAAAAG_GATCGACTACTGGAAG	-0.0474195394467972	-0.0521530351599686
AAACCCATGTTAAAAG_TGCTATACAGATGGGG	-0.110679184508304	-0.108493413122058
AAACCCATGTTAAAAG_TGGTACATGGTACGAG	-0.0671306744029887	-0.0951680899695869
AAACCCGAGAAAGGAG_TTCAAACCAAGTGCCA	-0.0936606379074321	-0.116658519332013
AAACCCGATATGAACG_ATTTCATCTCCATTAG	-0.0393545522750836	-0.0438439023162251
AAACCCGATATGAACG_GTTGCCGTAGTAATAA	-0.118862679998141	-0.120718541559881
AAACCCGATATGAACG_TGCCACTGCTTATCAT	-0.0322334290112715	-0.0336570311248515
AAACCCGATATGAACG_TTTAAAGCTGTATTTA	-0.17265942097044	-0.0941174194050744
AAACCCGGCGGAGGCG_AAAAAGTAGAATGAAA	-0.0715520692076799	-0.0649241447747762
AAACCCGGCGGAGGCG_AACTTACCAGGGAAAA	-0.0799464539640134	-0.0821717575984802
AAACCCGGCGGAGGCG_AGAAACGCAAGCGTCA	-0.0468008083835997	-0.0498942475748997
AAACCCGGCGGAGGCG_ATATAAGCAAGAGCGA	-0.0191166861411149	-0.0251827916790227
AAACCCGGCGGAGGCG_ATTGAAAACAATGAAG	-0.117117301067154	-0.124852558862088
AAACCCGGCGGAGGCG_CATTTAGAACCTAGCG	-0.111066563412883	-0.0873778436610993
AAACCCGGCGGAGGCG_CGCCGCTCTGTGAGTG	-0.0489914727993314	-0.0496604547969931
AAACCCGGCGGAGGCG_CTGACTCAACGGAAGC	-0.0833865174563345	-0.094004834824045
AAACCCGGCGGAGGCG_GCTCAGTCGATAGGAC	-0.0266490337307397	-0.0202371694004636
AAACCCGGCGGAGGCG_GGATCAAGGTTGCTCC	-0.0598854579771707	-0.0605064805052199
AAACCCGGCGGAGGCG_TATCGCGGGGCAGAGG	-0.0838062685958273	-0.0905946806958247
AAACCCTAGTTAGAAG_AACGTAAAGATAAAAT	-0.0298076076062396	-0.0295584288512392
AAACCCTAGTTAGAAG_ATCGCGGCATATCATG	-0.0853968474330886	-0.0889329806807065
AAACCCTAGTTAGAAG_ATGACCCGAGCTAATG	-0.0589821700407362	-0.0636007458919828
AAACCCTAGTTAGAAG_ATTTCCAAATATAAGG	-0.0929274792555513	-0.0863141405340452
AAACCCTAGTTAGAAG_CAAAAGCCGATAGTCC	-0.097583517021105	-0.100000807222821
AAACCCTAGTTAGAAG_CGAGCTCCGATTATCG	-0.0639965998406482	-0.099254523965496
AAACCCTAGTTAGAAG_CGGCTGAGCATATTGG	-0.0824174858960958	-0.0761872171032781
AAACCCTAGTTAGAAG_CTGCTGAAGTGAGTAA	-0.0580855660246823	-0.0543807792706769
AAACCCTAGTTAGAAG_CTGCTTATTTTCCCCG	-0.0404876262904476	-0.0341817005314863
AAACCCTAGTTAGAAG_GACGCAAGGGGATCTA	-0.116630629804258	-0.108465546211178
AAACCCTAGTTAGAAG_GAGATACGGTGACACG	-0.114286498841988	-0.122804463228285
AAACCCTAGTTAGAAG_GCCACCCTAATCAATA	-0.0717902958352153	-0.0713199791528624
AAACCCTAGTTAGAAG_GCCAGGGTGTGCAGTA	-0.0884404296633819	-0.0929948789948809
AAACCCTAGTTAGAAG_TAGATTCTGAGTCTAA	-0.104598229282686	-0.132443596084182
AAACCCTAGTTAGAAG_TATGGAGCTTAAAAAG	-0.0992363109608864	-0.0975187320231412
AAACCCTAGTTAGAAG_TCTTCTGTGACGGACG	-0.0577229797653121	-0.0534954023370193
AAACCCTAGTTAGAAG_TGCTGACCACCCTAGA	-0.105049905441092	-0.0990559873734354
AAACCCTAGTTAGAAG_TGCTGGGCTATCGTAA	-0.0466355887888796	-0.0774415126416884
AAACCCTAGTTAGAAG_TGGTAAGCGGGATGCA	-0.0557282784319605	-0.0608192995051218
AAACCCTAGTTAGAAG_TTGGCCTGAAACCTGG	-0.0653986785025132	-0.0847355138216124
AAACCCTATCGAAAGA_ACCTGTTGAATTTACG	-0.100627046033981	-0.0968908211534806
AAACCCTATCGAAAGA_CAAGTGACGATTTACG	-0.0760333008713233	-0.0650648197799765
AAACCCTATCGAAAGA_CCCCTAGACCCTAAAG	-0.0841875892711026	-0.113590718277152
AAACCCTCACGAATGA_AGATGAAAAGCAGGCA	0.00918796110558662	0.0110205520145137
AAACCCTCACGAATGA_TGTGATTGCTACAGGC	-0.0347342001797295	-0.0374809796233218
AAACCCTCGCTCCGGA_AGTGAAAGCTGGCCAG	-0.0593834446011886	-0.071190897225875
AAACCCTCGCTCCGGA_CGCCTTGATTTAATTG	-0.0779530379256613	-0.0808520187994588
AAACCCTTTTAACTAA_AGGAGCACAATAGAGC	-0.0662057967479378	-0.0565688470131648
AAACCCTTTTAACTAA_GAAATCTAAGCAAAAC	-0.066722600477747	-0.0690987838379087
AAACCGAATCGAGCAC_ATGAAGCCAAGCACCC	-0.0496350372990749	-0.0502151054591825
AAACCGAATCGAGCAC_CAGGATGCCTGCACAG	-0.0554605464275777	-0.0782195756686881
AAACCGAATCGAGCAC_GTTCGCGAACACGGGC	-0.132080169698783	-0.0988237750434797
AAACCGAATCGAGCAC_TATTCGCGGTATTGAA	-0.0864362628636801	-0.088285720231398
AAACCGAATCGAGCAC_TTAAAGACAGACTGGT	-0.028118899172068	-0.024319889071789
AAACCGATGAGAAAAA_AAACCCGAACTTCGCA	-0.141692783468195	-0.197182436680501
AAACCGATGAGAAAAA_AATGTTCGGAATTAAC	-0.0740233654516126	-0.0779877109403048
AAACCGATGAGAAAAA_AGAAAGAAATTCCTTG	-0.0172883806712167	-0.0165820317899506
AAACCGATGAGAAAAA_AGTTACACGCAAGACG	-0.0282234938875302	-0.0271510045604637
AAACCGATGAGAAAAA_ATTATCCATACTTGTA	-0.0814707770273935	-0.0702157152685706
AAACCGATGAGAAAAA_GACCTAATCTCAGTGT	-0.0339020749513405	-0.0299695374185577
AAACCGATGAGAAAAA_GCGGGAAAACAAAAAA	-0.12491421728971	-0.0996418335948341
AAACCGATGAGAAAAA_GCTCCCGGATTTCAGG	-0.0982392747843808	-0.12702408897149
AAACCGATGAGAAAAA_GTCGTTACACGCGCCT	-0.0568554682955211	-0.0483901862989895
AAACCGATGAGAAAAA_TGTACATATCTACAGA	-0.0476928654568689	-0.0509895209917374
AAACCGATGAGAAAAA_TTACTCCCTACCGCCG	-0.0755599971850693	-0.067800374551945
AAACCGGCGAGAACAA_GAGTAGCGTAGAACAA	-0.0405804491569127	-0.039213843056625
AAACCGGCGAGAACAA_GGGGACCAGTGGCTGC	-0.115578479277977	-0.128372447752369
AAACCGGGGCCAATAA_TACGAGGTTGCACTTG	-0.102999790445834	-0.0953148989008052
AAACCGGGGCCAATAA_TGAGGTCGTGGAAAAA	-0.125324343486314	-0.117946627365509
AAACCGTCCAAGAGAT_ACAAACAAGAGGCATG	-0.120753497542862	-0.0889665565252876
AAACCGTCCAAGAGAT_ACACAAAACGATCGTG	-0.0707821724930173	-0.0572769243215146
AAACCGTCCAAGAGAT_ACCACGAGATAAAGTA	-0.108733857886244	-0.0951828820252305
AAACCGTCCAAGAGAT_AGGGCTATTTACGCTG	-0.0407626295215238	-0.0405868852546141
AAACCGTCCAAGAGAT_CATCGTACTGGGACGT	-0.119620577111864	-0.0803246366193576
AAACCGTCCAAGAGAT_CTAATCAATATTACAT	-0.0328799390537561	-0.0346448980250128
AAACCGTCCAAGAGAT_GATGAAGCATCGCCTG	-0.0951172781109813	-0.0948119290080556
AAACCGTCCTTCGATA_AAATGTTGTTATAAGA	-0.0561997165605022	-0.0635864943193316
AAACCGTCCTTCGATA_ACACCACTTCGGACCA	-0.0526484582160061	-0.0552354938858984
AAACCGTCCTTCGATA_AGCTTACTAAGAAAGG	-0.0793076361438636	-0.0730529325413554
AAACCGTCCTTCGATA_ATCGTTACGCGAACGG	-0.0274478552600475	-0.0269236406772436
AAACCGTCCTTCGATA_ATCTTGACTACGATAT	-0.0778668444620341	-0.076874913910327
AAACCGTCCTTCGATA_CAAGTAGCCTACTAGG	-0.0934211239729808	-0.132972109141869
AAACCGTCCTTCGATA_GACGAGTGAGATTCCA	-0.153866839049383	-0.109454182026185
AAACCGTCCTTCGATA_GATCTACGATGTAGGA	-0.0769649798769258	-0.0752453608467677
AAACCGTCCTTCGATA_GTAATAACTCAGGCAT	-0.0735148804061648	-0.0885832563155878
AAACCGTCCTTCGATA_GTCGCAGAGAGGGCTT	-0.0537048446668523	-0.047404116249031
AAACCGTCCTTCGATA_TCAAAAGTGGTGCCCC	-0.0524807973933284	-0.0571793447704567
AAACCTACAAAAACAG_GGAACAGGTAATTAGA	-0.119506242849171	-0.152563149750359
AAACCTACAGTTACCG_AGAACAGAAGCAAGTA	-0.0897657531950856	-0.0826850979666326
AAACCTACAGTTACCG_GAAATGGAGTCCGGGT	-0.0644790938052945	-0.0607233404395504
AAACCTACAGTTACCG_TTGAAAAAGTATGAAA	-0.0961240888184007	-0.0919536593889675
AAACCTACGACTAGAA_ACGCAATAAACAACCT	-0.0942739064746466	-0.0903779929911184
AAACCTACGACTAGAA_GATTGACAAATGGTTA	-0.0466436304414167	-0.0435663999805386
AAACCTACGACTAGAA_GCAACGCTACAAAGCG	-0.0902203800487739	-0.0836891002549894
AAACCTACGACTAGAA_TCTAGTGTCAAAGCTA	-0.0448796875272071	-0.0590430328509176
AAACCTACTGACGAAA_TTGCAGAGCATCGCCG	-0.107293913163048	-0.108364220016922
AAACCTAGGAATGCCG_AAACCTCGGACACGGA	-0.12050340405203	-0.144133557461757
AAACCTAGGAATGCCG_CGAACACGTATAACGG	-0.0839060480847524	-0.0965617300733901
AAACCTAGGAATGCCG_GCGTACGGGCAGATAG	-0.0643442896410506	-0.0563668854420853
AAACCTAGGAATGCCG_GGACCAAATAGGTGCG	-0.0772780593592427	-0.0776506892574328
AAACCTAGGAATGCCG_GGCGGTCGGCAAAGAC	-0.0902649082351557	-0.0920310061092073
AAACCTATGTTCTAAC_AGCACAATTGAGGACA	-0.0244543963674788	-0.0275200899567947
AAACCTATGTTCTAAC_CCAGAGGAATACTTAG	-0.0801703414698977	-0.0825167846016605
AAACCTATGTTCTAAC_GTACCTTTTATGGGCA	-0.0940227807698244	-0.0913542389710308
AAACCTATGTTCTAAC_GTCCGGGAGAGGCAAA	-0.0785968224511502	-0.0748259410830872
AAACCTATGTTCTAAC_TAGTATCTAGTATAAA	-0.0605303295697763	-0.0512338395624429
AAACCTATGTTCTAAC_TCACAAATATAACTCG	-0.0809932059392493	-0.0774090663468646
AAACCTATTAAGGCAA_AAAACTTAACTGGCTC	-0.067711611428332	-0.0761543294746089
AAACCTATTAAGGCAA_AAGATTCTAATCTGCG	-0.00932977000440069	-0.00690148906378841
AAACCTATTAAGGCAA_CCAACACAGTAAAATA	-0.0640904127500745	-0.093762810526749
AAACCTATTAAGGCAA_CCATTCACAAACCCGC	-0.0972855061813166	-0.0885299661979951
AAACCTATTAAGGCAA_TAAGCCAGGGAAAGAA	-0.0790710105927546	-0.0731308762017261
AAACCTATTAAGGCAA_TGAAAATGTCATACCA	-0.0697463513503356	-0.0840771484280762
AAACCTGAAAAAAGGA_ACCTCTAACACTAGAA	-0.0716239585692968	-0.0714787095785216
AAACCTGAAAAAAGGA_CATCGGACAGGATAAC	-0.115682430622442	-0.117438015223999
AAACCTGAAAAAAGGA_CGCTGAACTAGCTTAA	-0.0653969775490977	-0.0705846474930516
AAACCTGAAAAAAGGA_CGGTAAGCAATCACCG	-0.13911623294611	-0.100238714387521
AAACCTGAAAAAAGGA_CTCAAATCACACAATG	-0.103533777848945	-0.102068010679035
AAACCTGAAAAAAGGA_CTCTAGAGCACAGATA	-0.115500606872737	-0.147399923602427
AAACCTGAAAAAAGGA_GAGTGCATGGATCGAA	-0.0701875601633507	-0.0613353547802932
AAACCTGAAAAAAGGA_GTATGAATACTCATTT	-0.0833776533179561	-0.0930872745163134
AAACCTGACCGACTCA_AGCCACAATCAATATA	-0.103954212425217	-0.0883180372969123
AAACCTGACCGACTCA_GTGCAAGAGGCTCAGG	-0.101823694830217	-0.0999235847805698
AAACCTGCCAATAGGT_GTTTTTGATAAATGTA	-0.0647616273480767	-0.075819274744374
AAACCTGCTCATTTCA_AAGGATAAGAGCGCGG	-0.065086934032709	-0.0606508437751905
AAACCTGCTCATTTCA_GAAACGAAAGCCACCA	-0.0886949101388929	-0.0959830335348676
AAACCTGCTCATTTCA_GCCCTTCTGTAGCAAG	-0.0713964508846989	-0.0987465429352418
AAACCTGCTCATTTCA_GTGTGAGTACGGTACA	-0.0562800645607257	-0.0550065356413579
AAACCTGGAGCGTTTA_AAGTAATGGTGAATTA	-0.0170827899774295	-0.0138187303092503
AAACCTGGAGCGTTTA_ACCATCCCTTCGTGAG	-0.0826652471090219	-0.0690968642554112
AAACCTGGAGCGTTTA_AGGGTATGACCACAAA	-0.082153844607104	-0.0833819841925412
AAACCTGGAGCGTTTA_CATAGGGATCCATACA	-0.18003422144903	-0.128910114900889
AAACCTGGAGCGTTTA_CCAGGCAAGAGGTAAA	-0.0935438998093541	-0.0949214289100504
AAACCTGGAGCGTTTA_CCCAGCCAACGTAGAT	-0.0687025510237028	-0.0548408072904147
AAACCTGGAGCGTTTA_CCCTACGCTGGAAAAA	-0.114692926187591	-0.0849583255418818
AAACCTGGAGCGTTTA_CTTTTCACTCGTTGAA	-0.0716407593270707	-0.0722331676535944
AAACCTGGAGCGTTTA_GGGTAATTGTAAAAGA	-0.0886049770370054	-0.138964782096203
AAACCTTGGACCCAAG_AGCTTGGCATGGGTTT	-0.116841018802527	-0.092429460617214
AAACCTTGGACCCAAG_CATGTCCCACGGGTTA	-0.104900862877807	-0.134211846521825
AAACCTTGGACCCAAG_GCCACAAGCTATTAAA	-0.0482332638107498	-0.0477350607088184
AAACCTTGGACCCAAG_GGCATCGGTCTCAGAG	-0.0576163540824762	-0.0597100574588365
AAACCTTGGACCCAAG_TGCGAGGAGCCTGGTA	-0.0681563655329096	-0.080390290652048
AAACGAAAACCAGATG_AATTTACGTACGAGCT	-0.142626994410157	-0.142225500555538
AAACGAAAACCAGATG_TAATGAGGTATTATGG	-0.0721668592787494	-0.0775976531509446
AAACGAAAACCAGATG_TATTGCCTCAATACGA	-0.0725200344838496	-0.0941721580410793
AAACGAAAAGGCTTTC_GAGTATAGCAAATGTC	-0.0554218839488265	-0.100377952063378
AAACGAAATGAAAAGG_ACCGAATCGCATCTTC	-0.0938389849214083	-0.0914353487585005
AAACGAAATGAAAAGG_AGTGAGATTTAAATTA	-0.103171521767766	-0.0869616895877037
AAACGAAATGAAAAGG_AGTTCCTTGAGCACCC	-0.142651696706822	-0.130204155363476
AAACGAAATGAAAAGG_ATGGAGGCGAAGGGAA	-0.0742023091815707	-0.0647808514281664
AAACGAAATGAAAAGG_CTACATTCGAAACATA	-0.0675435858355415	-0.0699827194745775
AAACGAAATGAAAAGG_CTATGTACCCAGAGGA	-0.117995925621741	-0.107678480606324
AAACGAAATGAAAAGG_GACAGGGTAAAAATAA	-0.0454025559647072	-0.0645545124279035
AAACGAAATGAAAAGG_GCCATTCGCATGACCA	-0.0626497191984783	-0.0670877301817798
AAACGAAATGAAAAGG_GCTAAATTGAGATCTA	-0.0901542474693861	-0.1003423446304
AAACGAAATGAAAAGG_TAAGCTGCAGGATACA	-0.0611447776807403	-0.0522920495635353
AAACGAAATGAAAAGG_TGGCCAATATTATGAA	-0.0954069550303248	-0.105162173874888
AAACGAACGATTCCAT_AGGCTAAGTGGCATAG	-0.0309444233770275	-0.023907960250866
AAACGAACGATTCCAT_AGGGCAGTTGGAATCT	-0.0164580849769584	-0.0141565402101248
AAACGAACGATTCCAT_CCAAACAATATACTGT	-0.0381789018318491	-0.0372804525812076
AAACGAACGATTCCAT_CTAAAATAAGTACTTG	-0.110530864110756	-0.1015613030633
AAACGAACGATTCCAT_GACACGCCTGATTGAG	-0.112393298103636	-0.128719907634699
AAACGAACGATTCCAT_TAAAAACCGGAAAAAA	-0.10537382958241	-0.112003900172913
AAACGAACTGGGATCT_TGGCAGGGGCAGTGGA	-0.0819076618058046	-0.0795749025961543
AAACGAATGGTTCTCG_CAATAAAGACTATCCT	-0.0398650941304651	-0.0455990404357451
AAACGAATGGTTCTCG_CCAAGTTCTAACTTTG	-0.0973369344419539	-0.121150953790818
AAACGAATGGTTCTCG_CCTATAAGAATAGGAG	-0.0844977243317467	-0.087420117820185
AAACGAATGGTTCTCG_CGGCACGGAGAGTAGA	-0.0989292740875832	-0.0940300861405596
AAACGAATGGTTCTCG_GATGCAGGTAGCAATG	-0.0676251470290878	-0.0787206751597666
AAACGAATGGTTCTCG_GGTGCGAGTGTAAGAA	-0.0955300925180861	-0.0751055279629028
AAACGAATGGTTCTCG_GTGTACGTCAGGGTAT	-0.0117091430170681	-0.0141778188906519
AAACGACGAGGGGTCA_ATTAGTGCTGTGATGT	-0.0236874697379862	-0.0225200613988648
AAACGACGAGGGGTCA_CTGGTACTTACCGGGA	-0.0931134537364754	-0.0775454561329995
AAACGACGAGGGGTCA_GCGACAAAGGGTAAAG	-0.0797166395616623	-0.0811214383664866
AAACGACGAGGGGTCA_TAATAGGTCCAGCGTA	-0.136936430002169	-0.133554667316418
AAACGACTAGAAACGT_CAAGAACCGTTTGAGT	-0.0467022913539711	-0.0474625673897437
AAACGACTAGAAACGT_GAATCCGAGTTACGAC	0.00636192774840452	0.00961861782143341
AAACGACTAGAAACGT_TCTGCGCAGTCCCTAG	-0.0568446561581813	-0.061181084453029
AAACGAGAACAACAAA_AAGACTTTAGAATAGA	-0.0494099244007311	-0.0569280026525787
AAACGAGAACAACAAA_ATTAATTAATAGATGA	-0.0929672363614705	-0.0756080592683239
AAACGAGAACAACAAA_GGTGTTGTTGGAGCTG	-0.110806810438586	-0.13854372630528
AAACGAGAGTGATGGG_CGTTTAGGACAGAATA	-0.114092579921912	-0.121954351612543
AAACGAGAGTGATGGG_GACCTAAATAAAAGGT	-0.0848047649584106	-0.0843129239017076
AAACGAGAGTGATGGG_GCGTGAATGGCGATAG	-0.0759288629941092	-0.0796190219706997
AAACGAGGACAAAAGG_AAGGCCAAGAAAAGAG	-0.0480659498749217	-0.0561103521224962
AAACGAGGACAAAAGG_AATAGCCTCGGGTACA	-0.0303817952282404	-0.0292323037573016
AAACGAGGACAAAAGG_AGAAATAGGTAGGGTA	-0.112021324593523	-0.113917997741967
AAACGAGGACAAAAGG_CTATACGCTTATAGAA	-0.0395396127376739	-0.042929071478584
AAACGAGGACAAAAGG_GCGTGCTGTTGATGGA	-0.132449350404722	-0.106739669863016
AAACGAGGACAAAAGG_GCTGTGATAGAACACA	-0.0891441892088538	-0.0860146534714578
AAACGAGGACAAAAGG_TCCATACCACCGCTCG	-0.0775217508564123	-0.0929783020396246
AAACGAGTTATTACAG_GACACACGAGTATATG	-0.0994146402386299	-0.132560843731286
AAACGAGTTATTACAG_GACATGGACAGAGGTA	-0.107170800689677	-0.0807097732201759
AAACGAGTTATTACAG_GCAAACAATTAATCTC	-0.0663342034177232	-0.0985775859622357
AAACGAGTTATTACAG_GCCTCCTGGTAGGGTT	-0.126953699369005	-0.106756753515162
AAACGAGTTATTACAG_TAGCGTGGATCAAGGA	-0.0762966975208422	-0.080862562734165
AAACGAGTTATTACAG_TTGCATTAGCAAAGAA	-0.0551138504044018	-0.0635336670119256
AAACGAGTTGGTAACA_TACTCTGGCAAAGAAG	-0.0376363683196515	-0.0299774253742721
AAACGAGTTGGTAACA_TTATTAAGTACTGCCC	-0.0684642275914654	-0.0826391320136917
AAACGATACTAAAGGG_GCCTAAGGAATCATGG	-0.0924901427858414	-0.0834684677709622
AAACGATACTAAAGGG_GGCGATAGATATTTAG	-0.0479185198596854	-0.0429102914471778
AAACGATACTAAAGGG_TAGTTAGGGTGCGTGA	-0.160765920901995	-0.11590847354751
AAACGATACTAAAGGG_TCTTGCGTGAAGACAG	-0.0243121575445046	-0.0302462036899555
AAACGATAGTTACATA_AAAATTTAGAGATGGG	-0.0843449641000189	-0.0850366494283667
AAACGATAGTTACATA_AAAGTTAGAGTGAACA	-0.0980639035314764	-0.0908354309079668
AAACGATAGTTACATA_AGAGCGTGGAAACGGG	-0.0294330052422437	-0.0199986657130551
AAACGATAGTTACATA_AGTGATACAAAACATA	-0.119820738910479	-0.101079243842591
AAACGATAGTTACATA_CACAAGGAATAACAGA	-0.0677340117073931	-0.0651530314760715
AAACGATAGTTACATA_CCTTGAGGACGTCTAG	-4.89690836971019e-05	0.00146244297983446
AAACGATAGTTACATA_GACTGTCCTTGTAAAA	-0.0940090893756137	-0.0870009764403907
AAACGATAGTTACATA_GAGGAATTTTCAGCGT	-0.0597201340522474	-0.0392026250477034
AAACGATAGTTACATA_GGACATACGTAAGAGA	-0.0680799477580248	-0.0733200953889418
AAACGATAGTTACATA_TATTGCAATGTGAAAA	-0.0783918342295531	-0.0796865085407028
AAACGATAGTTACATA_TCGGGAACTGTTCGTT	-0.088195321105118	-0.0892913382964409
AAACGATGAGACGGCT_AGACTGGAAACATTGA	-0.0773182654593173	-0.077182470739981
AAACGATGAGACGGCT_AGGCCTCTACTACGGG	-0.0452917106214992	-0.0398306230465128
AAACGATGAGACGGCT_GAATACATATCACGAA	-0.118292853596571	-0.128870457656018
AAACGATGAGACGGCT_GATCCACAGGGCAATA	-0.110215423924682	-0.155583226347157
AAACGATGAGACGGCT_TCGTAGCGGCAATTGA	-0.108528846239216	-0.102486731856674
AAACGATGGTCAGAGA_AAACCCCAAGAGGTTG	-0.109865540527818	-0.107339404583845
AAACGATGGTCAGAGA_CATCTGAAAACATAAG	-0.0635337555974585	-0.0740238794014809
AAACGATGGTCAGAGA_GACGGCGTTTGGAAAG	-0.0350540671102814	-0.035439925570785
AAACGATGGTCAGAGA_GGAACTTCAATGACAG	-0.0870169613349287	-0.0925244999235579
AAACGATGGTCAGAGA_GGTTATGACAAATGAC	-0.017070270560404	-0.0207234828302638
AAACGATGTAGCGAAG_CCAAGACGCTGGGATT	-0.0479573391330813	-0.0643580494780639
AAACGATGTAGCGAAG_TTAAATGACCTACGTG	-0.0493574141784121	-0.0590747726856473
AAACGATTAAAAAGAA_CAGCTTAAGAAAATTC	-0.100072741137508	-0.0811886875365727
AAACGATTAAAAAGAA_CTCGTCGCTTATAGCT	-0.116744536542588	-0.0887364369460259
AAACGATTAAAAAGAA_GACTGTCCTTGTAAAA	-0.0300497565626385	-0.0515896225418152
AAACGATTAAAAAGAA_GGCCGTAATAAGGATA	-0.0553600478654242	-0.0459710594588633
AAACGATTAAAAAGAA_TAGTATGCACGAAGTG	-0.0261754567870505	-0.0231001931613276
AAACGATTAAAAAGAA_TTTACCATTAACGCTG	-0.0576427447677145	-0.0585184865324631
AAACGATTAGTGATCA_AGCAATTGGCTTATGA	-0.0679521329599845	-0.0726112934678822
AAACGATTAGTGATCA_CCCACAAATAAGGAGA	-0.0718203707552161	-0.0832671956772679
AAACGATTTAGGGGGG_CCCATGAGCGGAAAGG	-0.0775425646132271	-0.0815123589835759
AAACGATTTAGGGGGG_CTCTCAGACAGAAGTA	-0.113974366624937	-0.113501820501903
AAACGATTTAGGGGGG_GGAAAATACTGGATGG	-0.0973345132410405	-0.124516020692669
AAACGATTTTCCTTCT_ACTGCAGAAATCGGCA	-0.0324579148112578	-0.0294505798899591
AAACGATTTTCCTTCT_ATGTATATAAAGTGTA	-0.088207437418299	-0.0773035837888156
AAACGATTTTCCTTCT_CAAAAGCCATTGCGAG	-0.0927618119379955	-0.102984514326841
AAACGATTTTCCTTCT_CGAAAGGCGGAGCAAC	-0.0864397503221899	-0.078580315527373
AAACGATTTTCCTTCT_CGACATTAAAACTATT	-0.061243344623493	-0.0767778244477051
AAACGATTTTCCTTCT_GAAGACCACAGTAAAT	-0.0854357768762357	-0.10112055201198
AAACGATTTTCCTTCT_GGATATGTCTACATTC	-0.136270388631392	-0.114152846811508
AAACGATTTTCCTTCT_TCTGGGCCACCCTATG	-0.100011694100404	-0.103850718886793
AAACGCACATTGGATA_AGGGTTAACAAGGGTG	-0.11151684887628	-0.0778505131856572
AAACGCACATTGGATA_AGTGAAGTATGACAAG	-0.0591951873723791	-0.0644373173843568
AAACGCACATTGGATA_ATCCCCACAGAAGATT	-0.0315928977888907	-0.0476243967013479
AAACGCACATTGGATA_ATTCTTGCTCCCGAGA	-0.0586254957664041	-0.0734821697574247
AAACGCACATTGGATA_CATGGCCCGAGTTGTG	-0.115582740844999	-0.0921934238817433
AAACGCACATTGGATA_CTCGGGCCGTCTCTAA	-0.0684055058987642	-0.0655391833103973
AAACGCACATTGGATA_GAGGGATTGCATATAA	-0.0376819699744139	-0.0228190281358422
AAACGCACATTGGATA_GGCGCCATGGATGCCA	-0.0526751475068607	-0.0717543031417081
AAACGCACATTGGATA_GTCAGTCACGAAATGG	-0.114721588376601	-0.111849764277378
AAACGCACATTGGATA_GTGAGTCGTTAATATT	-0.00536385036445055	-0.00336152920233383
AAACGCACATTGGATA_TAGTAGGTACACAAGC	-0.090562684597327	-0.0841751964166451
AAACGCACATTGGATA_TCCCTTGAGTGGTCAA	-0.0635338110878663	-0.0616994980242379
AAACGCACATTGGATA_TCGATTGCTCTAATGC	-0.0331085005083391	-0.0345009432431877
AAACGCACATTGGATA_TTACGAATACGGCACC	-0.0896345236257802	-0.0818155607674092
AAACGCACGGACACGG_AAAGGGGTTCCTGTAA	-0.152717952191935	-0.141424974230072
AAACGCACGGACACGG_AACGCACAGATCAAAA	-0.0363845519132901	-0.105754000741067
AAACGCACGGACACGG_TGTCTGTAGTCCAGTG	-0.0295864878334514	-0.0268048864227331
AAACGCACGGACACGG_TTCTCTACAGTCTGAG	-0.0724610242811868	-0.0635476683849324
AAACGCAGGGCCAGTA_CCTTACAACCTTTGAA	-0.107433155584642	-0.124936306096552
AAACGCATGGTAGAGA_ACGAATCCTAATCTGG	-0.0319755631194364	-0.0320295690053224
AAACGCATGGTAGAGA_AGCAACAAGTCTGCGA	-0.0960223396614361	-0.0679899284147649
AAACGCATGGTAGAGA_GGTTAGTAAGATGATT	-0.0722457622105105	-0.0738830510391113
AAACGCATGGTAGAGA_TAGACCACATAAAACA	-0.0734303325425075	-0.0668556565883829
AAACGCATGGTAGAGA_TAGACTATCACCGAAG	-0.113706365872583	-0.13868229345637
AAACGCCTTAACTACA_TCAGCATGTACTCTGA	-0.0806457604754299	-0.0859555064327189
AAACGCGCGCTTAAAA_AATAACAAAAAACATA	-0.0954205605155024	-0.076999514199721
AAACGCGCGCTTAAAA_CGCATGTGGCGAACAG	-0.054231388389914	-0.0657682566482072
AAACGCGCGCTTAAAA_CGTGAAGGACTTTCTA	-0.0857977061003602	-0.0853041113004074
AAACGCGCGCTTAAAA_GAAGATCGTCGCTCTA	-0.0858977394293886	-0.0856454140931077
AAACGCGCGCTTAAAA_GGCCAAGCACGGCCGG	-0.0589787802684617	-0.0745960578352553
AAACGCTCAATGGGTT_AGGTAATTCGTAAATC	-0.0575687533411589	-0.0524344299902403
AAACGCTCAATGGGTT_TTACTCAAACGTAGCT	-0.0921179142634988	-0.0819888046739981
AAACGCTCAATGGGTT_TTGAGGTGCAACCAGA	-0.0809101165316699	-0.087157945488812
AAACGGACTTTCTAGA_AATTAGGCCCGGAGAG	-0.0666448752259764	-0.0700027807918559
AAACGGACTTTCTAGA_GACCGGCCGTAGTAGG	-0.0836119717698861	-0.0942915174476379
AAACGGACTTTCTAGA_GGACTAGGTGATAGAC	-0.104071316360085	-0.132401941304481
AAACGGACTTTCTAGA_TGCCAATCAGATTTAC	-0.087182200617818	-0.0885786031317469
AAACGGAGGTCCAAGA_AAAGTGAGATGCTTAT	-0.100266593955173	-0.0757159457717123
AAACGGAGGTCCAAGA_ACAAATTATCGGTATA	-0.038701964475694	-0.0402705262179731
AAACGGAGGTCCAAGA_ACCATGCTTTTTCCAC	-0.0447343449937779	-0.0669499117229546
AAACGGAGGTCCAAGA_AGTATCCAGGGAAGCG	-0.0300666738299461	-0.0402718470783514
AAACGGAGGTCCAAGA_CATGCTTACATAAAGG	-0.0991528095520229	-0.101587030119755
AAACGGAGGTCCAAGA_CCACATCGAATTATCT	-0.0563699418277172	-0.0540018744886857
AAACGGAGGTCCAAGA_CGTTTAGACCATCTCC	-0.138914869302322	-0.137411453458278
AAACGGAGGTCCAAGA_TAGGCTCGAATGCCTG	-0.0990084916452422	-0.103262271869601
AAACGGAGGTCCAAGA_TTTAAATCTCCTAAAT	-0.0949645670551626	-0.0744639380830084
AAACGGAGTGCGAAGT_CTTAACGCTACTGGTG	-0.113434793745274	-0.111369233627486
AAACGGAGTGCGAAGT_GAATGATTGACATGGA	-0.127671016983587	-0.123692166101553
AAACGGAGTGCGAAGT_GAGGGAAAGCAATGCA	-0.102966427981328	-0.126332063250984
AAACGGGACCGAATTG_ATCCTATCCGAATGGA	-0.0513250727594378	-0.0418901448543232
AAACGGGACCGAATTG_CACACATCTGAATCCA	-0.0757382172322357	-0.0921104021013304
AAACGGGACCGAATTG_CATTCAAGCAACGCAA	-0.0799035272799147	-0.0680109391125427
AAACGGGACCGAATTG_CTACGACCGTAAATAC	-0.0378856816176131	-0.04164479701325
AAACGGGACCGAATTG_GATAACATCGGTCATC	-0.0613339407198446	-0.0601256396391829
AAACGGGACCGAATTG_GTTTCAACAAAAAGGA	-0.0787482957316535	-0.081758465964972
AAACGGGACCGAATTG_TAAGCTGCAGGATACA	-0.102803310585006	-0.0938700771970844
AAACGGGACCGAATTG_TCACAAATATAACTCG	-0.0526088062033406	-0.0520183993457223
AAACGGGACCGAATTG_TGCGGAACTTTTCTTG	-0.0468831316744593	-0.0363133697229088
AAACGGGCAAGGTGAT_ACTTGAAACGTGAAAC	-0.0836138003959748	-0.122578502903653
AAACGGGCAAGGTGAT_ATTTAAAGGACGATAC	-0.0913438671689299	-0.0815196610612254
AAACGGGCAAGGTGAT_TGTCTTCCCAACGAAA	-0.113921647733162	-0.0997012121792067
AAACGGGGGTTCGCTA_CAGGGTGATCACTTGG	-0.103506346733923	-0.120782590076044
AAACGGGGGTTCGCTA_CTCTAGCCAACTAGGA	-0.0349726594738559	-0.0395943696831496
AAACGGGGGTTCGCTA_GAGGTATCCTGCTACA	-0.0575877310235431	-0.0566978232424823
AAACGGGGGTTCGCTA_GATTCGATCCATGGTA	-0.153402380871147	-0.118175054313665
AAACGGGGGTTCGCTA_TATGATTATAAGGTGA	-0.111491697514147	-0.133554667316418
AAACGGTACAGAATGA_AAGACAAAAATAGGTA	-0.0357522971364557	-0.0364146921459841
AAACGGTACAGAATGA_AAGATGTGTAGTCGCC	-0.071243126770023	-0.0689910283161741
AAACGGTACAGAATGA_ACCTGGCGACTAGAAG	-0.105618523824092	-0.126522636391504
AAACGGTACAGAATGA_ATCCATCGAAGGGGAC	-0.061129302934362	-0.0620903743019557
AAACGGTACAGAATGA_CCTCTCCTGGCTATGG	-0.0334018852401396	-0.0278047051545793
AAACGGTACAGAATGA_CGGTAGCCGGCGTCAG	-0.119916184151729	-0.124154181741055
AAACGGTACAGAATGA_GACTTAAACTTCAGAT	-0.0584359094453262	-0.0556775962004777
AAACGGTACAGAATGA_GATTCTACACAAGAAA	-0.0783557326221055	-0.0600373169604711
AAACGGTACAGAATGA_GCGCAAAACACCCGAT	-0.0714304148603517	-0.0646393964582157
AAACGGTACAGAATGA_GCTCGGGACAGCAGCG	-0.0770428244836453	-0.0674394955164987
AAACGGTACAGAATGA_GGGGCTGGTACTCAGG	-0.0693292703339085	-0.0706758373561925
AAACGGTACAGAATGA_GGTAAGGTGTAACTAA	-0.052860112690492	-0.0529197237159259
AAACGGTACAGAATGA_GTCATGCATTGAGCCA	-0.047244551941334	-0.0530131436817423
AAACGGTACAGAATGA_GTCTGTTTCGAGTGCG	-0.0549313511784779	-0.0451702198803267
AAACGGTACAGAATGA_GTTAGGCGTAAGGTGT	-0.0544338458382759	-0.0558867067890255
AAACGGTACAGAATGA_TCGGGTGGTTCAGGTG	-0.0438282747847757	-0.0358249791829638
AAACGGTACAGAATGA_TGAATGATCTATCGCA	-0.0181712950107738	-0.0135967089447451
AAACGGTACAGAATGA_TTAATCTACAGGAGAA	-0.0135385896891462	-0.0150913118483493
AAACGGTACAGAATGA_TTGTCACGTGAACCCA	-0.112295598375342	-0.0906796514262383
AAACGTAAATTACACG_ACAACTTAGCTGGAAA	-0.0919869929195912	-0.105067287533001
AAACGTAAATTACACG_GAATGCTCAACACAAA	-0.0562600603556221	-0.0661241030785297
AAACGTACCATGTGCA_AATGCATTCAGAAACA	-0.114370684270923	-0.116642182756253
AAACGTACCATGTGCA_ACGCAAACTCGAATCT	-0.0912205019542102	-0.107745261349379
AAACGTACCATGTGCA_AGATGTGTTGCCATAA	-0.0763365559662451	-0.0824649964047491
AAACGTACCATGTGCA_CAAATGTCAGCACGTT	-0.0442011269462162	-0.0434365965112757
AAACGTACCATGTGCA_CCAAGATGCTGCGGCA	-0.0715658850267669	-0.0679681392467973
AAACGTACCATGTGCA_CGTGAAGGCAGCACCA	-0.0738640027771915	-0.0748143263600635
AAACGTACCATGTGCA_GGCGTCGAGGGACTTA	-0.0594162399570651	-0.0640006263154281
AAACGTACCATGTGCA_GTCAAAAGCAAACACG	-0.0629687537863467	-0.0943529879160463
AAACGTACCATGTGCA_TCAACGCTCCTACATC	-0.0499700130394551	-0.0505428313389509
AAACGTACCATGTGCA_TCTGGTCAACTGCAAA	-0.0851045842352082	-0.106992176099574
AAACGTATGTAGTAGA_CAGACCTGACAAGCTC	-0.0241374232201426	-0.0194846098808107
AAACGTATGTAGTAGA_GAAATTAGGCAGCATA	-0.0730565023943781	-0.0665712846563339
AAACGTATTATCAAAG_GGGGGAATCGGTAAAA	-0.0559323265158978	-0.0635848627442329
AAACGTATTATCAAAG_TGTATAAAAAAAAATA	-0.0674567258593461	-0.0657078232980328
AAACGTATTATCAAAG_TGTGGCTCGGAGCTCA	-0.135096410487404	-0.113656563111338
AAACGTATTGCTCCTA_CCCGGAAAGCGGGTAG	-0.0891985912595643	-0.0822196674981725
AAACGTATTGCTCCTA_TATCTCGATAGGCCGA	-0.0271748778206463	-0.0319388557443227
AAACGTCCACGAAGAC_ATTAGCTGAACTAACG	-0.061247607765298	-0.0827360368233026
AAACGTCCACGAAGAC_CCCGCTATTACGGACA	-0.0287071708358886	-0.0253866937973795
AAACGTCCACGAAGAC_GTAGTCGATGGCTAAT	-0.0991575105537671	-0.112314238335749
AAACGTCCGACGTATG_GGGACACGTCTTGACA	-0.072614772561476	-0.0678190038102805
AAACGTCCTCGCCAAA_AACCGAAGGGGAGACA	-0.120697504073973	-0.136757502303351
AAACGTCCTCGCCAAA_CTTCTGCAATCGGCTG	-0.117912604269486	-0.123824160176615
AAACGTCGATTTGAAA_ACCGATAGTAGCAATA	-0.127314909525323	-0.0970359495006027
AAACGTCGTAAATCAA_AATAAATTCTTCGCGC	-0.0769980638005447	-0.0938853332115985
AAACGTCGTAAATCAA_GAAATTCCAACGGCAT	-0.096748097751102	-0.0916341106249694
AAACGTCGTAAATCAA_GGTAGGGAGACCTAAG	-0.0623449939558076	-0.0646560435628572
AAACGTCGTAAATCAA_TCATATCATGTAGGCA	-0.105226623572334	-0.130139085136098
AAACGTCGTAAATCAA_TGCAGTCAATTCTTCC	-0.0752389653043546	-0.0690012965324466
AAACGTCGTTAGGAGA_ACATGGACCCAAAGAA	-0.103918835694459	-0.114983682160872
AAACGTCGTTAGGAGA_GAGATCGCCTGACTAT	-0.0429741827887146	-0.0461590201123737
AAACGTCGTTAGGAGA_GGTCACCGAAAGTCTA	-0.0995230440692721	-0.087612257162734
AAACGTCGTTAGGAGA_TAAGCGACAAAGTGTA	-0.0899720751326121	-0.131838784166104
AAACGTCGTTAGGAGA_TATCCCGAAAAAAATC	-0.0659041307175145	-0.0824009259010603
AAACGTCTTTTAGAAG_AATTATGGATAGGCCA	-0.070319022661224	-0.0751999354736983
AAACGTGAAAATGGGG_AACTGTATTGAAGCTG	-0.0906172170199731	-0.0995056722051958
AAACGTGAAAATGGGG_AGCAATATTGCGAGTC	-0.107088035397848	-0.109760961275302
AAACGTGAAAATGGGG_ATACCACCAACCACCG	-0.100688117821849	-0.100251596517554
AAACGTGAAAATGGGG_ATAGCTTACAAATATA	-0.133866525102123	-0.0804270606136721
AAACGTGAAAATGGGG_CGAGACGCTGACTCCT	-0.081159185839519	-0.0897021630330334
AAACGTGAAAATGGGG_GTAATAGATCGCGTTA	-0.101720089532424	-0.102855614797661
AAACGTGAACGAATCG_AACACAGCTAATACAT	-0.133188199706082	-0.100268804762064
AAACGTGAACGAATCG_AACCCAAATGGCAGAA	-0.11313525466204	-0.100188630038752
AAACGTGAACGAATCG_CCGCGGTATCTCGAAC	-0.0851796001765289	-0.104330424306628
AAACGTGAACGAATCG_TAACCTAATCACCAAA	-0.0975806733750904	-0.082843009630268
AAACGTGAACGAATCG_TTCCAGCCTGACCATG	-0.0870482360608181	-0.104202344274897
AAACGTGAAGTTCGGA_ACCACAGTGTTACGAA	-0.0471868293705589	-0.056830233547222
AAACGTGAAGTTCGGA_ATAGCGAAATAAGAAA	-0.0673668247761734	-0.0963375470840785
AAACGTGAAGTTCGGA_CGAGTTTGAACGGACT	-0.0912753664910111	-0.0781549135550572
AAACGTGAAGTTCGGA_CGTAGCACCCATGGCG	-0.111529519555809	-0.153136831342108
AAACGTGAAGTTCGGA_CGTGTCGCGAAAAGTG	-0.107153369884786	-0.104520199430161
AAACGTGAAGTTCGGA_CTATACGCTTATAGAA	-0.0981686052582139	-0.0918343855661222
AAACGTGAAGTTCGGA_GAACTGCGTTTGCTGG	-0.00377619165642234	-0.00137076333760501
AAACGTGAAGTTCGGA_GTACAGAAGTCACCGA	-0.158103636552792	-0.125832977307864
AAACGTGAAGTTCGGA_GTTATAGGACAATCAG	-0.0552889224948609	-0.0596066886224553
AAACGTGAAGTTCGGA_TGATTAAGCCACGCAG	-0.169366671291249	-0.128141782625591
AAACGTGAAGTTCGGA_TTAACAGCCATGATAG	-0.108672136870101	-0.10427938519139
AAACGTTAGGGTGGAA_AGAATTTTTTAGCAAG	-0.106393793787615	-0.106942713946759
AAACGTTAGGGTGGAA_ATATTTGACTAGATCG	-0.0213731735604324	-0.0291986718249829
AAACGTTAGGGTGGAA_CATTAAGTAACTTCAA	-0.080455926335404	-0.0999307674171112
AAACGTTAGGGTGGAA_GAAACCCGAAGACTAT	-0.0816725511526046	-0.0868104346139037
AAACGTTGGGCGCACA_ACTATTTGGCAACACG	-0.0484261324443555	-0.0519489670895317
AAACTAAACGTACCAA_AAGGCCCTTTACCACG	-0.0783405215136856	-0.0807382754003788
AAACTAAACGTACCAA_GAAAATATAATATTTG	-0.0691124500888669	-0.0711145343877456
AAACTAAACGTACCAA_GTACCGACACCATGCA	-0.0532395141512449	-0.04555647137506
AAACTAACAAGTTGTA_AAATAAATGTCTGAAC	-0.137034276821357	-0.11347472952826
AAACTAACAAGTTGTA_ACAGCAGATAAGCAGC	-0.0785420939382706	-0.0699702410090554
AAACTAACAAGTTGTA_AGATCATGCTTAGAAC	-0.0834142562458466	-0.0869214892259763
AAACTAACAAGTTGTA_ATAAAAAAATCTTGCG	-0.0650998364312621	-0.0796345927903273
AAACTAACAAGTTGTA_CACAGACGATGTGGAA	-0.0832320767233589	-0.101949731807528
AAACTAACAAGTTGTA_CGGTTCAGGTGCATCG	-0.0652893529092267	-0.0764458524385536
AAACTAACAAGTTGTA_GTTCTCGACTGCAAGG	-0.0445460420831761	-0.0413912248493993
AAACTAACCGCGATAG_TTTAATAGAGGTAGAG	-0.0323690207088264	-0.0287401626600767
AAACTACCTCCCATCA_AATGTGCTGATCATCA	-0.0624129188273588	-0.0650936024852186
AAACTACCTCCCATCA_AGTATTGACGAATTGA	-0.0994524156167222	-0.0815455636811922
AAACTACCTCCCATCA_AGTCGAGCGTCACAAC	-0.18742539811564	-0.15149140152514
AAACTACCTCCCATCA_ATCACTTGCACTCGCA	-0.0898387474986593	-0.0808318192434651
AAACTACCTCCCATCA_CAGCTAATGAGAATGA	-0.0462864624392987	-0.0482420091957302
AAACTACCTCCCATCA_CCTAAAATAAGTTATC	-0.0990241614925272	-0.121069884861458
AAACTACCTCCCATCA_TTTGAACACCTCAACA	-0.0234253415827026	-0.0267449757454872
AAACTACGGGCATTCG_GGACCCAGTCCATCCT	-0.0567502474363565	-0.047316131894191
AAACTACGTTGCGAGT_AAAGCTCCCATTTCCG	-0.134528459832394	-0.126869969775482
AAACTACGTTGCGAGT_ACGCCTGAGAAGCAAA	-0.033232383413912	-0.0366250290743985
AAACTACGTTGCGAGT_GGTGCCTATAAGCTAA	-0.0477507130743272	-0.0378459286683506
AAACTACGTTGCGAGT_TAAACTAAACAGCCAG	-0.0853851301394259	-0.116561415793091
AAACTACGTTGCGAGT_TTCCCAAAGTTCAACT	-0.0398661239811245	-0.0386065685835532
AAACTACGTTGCGAGT_TTGACGGGCAATCTGA	-0.0760536277534507	-0.0789542197157876
AAACTACTGGACAACG_ACCAGTTAGTGCTGTT	-0.0641613840159919	-0.0533546326259676
AAACTACTGGACAACG_GCAATACAGATTGCAA	-0.0906102948637465	-0.08440261509184
AAACTAGCTCGTGAAA_ATTACCTAATGGATAG	-0.0610822816174591	-0.0526150482045098
AAACTAGGAACAGGAT_GCCGACGAAACCGAAG	-0.0367006449610314	-0.0326090390770364
AAACTAGGAACAGGAT_GTAATTCATTTTTAGA	-0.0920128369914775	-0.104839252088135
AAACTATTACAGCAAA_GCGCCCTTTTGTCAAC	-0.101061544873809	-0.142044099886218
AAACTATTACAGCAAA_TAATAAACAATTGGAT	-0.0692573630966746	-0.0655553885232371
AAACTATTACAGCAAA_TAGAGCCCCATTGGCG	-0.152698414959438	-0.134569434917428
AAACTCAAACTATGGG_ATCATGGGCTTATGGA	-0.089546996385579	-0.0815362452445089
AAACTCAAACTATGGG_GATCCTTAGAAAGTTA	-0.0583683963547452	-0.05918363514686
AAACTCAAACTATGGG_TCAATTACAGCCGTCC	-0.0584091438346312	-0.0555439150327087
AAACTCAAGGTTCAAT_TACTGGTAAGTTCTAA	-0.0652967767440512	-0.101107559423605
AAACTCAATAACACAG_AAGCCCCCAGGATACG	-0.0387207267761508	-0.0421232410222543
AAACTCAATAACACAG_ATCACGTGAGAGAGAA	-0.0847147070465246	-0.0859744697078982
AAACTCAATAACACAG_CATTATTAACCGGAAT	-0.069119616088006	-0.0704903507467483
AAACTCAATAACACAG_CGATCGGACCATTGAG	-0.0697515680376634	-0.071410019973783
AAACTCAATAACACAG_GAATTGTATCTAAGAA	-0.0882669040415731	-0.0981199823293772
AAACTCAATAACACAG_GTGTAGATTGGCAAAC	-0.12075574645498	-0.11389822851526
AAACTCAATAACACAG_TATACTATCTCATTAC	-0.0291148379483866	-0.0453998890640871
AAACTCAATAACACAG_TCGTATTGTGAAGGTA	-0.0598816434152696	-0.0704509067935065
AAACTCACAGTTCAAG_CGAACAACGGTGCACA	-0.125501611714503	-0.120558756243342
AAACTCACAGTTCAAG_GGGTATTGCTTGAGAA	-0.0430888512787862	-0.0452853029229665
AAACTCACAGTTCAAG_TGAATGATCTATCGCA	-0.0905339840470316	-0.0954273646822142
AAACTCAGATAGAAAA_CATTAAGTAACTTCAA	-0.0268599740482061	-0.028258731585891
AAACTCAGATAGAAAA_CTACTCGGCGCGGACA	-0.06211672656104	-0.048730999008781
AAACTCCAATGTGATA_AACTAAAAAAGCTGCA	-0.0133749711250288	-0.01384889772285
AAACTCCAATGTGATA_AGACACGTAACTTTAG	-0.0893506968566654	-0.068065630686653
AAACTCCAATGTGATA_AGCTTAGAATAGTATA	-0.0747138364650071	-0.0677975774174324
AAACTCCAATGTGATA_CCAGATGGGATACTAG	-0.0674469823654869	-0.0601529498099082
AAACTCCAATGTGATA_CCTTGTTGAATCCGGA	-0.0939777609447582	-0.0907530892436853
AAACTCCAATGTGATA_CTAGTGATAATGTACA	-0.110786610198578	-0.128793548662219
AAACTCCAATGTGATA_GACCAAAAAAGCGGCA	-0.124701070222907	-0.101472421293527
AAACTCCAATGTGATA_TAAAGAATTGACGAGC	-0.081094331347623	-0.0730294987577756
AAACTCCGATTTACAA_CTCATGATGAGCGCAA	-0.0923904136089373	-0.0855686633265083
AAACTCCGATTTACAA_GGAAATGATGATCGCA	-0.111196105436732	-0.0759258717986018
AAACTCCGATTTACAA_GGAGTCATGTGAATGG	-0.123176303003362	-0.12957987332536
AAACTCCGATTTACAA_TGAGAAAGAAGAAAAG	-0.0224696126938682	-0.0258839329367164
AAACTCTAATGGCACG_AGAACTGCTCGCAAAA	-0.0911749022246984	-0.0536604315344017
AAACTCTAATGGCACG_CGAAAATAGGCCAATA	-0.0480431078158155	-0.057699966467136
AAACTCTAATGGCACG_GGGCAATACAAGATGC	-0.0627520280354292	-0.0689689550725753
AAACTCTAGAGAGGTC_GAGACTAGGACGATCG	-0.120378919317389	-0.113787302411108
AAACTCTAGAGAGGTC_GAGCTTTTTATGTGTC	-0.0136394950383682	-0.014662028198716
AAACTCTAGAGAGGTC_TGCTCTTTGGTTTAAG	-0.0824810893134514	-0.0818433488344744
AAACTCTAGAGAGGTC_TTTAAGGGGCTGATAT	-0.0454517443637781	-0.0451536711344912
AAACTCTAGTCGCGGT_CGGCCCCAATATAAAA	-0.0482712383777742	-0.0728307771162148
AAACTCTCCCAATCCG_AGGTTCCGTACGTACT	-0.0454004239879492	-0.0656534066197531
AAACTCTCCCAATCCG_GCCACAATAGAAGCAG	-0.107473807481337	-0.127081672946019
AAACTCTCCCAATCCG_TAAATGCAGGTCTTGA	-0.0876829930328154	-0.100031640227481
AAACTCTCTTATTGCA_AAGGGCTTGTACCATG	-0.0421673215618787	-0.0299088723350357
AAACTCTCTTATTGCA_AGATTCTCTTGTCGCA	-0.0751149468969185	-0.0818826292021093
AAACTCTCTTATTGCA_AGCCTGGAGGTTATTG	-0.0543362522653699	-0.0519266634287742
AAACTCTCTTATTGCA_ATTCGGTGAAGTCCAA	-0.0457087922274066	-0.0626508490279409
AAACTCTCTTATTGCA_CCAACTTACAAATAAT	-0.0522209811750958	-0.0447835722609866
AAACTCTCTTATTGCA_GCCAACACCATATAGA	-0.0748074168209445	-0.0831191213160013
AAACTGACCACCAAGC_ACTCGAATACGTGAAA	-0.080325210276826	-0.0803151641140648
AAACTGACCACCAAGC_CGTGATGAATAGTAAA	-0.0848333901829965	-0.0968167322562819
AAACTGAGTTCTGCAG_CATTGAATACCACAAT	-0.101162048794467	-0.0856041724383514
AAACTGAGTTCTGCAG_TTCTTGCAACATGAAG	-0.070803642043243	-0.0839082861353937
AAACTGCGCCCGTGAG_AGACACTCACTCTAGA	-0.109408797903929	-0.118179788551141
AAACTGCGCCCGTGAG_AGTGCAAAATGCGTAG	-0.0859732183770871	-0.0694525367283845
AAACTGCGCCCGTGAG_GAAATCTAAGCAAAAC	-0.0684699961493864	-0.0774372660203034
AAACTGCGCCCGTGAG_GCGTGGTACGAATCTG	-0.0866506164706532	-0.0888368625833359
AAACTGGAACCTGAAA_GACTTGAACATCGGTG	-0.0879010555127092	-0.101194803067419
AAACTGGAACCTGAAA_TTGGACGAGTCTATTT	-0.104272533885593	-0.142706686785143
AAACTGGGCACCGATA_TTAGCCTTACGCGCGC	-0.0874265635000511	-0.0755462151982724
AAACTGGTACAAGTAG_AACTACAAGTCACATA	-0.0713030207948739	-0.107385628970993
AAACTGGTACAAGTAG_ATCACGCACTAAAGCG	-0.0777595429838444	-0.0500696294784327
AAACTGGTACAAGTAG_GACAAGGTAGACAACG	-0.1604292867503	-0.0955128859784922
AAACTGGTACAAGTAG_GATTCGTCAGATTGGG	-0.0712770448559274	-0.0657750487752809
AAACTGGTACAAGTAG_GTCATTCTCGGGGATA	-0.0904118553642459	-0.0914675734399468
AAACTGGTACAAGTAG_TACTAACTAGGGGGTT	-0.101273809387575	-0.100351572493229
AAACTGGTACAAGTAG_TAGTTAGACACATGCA	-0.0397722954187831	-0.038965820296405
AAACTGGTACAAGTAG_TCACACCAACAACTAT	-0.0887807438165874	-0.0775530379170483
AAACTGGTACAAGTAG_TCCGTGTAGTCTAGGG	-0.0835549274273025	-0.0705889115003571
AAACTGGTACAAGTAG_TCGTCCTTAGTGGGAG	-0.0219879087151247	-0.0202782806116736
AAACTGGTACAAGTAG_TTTGGCCAGAAGACCT	-0.0754636688561633	-0.0766792198618929
AAACTGGTCCACGCTA_AAGGGAGTACTTTTAA	-0.0754610412264683	-0.0836487069156715
AAACTGGTCCACGCTA_ACGTGAAATAAGGAAG	-0.024017151239827	-0.0237177128624834
AAACTGGTCCACGCTA_AGGGTACGGCAGACCA	-0.0718995266248565	-0.0732100642613544
AAACTGGTCCACGCTA_ATTTAGAGTATACTAA	-0.0311463276289322	-0.0342656454364181
AAACTGGTCCACGCTA_CGATGTACCGTCAAAA	-0.0897962908812292	-0.0876951584111252
AAACTGGTCCACGCTA_CGCATGTGGCGAACAG	-0.0291680920606809	-0.0319937208574013
AAACTGGTCCACGCTA_GGGTAGCTGCTAAGGA	-0.108292520858537	-0.103202336441738
AAACTGGTCCACGCTA_GTGCGGTTTTGGGTCA	-0.145280668393759	-0.124502309619411
AAACTGGTCCACGCTA_GTTGCAGTTCTTGAAG	-0.117534289226995	-0.109486117409378
AAACTGGTCCACGCTA_TGAATGGAGAAGGAAG	-0.0700961636220445	-0.0657043123953245
AAACTGGTCCACGCTA_TGTTAAGACTGAGCCC	-0.10500363719686	-0.164457970483639
AAACTGGTCCACGCTA_TTGAGGGAGTTTTAAA	-0.0904892619532288	-0.078314108514967
AAACTGGTTTGAAGCA_AGCCATACGTTATACG	-0.0950730818730102	-0.0888277491279219
AAACTGGTTTGAAGCA_AGGTACGCAGAATGCT	-0.0601356511391209	-0.0745758368824449
AAACTGGTTTGAAGCA_ATATGAGTACGGAACG	-0.0357894473068728	-0.0329008060719972
AAACTGGTTTGAAGCA_GACGCTTTCACTTCGG	-0.0127422082084442	-0.0103242110248622
AAACTGGTTTGAAGCA_TGCCAATCAGATTTAC	-0.125334446382444	-0.116239591363889
AAACTTAAAGTAGTCG_TTATGCCAAAAGCTAC	-0.0770447762541714	-0.0691475833384948
AAACTTAACGATAATT_ACCTGATGGGACAAGA	-0.127217095554506	-0.134058406169841
AAACTTAACGATAATT_ATTTCAGGCAATACAT	-0.1422444285231	-0.10410851578564
AAACTTAACGATAATT_CGCGGGTCCGTCAGCG	-0.105373827789626	-0.103372252092108
AAACTTAACGATAATT_TTAAATGCTACTACAT	-0.133585944769265	-0.116269726000206
AAACTTAACGGACAGA_AATCTGCCTTTGAACA	-0.0556626919991509	-0.0571387062906775
AAACTTAACGGACAGA_AATCTGGCATTGAAGA	-0.0317221765087173	-0.0396754251189088
AAACTTAACGGACAGA_AGACAACGATGATGAG	-0.101864512744567	-0.104461541288118
AAACTTAACGGACAGA_ATTGCGCAACGTGAAG	-0.0691127118712706	-0.0759727300402651
AAACTTAACGGACAGA_GGAGCAGCGTAAAAGT	-0.113191217254272	-0.0936819188571158
AAACTTAACGGACAGA_TACCATGATGCTCAGG	-0.081350346902165	-0.0840779439949231
AAACTTAACGGACAGA_TACTATACACTAGATA	-0.0690156830738206	-0.0663375252175432
AAACTTCTTCAGTAAC_ACACGTTGCGTAGGGA	-0.0684698359114317	-0.0646537829258283
AAACTTCTTCAGTAAC_AGATACCCGCCTTCAG	-0.0807193890872915	-0.0719548305794764
AAACTTCTTCAGTAAC_AGGTGCTAATACCAGA	-0.0593916586267022	-0.0645562359388247
AAACTTCTTCAGTAAC_AGTCCATCGAGCTACA	-0.0596416275840797	-0.0595604920296558
AAACTTCTTCAGTAAC_ATCGAACCTAGGACGA	-0.0467810646817664	-0.0493548454052148
AAACTTCTTCAGTAAC_ATTACTGTGGACACAA	-0.111425306605129	-0.110981085182411
AAACTTCTTCAGTAAC_GGAATTCTTTGAAAGA	-0.0524779444985285	-0.0621510941595719
AAACTTCTTCAGTAAC_GTAGTAGGAGGAACCA	0.0122172120541238	0.00823905352153956
AAACTTCTTCAGTAAC_TATACTGTGACGGCTA	-0.0237019979981183	-0.0204546793467579
AAACTTCTTCAGTAAC_TGAGGCGAATATAGAA	-0.0624963228965158	-0.071579525622644
AAACTTCTTCAGTAAC_TTACGATCGGGAAAAA	-0.0424151543771625	-0.042074490625949
AAACTTGGATGAGATC_CGCAATCTTTTAAACG	-0.0163779306038905	-0.0182777481778607
AAACTTGGATGAGATC_TGCCCGTTTGCTGAAG	-0.0932692601790743	-0.0754656230715866
AAACTTGGATGAGATC_TTGACCCATGAATCTG	-0.0357906323877059	-0.0334535976857242
[truncated: 95,435 more rows]
