# Supplementary material for: Barcoded bulk QTL mapping reveals highly polygenic and epistatic architecture of complex traits in yeast
Source: eLife. 2022 Feb 11;11:e73983. doi: 10.7554/eLife.73983 (PMC8979589; doi:10.7554/eLife.73983)
Supplement: Figure 3—source data 1. [file elife-73983-fig3-data1.txt]

	23C	25C	27C	30C	33C	35C	37C	cu	eth	mann	raff	sds	li	ynb	mol	suloc	4NQO	gu
23C	1	0.907925398	0.872310211	0.830221228	0.744492619	0.656153564	0.6458405	0.672702597	0.577672663	0.499943213	0.747430298	0.769439653	0.267546626	0.209445082	0.290906902	0.239312834	0.148692215	0.207317218
25C	0.907925398	1	0.892333762	0.867724454	0.772553232	0.670974454	0.662059774	0.718948488	0.600398715	0.524188721	0.764198066	0.782699621	0.268015489	0.231725546	0.303002132	0.254999592	0.168165748	0.186332776
27C	0.872310211	0.892333762	1	0.880596953	0.785692519	0.651197653	0.640112906	0.72393448	0.578146606	0.596235448	0.751616412	0.821770956	0.256215721	0.266604741	0.281946376	0.335594088	0.18248367	0.14307984
30C	0.830221228	0.867724454	0.880596953	1	0.848856724	0.712719724	0.699124894	0.781176438	0.62313958	0.628611138	0.772378377	0.827343677	0.266898163	0.300035576	0.31922641	0.321769195	0.181302922	0.151016076
33C	0.744492619	0.772553232	0.785692519	0.848856724	1	0.815552993	0.799700144	0.732789564	0.620950317	0.606847708	0.733169051	0.789427606	0.258256171	0.315069487	0.339638571	0.277300198	0.163587728	0.144972936
35C	0.656153564	0.670974454	0.651197653	0.712719724	0.815552993	1	0.914537487	0.53117287	0.470406354	0.38861191	0.656752886	0.650950857	0.234386007	0.180070596	0.323858238	0.27683428	0.117431222	0.190186062
37C	0.6458405	0.662059774	0.640112906	0.699124894	0.799700144	0.914537487	1	0.510734313	0.454479427	0.365034153	0.638487696	0.629975518	0.223230516	0.175775274	0.310251933	0.276590018	0.119885058	0.181994589
cu	0.672702597	0.718948488	0.72393448	0.781176438	0.732789564	0.53117287	0.510734313	1	0.729250386	0.723795308	0.671674912	0.74093385	0.278560964	0.378544539	0.2724984	0.181211632	0.210837487	0.168196458
eth	0.577672663	0.600398715	0.578146606	0.62313958	0.620950317	0.470406354	0.454479427	0.729250386	1	0.612883262	0.580156064	0.589675115	0.279643879	0.254941486	0.278548574	0.066267945	0.10881133	0.16429282
mann	0.499943213	0.524188721	0.596235448	0.628611138	0.606847708	0.38861191	0.365034153	0.723795308	0.612883262	1	0.468397971	0.643896334	0.258756061	0.439303804	0.206687987	0.221135723	0.176830972	0.024668978
raff	0.747430298	0.764198066	0.751616412	0.772378377	0.733169051	0.656752886	0.638487696	0.671674912	0.580156064	0.468397971	1	0.770124783	0.175753949	0.151358306	0.355928283	0.232490916	0.108672698	0.259055218
sds	0.769439653	0.782699621	0.821770956	0.827343677	0.789427606	0.650950857	0.629975518	0.74093385	0.589675115	0.643896334	0.770124783	1	0.198327542	0.292215916	0.311780337	0.356589837	0.143090068	0.182885837
li	0.267546626	0.268015489	0.256215721	0.266898163	0.258256171	0.234386007	0.223230516	0.278560964	0.279643879	0.258756061	0.175753949	0.198327542	1	0.104262498	0.101941485	0.043499356	0.092835696	0.059645509
ynb	0.209445082	0.231725546	0.266604741	0.300035576	0.315069487	0.180070596	0.175775274	0.378544539	0.254941486	0.439303804	0.151358306	0.292215916	0.104262498	1	0.109154339	0.118479146	0.378550706	-0.029439815
mol	0.290906902	0.303002132	0.281946376	0.31922641	0.339638571	0.323858238	0.310251933	0.2724984	0.278548574	0.206687987	0.355928283	0.311780337	0.101941485	0.109154339	1	0.069363166	0.0248936	0.123375347
suloc	0.239312834	0.254999592	0.335594088	0.321769195	0.277300198	0.27683428	0.276590018	0.181211632	0.066267945	0.221135723	0.232490916	0.356589837	0.043499356	0.118479146	0.069363166	1	0.109283608	0.096975739
4NQO	0.148692215	0.168165748	0.18248367	0.181302922	0.163587728	0.117431222	0.119885058	0.210837487	0.10881133	0.176830972	0.108672698	0.143090068	0.092835696	0.378550706	0.0248936	0.109283608	1	0.061722268
gu	0.207317218	0.186332776	0.14307984	0.151016076	0.144972936	0.190186062	0.181994589	0.168196458	0.16429282	0.024668978	0.259055218	0.182885837	0.059645509	-0.029439815	0.123375347	0.096975739	0.061722268	1
