# Supplementary material for: Barcoded bulk QTL mapping reveals highly polygenic and epistatic architecture of complex traits in yeast
Source: eLife. 2022 Feb 11;11:e73983. doi: 10.7554/eLife.73983 (PMC8979589; doi:10.7554/eLife.73983)
Supplement: Figure 3—source data 2. [file elife-73983-fig3-data2.txt]

Environment	SNP_index	SNP_CI_lo_index	SNP_CI_hi_index	Effect	N_genes_in_CI
23C	197	83	267	0.000990142358534349	11
23C	465	442	483	-0.000978043495380979	15
23C	660	562	677	-0.0014175394944919	10
23C	906	883	986	-0.00098515794886216	1
23C	1006	996	1041	0.00081979987092688	12
23C	1354	1175	1497	0.000903632701025896	30
23C	2512	2481	2517	-0.00281144587390955	4
23C	2770	2612	2890	-0.00114962397734056	28
23C	2969	2951	2996	-0.00153439707670001	5
23C	3157	2996	3372	-0.000847795990872141	30
23C	3452	3414	3506	-0.0020563843736399	5
23C	4341	4325	4366	0.00200019909834764	7
23C	4963	4953	4973	0.00121679525319308	8
23C	5213	5148	5219	0.00157946929789906	8
23C	5260	5252	5286	0.00213986785399501	4
23C	5317	5316	5317	0.00250927384890369	2
23C	5318	5318	5322	-0.00309973223833497	2
23C	5942	5935	5975	-0.00138073881649172	12
23C	6237	6141	6349	0.00104431824279296	19
23C	6485	6393	6535	0.000988617830644801	16
23C	7120	7118	7124	-0.00463455920780827	3
23C	7424	7420	7428	-0.00189032598479774	10
23C	7449	7440	7455	0.00187409475444512	7
23C	7568	7544	7617	0.00248106913694573	7
23C	7828	7785	7835	0.00126456392008636	16
23C	7922	7856	7974	0.00118862024379486	30
23C	7982	7979	7984	-0.0022046726681199	5
23C	8258	8215	8260	0.00108533648727786	21
23C	8459	8435	8484	-0.00133042908900423	18
23C	9088	8949	9259	-0.000635664164674515	23
23C	9515	9506	9583	0.00427239404872577	8
23C	9893	9823	9910	0.00144763721152522	30
23C	9933	9924	9947	0.00291642394185717	1
23C	10144	10076	10262	0.00102908831000536	26
23C	10384	10381	10413	-0.00142264823715822	8
23C	10491	10487	10508	0.00225715042512126	6
23C	10883	10858	10920	0.00162680278901338	6
23C	11456	11419	11540	-0.000814683979171831	12
23C	12846	12514	13248	0.000672285194761754	30
23C	13303	13299	13315	0.00426217429154678	1
23C	14100	14093	14104	0.00339725160827429	3
23C	14919	14904	14950	0.000678917520208359	23
23C	15177	15107	15202	-0.0011073365421158	10
23C	15262	15238	15493	-0.00095145542896254	19
23C	15735	15622	15881	-0.000922675748577073	30
23C	16554	16551	16557	-0.00137686411639079	2
23C	16891	16890	16895	0.0053255529001115	2
23C	17166	17138	17210	0.00127211524804042	6
23C	17502	17483	17512	-0.000994189348330408	14
23C	17986	17980	17987	0.00297751616615335	4
23C	18392	18363	18440	-0.00243095810854571	4
23C	18781	18727	18813	0.00184140247462477	4
23C	18994	18984	19017	0.00194605841749275	2
23C	20745	20711	20943	0.000907363369534564	16
23C	21948	21940	21953	0.00375400732829802	1
23C	22309	22150	22348	0.00089837023853813	16
23C	22934	22927	22973	0.00141807348104698	6
23C	23975	23956	24005	0.00233748866447871	5
23C	24466	24441	24511	0.00187852038811152	5
23C	24756	24690	24778	-0.00159250713738302	6
23C	25016	24998	25021	-0.00236337234160313	5
23C	25268	25224	25397	-0.00168205921821314	14
23C	26335	25751	26339	0.000603973245371047	30
23C	26573	26401	26614	-0.000656876374846765	30
23C	26873	26844	26875	0.00375288089769033	4
23C	26885	26880	26891	-0.0042438966665295	5
23C	27126	27069	27145	0.000887511164957451	8
23C	27550	27542	27558	0.0020937259127768	5
23C	27605	27599	27611	0.00151020710581081	9
23C	27629	27627	27644	0.00366698239844451	12
23C	27645	27644	27648	0.00758555996564406	21
23C	27717	27712	27739	0.00280444774190157	2
23C	27962	27948	27964	-0.00193706040891185	4
23C	28224	28223	28226	0.0186431223139645	1
23C	28368	28360	28374	0.00373618316112791	2
23C	28774	28750	28782	0.00217506607416097	8
23C	28898	28886	28956	0.00221782226677682	5
23C	29211	29066	29343	-0.0013060288163054	13
23C	29570	29400	29639	-0.00136399168375314	13
23C	29840	29775	29865	-0.00124885323288407	10
23C	30054	29921	30136	0.00195533425603021	18
23C	30181	30132	30185	0.00338910338726999	12
23C	30190	30190	30190	0.00545155957554237	1
23C	30317	30304	30349	0.0021535410753801	9
23C	30658	30658	30658	0.0175704804406523	1
23C	30979	30867	31014	0.00349262439033265	15
23C	31936	31933	31937	0.0027308012539641	2
23C	33241	33234	33256	0.00196672689687107	8
23C	33315	33281	33347	-0.00127057578737796	12
23C	33588	33509	33596	-0.0021046831064387	6
23C	34366	34347	34452	0.000875467801171571	30
23C	34703	34700	34711	0.00213527670462533	3
23C	34744	34744	34744	0.0339204665889077	1
23C	35148	35132	35156	0.001845676974663	23
23C	36462	36458	36475	-0.00787528266862702	1
23C	36563	36523	36567	-0.00242671111139296	6
23C	36676	36589	36708	0.000935191680045197	15
23C	37375	37350	37401	-0.00345681533654289	5
23C	37706	37617	37718	-0.0016728903242484	11
23C	37864	37828	37894	-0.00164836605815754	7
23C	38015	37882	38218	-0.000910097808527855	20
23C	38231	38214	38236	-0.00270508140079103	2
23C	38761	38751	38787	0.00239478351401889	4
23C	39325	39236	39401	-0.00144772595436682	28
23C	39615	39603	39620	-0.00150703402459697	4
23C	39689	39688	39698	-0.000683278948113457	6
23C	40105	40102	40111	-0.00215907768629218	3
23C	40710	40686	40729	-0.00116603344336083	9
23C	40945	40935	40973	-0.00397276589135228	5
23C	41162	41094	41200	-0.00077571134931157	30
23C	41297	41291	41301	0.00100957465240948	7
23C	41444	41415	41465	-0.000648553296977208	30
25C	217	80	313	0.000873178339510549	14
25C	467	464	471	-0.00111116981862917	2
25C	659	557	713	-0.00091414819840029	16
25C	900	888	990	-0.00102160317384058	1
25C	1006	996	1039	0.000940661913275724	11
25C	1858	1794	1913	0.00103126011238897	11
25C	2425	2393	2473	-0.00210753893701606	8
25C	2614	2551	2640	-0.00188279218861298	6
25C	2968	2961	2984	-0.00224139448767379	3
25C	3452	3376	3460	-0.00243123703360251	6
25C	4120	3721	4256	0.000780039604661159	30
25C	4340	4328	4388	0.00161889116850049	7
25C	4782	4770	4797	0.000794409681908798	5
25C	4963	4953	4972	0.0012951196623765	8
25C	5081	5052	5205	0.000905760109749525	20
25C	5246	5243	5266	0.00192971581164306	9
25C	5317	5316	5317	0.00289556748340424	2
25C	5318	5318	5322	-0.00346593873013506	2
25C	5771	5414	5772	-0.00114055108164862	30
25C	5801	5793	5842	0.0015802649030023	9
25C	5942	5937	5952	-0.00186822779832832	4
25C	6193	6156	6322	0.00138839961532718	16
25C	6509	6398	6560	0.00111653072032392	17
25C	7084	6798	7109	0.000895612627836135	30
25C	7120	7118	7126	-0.00395728247591534	3
25C	7424	7264	7481	-0.000669604304422837	30
25C	7487	7477	7510	0.0030354242333072	3
25C	7788	7781	7837	0.0012497529487167	21
25C	8258	8233	8260	0.00134493753421585	20
25C	8310	8270	8415	-0.000693567380403084	30
25C	8459	8448	8464	-0.00172198519577428	8
25C	8611	8558	8867	-0.000776174210091627	30
25C	9036	8944	9216	-0.000836610444915992	25
25C	9518	9510	9594	0.0037325292493135	8
25C	9852	9588	9899	0.00073396969881969	30
25C	9928	9922	9941	0.00415222089937072	1
25C	10085	10051	10103	0.001400362521695	9
25C	10285	10171	10334	0.000845210905464988	16
25C	10384	10381	10398	-0.00161301243538871	8
25C	10492	10487	10513	0.00175319080169186	7
25C	10739	10665	10803	0.000799996392161483	11
25C	10905	10866	11154	0.000814674086945884	21
25C	11657	11439	11964	-0.000551851763193981	30
25C	12846	12489	13257	0.000527943961200246	30
25C	13301	13291	13312	0.00342763147964521	1
25C	13412	13379	13463	0.00203119150374668	5
25C	13552	13537	13584	-0.00125989752420501	4
25C	14015	13971	14030	0.0009912970554666	12
25C	14100	14093	14103	0.0029077205454965	3
25C	14907	14493	14921	0.00064147791630871	30
25C	15193	15131	15205	-0.00149179843155004	6
25C	15735	15415	15749	-0.00114322734421224	30
25C	15881	15773	16344	-0.000696835832013636	30
25C	16557	16553	16585	-0.00115968048228043	5
25C	16890	16858	16892	0.0041698509013019	5
25C	17166	17137	17233	0.000915896011377486	10
25C	17502	17483	17508	-0.00111527362756685	9
25C	17830	17799	17929	0.000720673331837074	20
25C	17986	17985	17987	0.00246635654684866	2
25C	18392	18369	18449	-0.0023770137050083	4
25C	18711	18679	18788	0.00158754561169091	10
25C	18996	18984	19025	0.00153638701667109	3
25C	19211	19132	19300	0.000845131160957179	14
25C	19582	19505	19622	-0.000690727249891313	23
25C	19945	19708	20102	0.000681845080341125	26
25C	20319	20136	20506	0.000574229974708928	22
25C	20929	20749	20973	0.000732167386375218	15
25C	21295	21293	21305	-0.00117824167745281	2
25C	21414	21387	21448	0.00171213973779868	5
25C	21952	21940	21958	0.00371201162800443	1
25C	22343	22206	22413	0.000760919739349551	19
25C	22585	22453	22837	-0.000619304492548355	30
25C	22935	22930	22946	0.00274328635942165	5
25C	23985	23969	24023	0.00226710677929799	3
25C	24443	24431	24458	0.00189244046421286	3
25C	25016	24998	25020	-0.00266806178819331	4
25C	25267	25190	25365	-0.00152924670059329	14
25C	26339	26321	26339	0.00121470903427566	2
25C	26593	26576	26604	-0.002037651837105	4
25C	26616	26610	26677	0.00199580605869682	2
25C	27139	27095	27244	0.00112419109483051	18
25C	27551	27546	27558	0.00248909690044442	3
25C	27605	27599	27614	0.00116324995081266	11
25C	27629	27627	27644	0.00386222181627544	12
25C	27648	27645	27657	0.00721224692311206	1
25C	27717	27712	27740	0.00290547148087591	2
25C	27951	27947	27964	-0.00199477232001548	4
25C	28225	28224	28226	0.0174550722413327	1
25C	28368	28352	28374	0.00307988130784508	3
25C	28773	28759	28776	0.00234218077863797	3
25C	28904	28886	28941	0.00147876697056605	4
25C	29571	29376	29576	-0.00219355802848549	8
25C	29840	29777	29868	-0.00118977351489781	10
25C	30135	30121	30143	0.0033814399473254	4
25C	30190	30190	30190	0.00486900646675005	1
25C	30311	30287	30317	0.00204184844008863	3
25C	30658	30658	30658	0.0134289823624429	1
25C	30676	30675	30681	-0.00519118640778812	1
25C	30718	30707	30726	0.00288477544921487	4
25C	30853	30790	30855	0.00300886644437442	7
25C	31025	30980	31035	0.00206679405633827	6
25C	31936	31935	31937	0.00518570419730378	2
25C	32359	32086	32423	0.000662780677692193	30
25C	32906	32650	33061	-0.000614793373525006	30
25C	33241	33227	33257	0.000815653764121031	16
25C	33590	33514	33596	-0.00142285310978543	5
25C	34028	33950	34033	-0.000799229907029069	18
25C	34366	34349	34370	0.00165222194730021	3
25C	34703	34700	34711	0.00232911491081646	3
25C	34744	34744	34744	0.0310824381752396	1
25C	35103	35059	35138	0.0015873394737981	13
25C	35248	35238	35312	0.00101595271421694	16
25C	35739	35724	35759	0.00153182578368944	3
25C	36255	36236	36268	0.00279615351789833	2
25C	36462	36458	36467	-0.0108280110971363	1
25C	36567	36528	36578	-0.00209463668930694	10
25C	36585	36573	36769	0.00117359862583063	30
25C	37357	37348	37399	-0.00285777367135234	4
25C	37642	37498	37669	-0.00132436676556287	16
25C	37710	37701	37721	-0.00214818614445576	2
25C	37865	37846	37899	-0.00187754574186206	7
25C	38226	38213	38234	-0.00294777263075479	1
25C	38552	38366	38631	0.000915564179654121	25
25C	38761	38747	38811	0.00131743431910995	8
25C	38974	38900	38993	0.000712619248056493	17
25C	39239	39109	39319	-0.00114200978312464	30
25C	39458	39324	39602	-0.000661967958580408	30
25C	39615	39607	39623	-0.00148303712023954	4
25C	40103	40101	40110	-0.00193470200415216	2
25C	40720	40279	40818	-0.000682930982663623	30
25C	40936	40914	40942	-0.00303367513320064	3
25C	41085	41037	41167	-0.000833226700787956	30
25C	41298	41293	41301	0.00119835741355117	6
25C	41441	41392	41464	-0.000567019812130385	30
27C	217	198	251	0.00152161647767215	5
27C	468	465	474	-0.00103902387700813	3
27C	659	547	688	-0.000950093691505679	14
27C	901	890	987	-0.00124703870106296	1
27C	1006	996	1037	0.00092322928156023	10
27C	1101	1094	1222	0.000916609795237244	20
27C	1801	1767	1918	0.000978012663871508	12
27C	2425	2361	2447	-0.00152216902807037	10
27C	2517	2430	2604	-0.000970878751734188	12
27C	2613	2574	2767	-0.00142107335006644	15
27C	2968	2950	2983	-0.00171081033278316	4
27C	3155	3142	3221	-0.00137643594611033	7
27C	3459	3452	3475	-0.00278160126694333	2
27C	4241	3702	4279	0.000829115550730245	30
27C	4340	4332	4373	0.00182972342882293	7
27C	4781	4769	4797	0.000839094493532661	6
27C	4845	4813	4891	-0.000880916991408195	14
27C	4963	4937	4973	0.00133338042681723	22
27C	5260	5252	5283	0.00263952732783781	4
27C	5316	5313	5317	0.00300090495988155	3
27C	5318	5317	5322	-0.00375337947347867	3
27C	5840	5801	5875	0.0011524372690451	10
27C	5942	5936	5951	-0.00225371588740817	4
27C	6236	6160	6332	0.00101094875523298	17
27C	6509	6470	6633	0.0010347738820502	17
27C	6753	6653	6868	-0.000707202981160407	30
27C	7084	7061	7093	0.00118621060909341	18
27C	7120	7118	7125	-0.00311011137084455	3
27C	7275	7263	7398	-0.00118097508904835	21
27C	7533	7517	7559	0.00332197923520269	7
27C	7829	7798	7848	0.00114805515498834	14
27C	8258	8241	8260	0.0016841222910228	16
27C	8286	8265	8319	-0.00134175123905302	27
27C	8458	8449	8468	-0.00191920527648798	11
27C	8817	8678	8902	-0.000947271985886725	17
27C	9088	8998	9295	-0.000919985381004144	15
27C	9518	9510	9723	0.00393923880431475	26
27C	9780	9683	9842	-0.000632869796147626	30
27C	9852	9814	9885	0.000953628493845474	30
27C	9930	9924	9942	0.00448168267296532	1
27C	10097	10055	10172	0.00137666284447934	21
27C	10372	10107	10383	-0.000500402525200427	30
27C	10384	10381	10406	-0.00117572101843868	8
27C	10491	10483	10514	0.00129231007184966	9
27C	10904	10745	10960	0.00109344257133972	18
27C	11902	11644	12056	-0.000559125666896436	30
27C	13056	12846	13081	0.00118907520890373	30
27C	13302	13295	13310	0.00394900630612085	1
27C	13993	13978	14023	0.00113395381876018	8
27C	14098	14091	14103	0.00220954952004634	3
27C	14189	14170	14244	0.00100361235260814	11
27C	14907	14891	14921	0.000764984770605518	20
27C	15189	15108	15209	-0.000922456872607985	15
27C	15735	15402	15756	-0.00107395507702329	30
27C	15807	15794	15897	-0.00135414272817396	9
27C	16556	16553	16557	-0.00156142121159264	2
27C	16891	16872	16896	0.00347033162718823	5
27C	17141	17019	17221	0.000767319052745709	17
27C	17497	17482	17505	-0.0014375714330537	8
27C	17986	17985	17987	0.00236043900143431	2
27C	18393	18375	18460	-0.00298448037651561	3
27C	18880	18684	18895	0.00124449223193905	30
27C	18994	18974	19053	0.00115656137059267	7
27C	19221	19132	19323	0.000921853842604827	16
27C	19379	19355	19404	-0.00118222011106383	7
27C	20321	20136	20541	0.000500158742453848	29
27C	20950	20748	21247	0.000670566230148301	30
27C	21305	21293	21308	-0.00267016639613031	4
27C	21317	21311	21323	0.00166266513543161	7
27C	21414	21388	21443	0.0013635885338348	5
27C	21951	21942	21953	0.00441463532055495	1
27C	22343	22249	22372	0.0011660008979338	10
27C	22937	22935	22944	0.00523754603466695	3
27C	23975	23963	24029	0.00222069943427174	5
27C	24450	24432	24478	0.00204428755938909	5
27C	25016	24989	25022	-0.00185353030790651	5
27C	25227	25188	25251	-0.00135320484271072	7
27C	25408	25315	25445	-0.00107494214028442	12
27C	25752	25721	25824	0.00102966528780132	7
27C	26333	26328	26339	0.00332102103990819	1
27C	26583	26535	26593	-0.000877819964390462	8
27C	26762	26728	26774	0.00174984193224065	1
27C	26874	26873	26875	0.00379999785517861	1
27C	26885	26882	26890	-0.00416340552731328	4
27C	27135	27092	27143	0.00127208318934253	6
27C	27547	27544	27557	0.00292300449631434	5
27C	27605	27603	27609	0.00161607396254435	6
27C	27628	27625	27632	0.00339716406118016	5
27C	27648	27645	27657	0.009239205364651	1
27C	27951	27948	27964	-0.00249940355453185	4
27C	28092	28081	28136	0.00143592461977674	10
27C	28226	28224	28227	0.0157910181401916	1
27C	28362	28343	28375	0.00331274260048184	5
27C	28773	28755	28776	0.00256692593901817	3
27C	28898	28889	28933	0.00237872938595338	3
27C	29212	29083	29256	-0.00164458664213612	8
27C	29571	29545	29577	-0.00171523748486564	3
27C	29840	29792	29856	-0.0015461837550025	9
27C	30053	30027	30075	0.00226559363648216	8
27C	30182	30181	30189	0.00362488969581547	4
27C	30190	30190	30190	0.00736269626825418	1
27C	30316	30294	30322	0.00190514627792817	5
27C	30658	30658	30658	0.0157231830964931	1
27C	30675	30666	30676	-0.00508520477447222	2
27C	30755	30754	30760	0.00374800174584468	1
27C	30854	30849	30859	0.00252404993294955	5
27C	31025	31010	31035	0.00211890356477086	3
27C	31721	31620	31789	0.00116255115130156	24
27C	31936	31935	31937	0.00564531127760877	2
27C	32087	32009	32158	0.000739497747574021	16
27C	33138	33029	33165	-0.000679865417710045	30
27C	33237	33229	33241	0.00200796305604962	9
27C	33427	33285	33520	-0.000975605013335173	30
27C	33591	33561	33596	-0.00285637859227087	4
27C	33973	33912	34026	-0.000721663315069768	24
27C	34074	34055	34086	0.00115507449121247	15
27C	34366	34347	34370	0.00156934824199501	3
27C	34598	34490	34639	0.00148889078857955	20
27C	34691	34677	34693	-0.00218331057504157	5
27C	34704	34700	34710	0.00231668338351629	3
27C	34744	34744	34744	0.0236578967096477	1
27C	34766	34763	34767	0.00407671563765919	2
27C	34770	34768	34775	-0.00228801258946912	6
27C	35103	35060	35140	0.00149803724201357	12
27C	35246	35240	35303	0.00139273402204453	12
27C	35739	35690	35765	0.0013369346248426	7
27C	36255	36252	36259	0.00494699357690732	1
27C	36460	36455	36465	-0.0127679108108036	1
27C	36586	36486	36834	0.000565650797391839	30
27C	37352	37346	37357	-0.00509772310094999	1
27C	37646	37575	37664	-0.00179043157472229	8
27C	37710	37708	37712	-0.00528588870074453	1
27C	37849	37834	37864	-0.00230319318555279	5
27C	38226	38205	38234	-0.00274284239450723	1
27C	38552	38365	38638	0.000892939207564299	25
27C	38760	38747	38839	0.00139580930126449	13
27C	38964	38848	38996	0.00066751094578525	29
27C	39228	39108	39293	-0.000917608658297303	30
27C	39462	39414	39482	-0.00111505694627419	16
27C	39542	39504	39573	0.000787578477090517	18
27C	39615	39606	39620	-0.00259598456798377	3
27C	39689	39688	39698	-0.000925676670959555	6
27C	39743	39716	40004	0.000597936414536964	30
27C	40103	40098	40113	-0.00139572583871281	6
27C	40716	40693	40742	-0.000881292826240772	11
27C	40936	40917	40943	-0.00300942006322889	3
27C	41041	40992	41065	-0.00215963971462387	5
27C	41301	41293	41324	0.00103976984971308	22
27C	41444	41416	41606	-0.000548535551847351	30
30C	217	201	241	0.00204943672255564	4
30C	467	465	471	-0.00125225222144476	1
30C	906	890	980	-0.00119025379283361	1
30C	1010	996	1035	0.00100522337474765	10
30C	1129	1101	1158	0.00115945526743687	8
30C	1801	1765	1897	0.00103189480454215	11
30C	2423	2393	2432	-0.00211793482057441	4
30C	2578	2521	2614	-0.00159097538205691	6
30C	2770	2728	2824	-0.00152174094459953	12
30C	2857	2799	2911	0.00171053547874051	15
30C	2968	2961	2980	-0.00295676232238482	2
30C	3149	3119	3226	-0.00117714714266976	8
30C	3452	3393	3470	-0.00171420587926618	6
30C	4237	4191	4250	0.00179618653762621	6
30C	4780	4770	4798	0.00107365801688781	6
30C	4853	4845	4906	-0.00115475275361319	6
30C	4953	4937	4971	0.00154489989009893	22
30C	5052	5047	5093	0.0013303293801952	11
30C	5244	5213	5259	0.00175484899189857	16
30C	5317	5316	5321	0.00355699683876716	4
30C	5322	5318	5324	-0.00451326040193924	2
30C	5839	5806	5878	0.00133899935230747	9
30C	5940	5936	5952	-0.0024337552475975	4
30C	6162	6091	6278	0.00103685816217605	18
30C	6367	6285	6509	0.0010532455678492	26
30C	6878	6833	6982	0.000911655297174253	30
30C	7087	6976	7109	0.00103407057454451	30
30C	7120	7118	7131	-0.00278046589426938	5
30C	7276	7264	7293	-0.00178406158972503	3
30C	7424	7423	7428	-0.00192491772339634	6
30C	7451	7437	7455	0.00124761507467068	12
30C	7487	7476	7534	0.00276059267330052	6
30C	7848	7796	7872	0.00131812705938947	28
30C	8104	7997	8184	-0.000591705635404212	30
30C	8258	8243	8260	0.00146105137284656	16
30C	8311	8270	8327	-0.000885631316114157	30
30C	8458	8446	8461	-0.00217810188055947	6
30C	8814	8653	8885	-0.000997330847439969	12
30C	9001	8952	9151	-0.000937301809556421	18
30C	9515	9366	9781	0.00338236169320248	30
30C	9852	9837	9887	0.0009281767918769	28
30C	9929	9924	9941	0.00569148922167	1
30C	10097	9959	10126	0.00112837742465392	24
30C	10312	10250	10349	0.000864148220905559	15
30C	10384	10381	10407	-0.00134113794936564	8
30C	10556	10520	10588	0.00141980846724399	15
30C	10739	10735	10927	0.00102990665551942	16
30C	12304	11886	12468	-0.000654509766213175	30
30C	12846	12486	13048	0.000900943276704	30
30C	13306	13300	13314	0.00501565797458562	1
30C	14009	13975	14024	0.000919533062158838	11
30C	14100	14084	14115	0.00137562043851214	6
30C	14213	14190	14242	0.00142277089582977	9
30C	14774	14554	14836	0.000823489612201847	30
30C	15108	15077	15169	-0.00146642631875695	10
30C	15639	15610	15690	-0.00122285963868699	11
30C	15875	15818	15883	-0.00175334910427689	2
30C	16556	16553	16560	-0.00124102596571708	3
30C	16890	16850	16895	0.00372289736187522	8
30C	16920	16900	17127	-0.00113604516759759	25
30C	17166	17139	17234	0.00109557099391914	10
30C	17380	17327	17445	-0.000797283414670939	30
30C	17497	17473	17510	-0.00109887591017544	15
30C	17816	17541	17919	0.000664327687951195	30
30C	17986	17980	17993	0.0017407059369654	5
30C	18407	18381	18464	-0.00235513998218344	4
30C	18606	18569	18624	-0.00179565980642687	6
30C	18645	18631	18671	0.00238931021026272	3
30C	18861	18829	18874	-0.00208503660808769	10
30C	18877	18876	18880	0.00231823750504921	2
30C	19576	19481	19593	-0.000917143013384474	18
30C	19818	19715	19935	0.00107601274995909	17
30C	20269	20141	20335	0.000892425505086567	7
30C	20964	20879	20977	0.00151938830599256	7
30C	21035	21030	21063	-0.00126494524703184	5
30C	21296	21293	21305	-0.00174012165163122	2
30C	21430	21402	21449	0.00160729701658968	5
30C	21951	21894	21982	0.00292547944847068	9
30C	22058	21999	22286	0.00122519085756075	30
30C	22309	22242	22352	0.00128117140400429	8
30C	22941	22938	22942	0.0126665485534421	1
30C	23985	23939	24014	0.00222121315706454	6
30C	24327	24137	24451	0.00101698746377203	30
30C	24466	24446	24514	0.00256496880633277	6
30C	25016	24989	25022	-0.00212568638090308	5
30C	25227	25117	25258	-0.0010752596345505	11
30C	25406	25308	25496	-0.000948235831175927	30
30C	25809	25739	26134	0.000821799132243699	30
30C	26334	26328	26339	0.00289329531139858	1
30C	26505	26354	26592	-0.000710519330271845	30
30C	26850	26732	26856	0.00232183443462967	4
30C	26874	26873	26877	0.00417206569064981	2
30C	26882	26881	26888	-0.00628655012608835	3
30C	27135	27045	27153	0.00106740270273976	11
30C	27550	27546	27558	0.00371553608715627	3
30C	27628	27625	27629	0.0035986023105853	4
30C	27645	27644	27653	0.00502718829078076	21
30C	27717	27713	27727	0.00324950545130618	2
30C	27962	27949	27964	-0.00278779243925743	4
30C	28226	28224	28227	0.019239407708648	1
30C	28263	28227	28276	-0.00196433672284115	2
30C	28368	28348	28372	0.00408872204838679	3
30C	28774	28761	28780	0.00290766351317366	4
30C	28852	28843	28864	-0.0033464074508296	2
30C	28898	28889	28903	0.00503575273070082	1
30C	29083	29050	29246	-0.00123470021084831	11
30C	29571	29558	29577	-0.00205670791464182	2
30C	29795	29756	29850	-0.00122753310299347	12
30C	30027	29947	30054	0.00165553187440876	10
30C	30135	30118	30181	0.0028325397774867	11
30C	30190	30190	30190	0.00935785753614576	1
30C	30317	30310	30322	0.00206053167546284	3
30C	30658	30657	30659	0.00656963401442394	1
30C	30676	30665	30735	-0.00216438033614614	10
30C	30755	30754	30760	0.00420265205310337	1
30C	30785	30757	30847	0.00122267176947033	8
30C	30854	30828	30934	0.00189545700465163	12
30C	31015	30968	31034	0.00184071754881791	6
30C	31309	31169	31743	0.000704582377469315	30
30C	31936	31935	31937	0.00761447958840418	2
30C	32786	32714	32909	-0.000787734515779882	30
30C	33241	33231	33265	0.000759823440796936	11
30C	33591	33583	33594	-0.00308723646939903	2
30C	34028	33931	34035	-0.000867206831083151	29
30C	34074	34056	34200	0.00118233901455197	24
30C	34322	34300	34328	0.00279249163526051	5
30C	34366	34350	34370	0.00144541714852152	3
30C	34591	34500	34635	0.00159344848550387	17
30C	34692	34676	34694	-0.00236046489721821	7
30C	34703	34700	34709	0.00285769551456921	1
30C	34744	34744	34744	0.0264367583648264	1
30C	34765	34763	34766	0.00411690172886386	1
30C	34770	34768	34783	-0.00333254073580432	7
30C	34816	34787	35036	0.00172806144766745	30
30C	35102	35065	35144	0.00151062369653603	19
30C	35311	35242	35323	0.00120561236621798	15
30C	35756	35740	35762	0.00257213322682602	3
30C	36255	36241	36262	0.00321694759825115	1
30C	36455	36453	36460	-0.0108442294263828	1
30C	36563	36524	36566	-0.0030282669138366	5
30C	36713	36691	36798	0.000812779029645311	22
30C	37357	37345	37370	-0.00296593008539622	2
30C	37643	37572	37669	-0.00165034203081883	8
30C	37710	37707	37715	-0.00373604609536844	1
30C	37842	37808	37864	-0.00208010936479076	8
30C	38226	38208	38235	-0.00248526545552618	1
30C	38387	38368	38576	0.00114944903120688	21
30C	38652	38576	38773	0.00204893781563117	13
30C	39255	39149	39314	-0.00115144266017383	20
30C	39458	39406	39466	-0.00124530658507773	7
30C	39624	39615	39626	-0.00209500944448483	4
30C	39689	39688	39699	-0.00077022090332986	7
30C	39760	39729	39763	0.001259931983518	10
30C	40103	40100	40113	-0.00159045683574385	4
30C	40409	40369	40557	0.000609916441606582	30
30C	40721	40706	40732	-0.00140287714034487	6
30C	40936	40928	40942	-0.00417550870835099	2
30C	41082	41005	41170	-0.000961553813840732	30
30C	41298	41294	41310	0.00119533893801748	9
33C	284	269	292	0.00347275897666082	1
33C	906	896	957	-0.00182269969126143	1
33C	1010	996	1041	0.00105003520373601	12
33C	1129	1107	1163	0.00250877742053065	5
33C	1803	1767	1903	0.00214127028814963	12
33C	2443	2425	2526	-0.00260905117288617	9
33C	2969	2568	3158	-0.00118988983316086	30
33C	3453	3432	3462	-0.00326413569857817	3
33C	4782	4771	4797	0.00135682377457395	5
33C	4853	4847	4874	-0.00256472151022881	4
33C	4953	4923	4972	0.00146905853597709	30
33C	5051	5037	5096	0.00136629955970564	17
33C	5213	5076	5231	0.00140271727682771	21
33C	5273	5253	5287	0.00149489364630767	6
33C	5317	5316	5317	0.00360654619114796	2
33C	5318	5318	5322	-0.00494735893975549	2
33C	5500	5428	5598	0.00186571067552295	12
33C	5771	5638	5772	-0.00162266703254399	14
33C	5806	5791	5847	0.00213000719805839	9
33C	5950	5938	5962	-0.00239156592501406	8
33C	6335	6256	6342	0.00240560187947439	7
33C	6844	6830	6865	0.00110127697943941	16
33C	7085	7073	7097	0.00239211028826908	10
33C	7118	7115	7128	-0.00309018902784194	6
33C	7277	7268	7286	-0.00458156862907153	2
33C	7409	7407	7423	-0.002181430932723	13
33C	7488	7469	7554	0.00172014243321852	12
33C	8258	8245	8260	0.00257000354723672	13
33C	8318	8310	8326	-0.00211961681762438	9
33C	8483	8449	8494	-0.00267440449758551	16
33C	8948	8857	9008	-0.00167959522063599	25
33C	9520	9511	9543	0.00680769340522603	3
33C	9929	9924	9932	0.00948335602242525	1
33C	10048	9986	10071	0.00214276868079914	7
33C	10352	10304	10363	0.00147831890313548	13
33C	10384	10381	10415	-0.00166413708899687	8
33C	10520	10505	10527	0.00236327481863458	8
33C	10883	10866	10954	0.00187129700809058	10
33C	11389	11313	11410	0.00114455311916034	9
33C	11492	11475	11497	-0.00313498511897257	1
33C	11686	11662	11907	-0.00162944057326965	24
33C	12831	12493	12846	0.00109636560982851	11
33C	13048	13016	13266	0.00122107834214726	21
33C	13305	13300	13313	0.00490019419443727	1
33C	14101	13610	14120	0.00104712652902217	30
33C	14189	14173	14230	0.001586850230471	10
33C	14975	14960	14988	-0.00124646962136612	24
33C	15128	15113	15150	-0.00227417484970646	4
33C	15608	15585	15641	-0.00216673015601884	9
33C	15807	15788	15872	-0.0024113241887465	6
33C	16165	16104	16361	-0.00099619072495529	30
33C	16555	16552	16583	-0.00143091660369849	5
33C	16850	16674	16893	0.00124848553147723	20
33C	16926	16923	17011	0.00176714352138588	8
33C	17505	17497	17511	-0.00188243583717791	7
33C	17541	17526	17614	0.00117843995735727	30
33C	17819	17807	17850	0.00184546358148753	2
33C	17987	17956	18004	0.00151825530484441	19
33C	18407	18361	18467	-0.00177949085549868	5
33C	18605	18592	18621	-0.00301759422164097	5
33C	18635	18628	18672	0.00401425591522025	4
33C	18861	18837	18873	-0.00275273173743752	5
33C	18877	18875	18881	0.00319465379589481	3
33C	19378	19362	19394	-0.00211640642463611	5
33C	19950	19818	19976	0.00124739790451707	17
33C	20262	20133	20503	0.00072465348814166	22
33C	20791	20464	20907	0.00149777065646442	30
33C	20957	20895	20974	0.00211538641504653	7
33C	21037	21013	21053	-0.00202760538591354	8
33C	21286	21056	21290	0.00127401748235546	30
33C	21294	21293	21305	-0.00282362526261019	2
33C	21430	21414	21443	0.00355581653376143	3
33C	21951	21941	22003	0.00511930841021901	6
33C	22343	22293	22440	0.00126614889191117	14
33C	22941	22938	22942	0.0227862625386787	1
33C	23113	23101	23309	0.00130459791203255	6
33C	23515	23172	23573	-0.000923570510032756	21
33C	24126	23984	24142	0.00134440429302402	21
33C	24443	24430	24455	0.00319955997007426	2
33C	24507	24470	24572	0.00204728995121122	6
33C	24730	24719	24748	0.00251675036247387	2
33C	25016	24986	25022	-0.00216984624756016	6
33C	26127	26101	26246	0.00191015499001385	11
33C	26504	26352	26590	-0.00118450866923942	30
33C	26873	26871	26874	0.0088213806987414	2
33C	26883	26882	26884	-0.0126825175683443	1
33C	27546	27539	27557	0.00368127708490644	6
33C	27628	27625	27644	0.00228532208133619	12
33C	27657	27646	27660	0.00551403936135788	3
33C	28226	28224	28227	0.0231574983174207	1
33C	28368	28345	28375	0.00337876240853854	5
33C	28713	28642	28761	0.00187129564184624	13
33C	28898	28886	28940	0.00284997591208098	4
33C	29571	29559	29642	-0.00277726319341532	7
33C	30053	30020	30108	0.00180962083219124	10
33C	30189	30189	30189	0.015459523845226	1
33C	30315	30311	30317	0.00507445150042313	1
33C	30356	30334	30636	0.00152164577194338	30
33C	30658	30656	30660	0.00461461352854998	2
33C	30756	30754	30760	0.00728167876981695	1
33C	30854	30843	30865	0.00256298376657298	6
33C	31015	30963	31702	0.00147619305216884	30
33C	31936	31936	31936	0.00905818465876648	1
33C	32193	32175	32201	-0.00150823806724007	14
33C	32478	32421	32596	-0.000939794316047907	16
33C	32951	32637	33114	-0.00066854779762881	30
33C	33228	33210	33236	0.00156225550493213	20
33C	33482	33389	33541	0.00168463436312214	22
33C	33590	33512	33596	-0.00290668074702314	5
33C	34025	33943	34029	-0.00116079231010164	18
33C	34062	34051	34066	0.00228793031614723	6
33C	34195	34120	34298	0.00118067811991811	30
33C	34322	34310	34325	0.00805700122870399	3
33C	34366	34350	34370	0.00228723592450246	3
33C	34429	34389	34516	-0.00110516126355807	30
33C	34591	34588	34601	0.00452660450276456	4
33C	34677	34652	34694	-0.00280574665062058	10
33C	34700	34696	34711	0.00249669815726098	10
33C	34744	34744	34744	0.0305604912151689	1
33C	34765	34763	34766	0.00519140178286384	1
33C	34861	34837	35096	0.00113059139645927	30
33C	35144	35072	35148	0.00172220701947278	27
33C	35309	35277	35318	0.00134103103049562	7
33C	35751	35731	35761	0.00304750313307755	3
33C	36460	36455	36474	-0.0117653125421152	1
33C	36566	36488	36627	-0.00320335638843685	19
33C	36715	36709	36809	0.00125760565100216	20
33C	37349	37341	37361	-0.00515975831026792	1
33C	37666	37522	37718	-0.00133730350281947	20
33C	37846	37811	37885	-0.00163023317892834	8
33C	38224	37941	38345	-0.00124247270808665	28
33C	38378	38368	38389	0.00294570496446812	3
33C	38553	38536	38612	0.00272535776145121	4
33C	38760	38729	38792	0.00174320969281038	4
33C	39257	39241	39315	-0.00255695051523263	11
33C	39466	39445	39477	-0.00265506799062656	12
33C	39511	39505	39514	0.00365442924991253	4
33C	39624	39613	39626	-0.00338952868501812	4
33C	39689	39688	39698	-0.00108537828758599	6
33C	39760	39755	39762	0.00287658428405942	2
33C	40102	40083	40119	-0.00156356834718061	10
33C	40319	40158	40323	-0.00131536626784083	30
33C	40397	40390	40402	0.00316564481736429	4
33C	40686	40653	40718	-0.00303089244234268	10
33C	40936	40932	40938	-0.0079821887907	1
33C	41059	40999	41116	-0.00192468732443236	15
33C	41301	41295	41327	0.00149028247506806	23
35C	191	134	240	-0.00147228604501409	9
35C	467	275	480	-0.00126900748006857	30
35C	579	499	603	0.00215979200235122	10
35C	909	898	955	-0.00222708925461948	1
35C	1172	1108	1172	0.00360271312899565	6
35C	1504	1452	1912	0.00150142767109048	30
35C	3454	3452	3464	-0.00687126245721321	2
35C	4429	4405	4522	-0.00262937009648463	10
35C	4788	4770	4804	0.00175674498748309	8
35C	4855	4847	4880	-0.003378748090827	5
35C	5181	5154	5228	0.00224106177033562	11
35C	5320	5318	5343	-0.00204968446552511	7
35C	5958	5940	6005	-0.0021310072364151	15
35C	6153	6047	6316	0.0018965481667749	24
35C	6365	6310	6606	0.00265506790948442	30
35C	6860	6579	7002	0.00118625115649005	30
35C	7128	7119	7139	-0.00201458724846339	6
35C	7215	7200	7258	-0.0058346388656103	7
35C	7303	7278	7315	-0.00453377604125763	5
35C	7423	7418	7428	-0.00281421678753684	11
35C	7891	7876	7912	-0.00195139847195708	7
35C	8443	8433	8454	-0.00327430672408904	6
35C	8742	8609	9217	-0.00110633507653021	30
35C	9511	9509	9520	0.0104868952933024	2
35C	9928	9907	9941	0.00375786354398119	3
35C	9990	9971	10314	0.00235826648230938	30
35C	10362	10336	10364	0.0034149060644227	10
35C	10384	10381	10417	-0.0027253828329686	11
35C	10531	10516	10543	0.00327956374242453	9
35C	10792	10743	10825	0.00210246008561337	6
35C	10944	10882	10962	0.00232548682798866	9
35C	11492	11475	11516	-0.0024538621699475	4
35C	11686	11623	11762	-0.0017292944018195	13
35C	12300	12271	12305	-0.00223549892216295	3
35C	12840	12772	12847	0.00192003179928588	9
35C	13358	13302	13427	0.00286426379435411	4
35C	13526	13515	13566	-0.00359383874414919	14
35C	13902	13564	13998	-0.00124062107807074	30
35C	14101	14079	14118	0.00182890442846731	10
35C	14217	14200	14233	0.00298589694608446	4
35C	14479	14432	14648	-0.00187380324229396	29
35C	15255	15244	15270	-0.00332152063562523	2
35C	15735	15731	15863	-0.00275614067400773	15
35C	16165	16164	16171	-0.00249232166813686	11
35C	16494	16441	16555	-0.00199589707395887	16
35C	16926	16923	17016	0.00125592336707427	9
35C	17806	17803	17836	0.00435369223398683	3
35C	18677	18633	18697	0.00255799786008415	5
35C	19342	19317	19376	-0.0030607525164132	7
35C	19819	19766	19848	0.00210426280943658	6
35C	20498	20425	20543	0.00188772776309806	15
35C	20795	20777	20805	0.00450350945582188	3
35C	21287	20928	21293	0.00144356168542604	30
35C	21305	21292	21317	-0.00258109042705544	11
35C	21442	21426	21456	0.00414703927128352	2
35C	21513	21477	22079	-0.00264944246822785	30
35C	22435	22195	22485	-0.00194102314528879	25
35C	22941	22938	22942	0.025919251038798	1
35C	23020	23017	23057	-0.00242106511169841	8
35C	24137	24132	24197	0.00179578836114875	14
35C	24466	24446	24508	0.00663787113405501	5
35C	24731	24677	24754	0.00279975274737794	8
35C	24989	24875	25027	-0.00180038792937621	30
35C	25376	25368	25390	0.00281451395240577	3
35C	25810	25770	25891	0.00176706417833866	10
35C	26950	26949	26953	-0.00350067944116921	5
35C	27541	27530	27557	0.00264622389803481	7
35C	27608	27605	27610	-0.00464467522762938	3
35C	27629	27621	27643	0.00292280004855164	11
35C	27657	27645	27676	0.00460244656319109	7
35C	27758	27728	27763	0.00374883206455038	2
35C	27949	27943	27963	-0.00414379544914671	3
35C	28110	28065	28161	0.00229476502404691	11
35C	28224	28223	28225	0.0159918479318164	1
35C	28359	28332	28511	0.00368060696220076	13
35C	28898	28863	28955	0.00328983858251401	6
35C	29643	29604	29654	-0.00266435299408037	2
35C	30189	30189	30189	0.0133254144315219	1
35C	30316	30308	30318	0.00447997752715044	1
35C	30601	30465	30647	0.00124495108559575	14
35C	30661	30656	30671	0.00343993978050655	5
35C	30756	30756	30756	0.0215816379483678	1
35C	31936	31934	31937	0.00613033576436154	2
35C	32197	32193	32203	-0.00199601148145392	4
35C	32925	32916	32948	-0.0018783899845201	7
35C	33050	33031	33061	-0.00261827934809216	4
35C	33180	33170	33197	0.00204647650881895	11
35C	33515	33494	33594	-0.00194467788243029	9
35C	33922	33610	34007	-0.00123259787877918	30
35C	34069	34057	34108	0.0024295553839131	15
35C	34227	34216	34237	-0.00226711853094774	7
35C	34320	34312	34325	0.0129238542175256	2
35C	34591	34588	34592	0.00966313525344822	3
35C	34744	34744	34744	0.0486668213815558	1
35C	34857	34846	34861	0.00355493516471491	1
35C	35150	35065	35156	0.00144958091611674	30
35C	35264	35241	35308	0.00187707300111115	12
35C	35609	35540	35738	0.00157560006095189	16
35C	35862	35824	35984	0.00162373959315082	15
35C	36254	36246	36257	0.00992819887830013	1
35C	36462	36457	36476	-0.0107026664457926	1
35C	37349	37329	37396	-0.00471516871887117	6
35C	38361	38336	38373	0.00345065449146411	9
35C	38554	38535	38578	0.00465593609934189	3
35C	38761	38747	38791	0.00264829312455235	4
35C	39458	39399	39465	-0.0035726459811147	11
35C	39507	39505	39509	0.00950967323238208	4
35C	39540	39529	39547	0.00278760956670636	7
35C	39624	39599	39628	-0.00236134552275723	14
35C	39694	39688	39701	-0.00172418105871651	7
35C	39748	39733	39760	0.00406092222188248	7
35C	40289	40137	40318	-0.00197703755935843	28
35C	40397	40397	40397	0.00874948401099348	1
35C	40654	40634	40686	-0.00337620241276521	3
35C	40936	40929	40938	-0.00633691837600773	1
35C	41294	41248	41300	0.00165015006942512	30
35C	41461	41416	41502	-0.00109939617871112	30
37C	191	155	234	-0.00190885524951603	7
37C	468	462	481	-0.00157899313274405	8
37C	516	497	534	0.00252796757332265	4
37C	908	899	957	-0.00234436682891158	1
37C	1134	1120	1172	0.00331631049656663	5
37C	1493	1424	1607	0.00189099268267213	12
37C	2510	2418	2755	-0.00137626259876736	27
37C	2854	2842	2862	0.00422873634454338	4
37C	2965	2912	3181	-0.0023882251480749	30
37C	3461	3454	3497	-0.00745187201450769	1
37C	4514	4427	4526	-0.00230769983826649	8
37C	4809	4776	4815	0.00164266719274503	14
37C	4853	4847	4877	-0.00293247449245425	5
37C	5181	5093	5214	0.00196422121415167	13
37C	5678	5321	5744	-0.00167921512971618	30
37C	5875	5796	5894	0.00271807521584059	10
37C	5937	5925	5954	-0.00362631406355185	5
37C	6337	6290	6347	0.00407885285570802	5
37C	6846	6790	6861	0.00149998591862353	20
37C	7208	7198	7229	-0.00713852903264059	3
37C	7304	7266	7353	-0.00370306242049835	11
37C	7422	7411	7433	-0.00202275084897874	17
37C	7891	7877	7911	-0.00183511214125973	6
37C	8241	8216	8258	0.0023552541792478	15
37C	8313	8305	8329	-0.00184552150193168	11
37C	8424	8421	8444	-0.0026950801555897	6
37C	8947	8740	9065	-0.00160956511759222	30
37C	9510	9505	9518	0.0116723520745565	3
37C	9918	9896	9934	0.00321307055241279	5
37C	9989	9953	10240	0.00194321950341992	30
37C	10353	10341	10360	0.0036945063390369	8
37C	10415	10381	10417	-0.00256533117657884	11
37C	10544	10531	10548	0.00278739546311591	3
37C	10807	10753	10848	0.00209849388271921	7
37C	10931	10881	10960	0.00200894970099243	8
37C	11487	11460	11527	-0.00232134739293992	5
37C	11683	11633	11740	-0.00187725935879764	9
37C	12300	12269	12305	-0.00221569680498253	4
37C	12836	12545	12845	0.00168993900129013	9
37C	13358	13128	13440	0.00167369354743261	14
37C	13552	13539	13578	-0.00330715851704548	4
37C	14097	14077	14116	0.00153137104367842	9
37C	14211	14198	14226	0.00282931164339964	3
37C	14478	14412	14631	-0.00180929741082219	27
37C	14953	14860	15137	-0.000997941383030076	30
37C	15255	15243	15272	-0.00275091076982433	2
37C	15812	15737	15881	-0.0025075243249167	14
37C	16168	16164	16181	-0.00261646271507447	13
37C	16554	16475	16568	-0.00235043681511251	15
37C	17015	16928	17172	0.00121934071988397	21
37C	17817	17805	17838	0.00505379821063685	3
37C	18471	18365	18540	0.0016547922195632	11
37C	18687	18637	18714	0.00211342665598981	8
37C	19378	19320	19401	-0.00290677631483564	10
37C	19819	19735	19841	0.00202880504551598	8
37C	20498	20351	20532	0.00195595328680402	20
37C	20792	20748	20800	0.00460542388252859	4
37C	21286	21218	21288	0.00158355637243403	11
37C	21305	21292	21316	-0.00254098644048553	9
37C	21442	21426	21456	0.00442473908200302	2
37C	21513	21477	21546	-0.00244926793786776	6
37C	21824	21537	22294	-0.00104927869947243	30
37C	22439	22222	22510	-0.00201105742655113	26
37C	22939	22938	22941	0.0233579417980801	1
37C	23020	23017	23056	-0.00247019597225241	8
37C	23600	23513	23982	-0.000974218211119343	30
37C	24137	24131	24220	0.00174704052703547	19
37C	24442	24430	24456	0.00423603369461564	2
37C	24539	24495	24567	0.00287269387915693	5
37C	24733	24718	24811	0.00267930192792687	7
37C	24881	24844	24958	-0.00129462156036148	6
37C	25027	24982	25236	-0.00197832507882753	28
37C	25376	25369	25395	0.00271344910056958	3
37C	25811	25723	26094	0.000929851438759775	30
37C	26950	26949	26951	-0.00352125927736019	3
37C	27541	27530	27558	0.0025064456231142	7
37C	27608	27605	27610	-0.00458216107374092	3
37C	27628	27620	27643	0.00326259737578945	13
37C	27656	27646	27666	0.0044750406045621	5
37C	27758	27748	27762	0.00440335275457158	1
37C	27949	27943	27962	-0.00331908848928607	3
37C	28135	28054	28173	0.00284233193124076	12
37C	28224	28223	28225	0.0135940519942237	1
37C	28368	28330	28499	0.00275912850770024	13
37C	28715	28501	28816	0.0017096052482195	30
37C	28958	28858	29036	0.0015522758000371	15
37C	29628	29603	29651	-0.00275312499332285	2
37C	30189	30188	30190	0.0115300335924323	2
37C	30316	30310	30318	0.00470842273201361	1
37C	30533	30428	30642	0.00130862564258341	18
37C	30661	30657	30699	0.00374678774935391	7
37C	30756	30756	30756	0.0205078486178103	1
37C	31025	30866	31034	0.00291457122900421	17
37C	31936	31934	31937	0.00525712952875143	2
37C	32199	32192	32335	-0.00158113622783377	16
37C	32925	32916	32942	-0.00208391416855977	6
37C	33051	33037	33061	-0.00334158136705644	4
37C	33181	33172	33189	0.00226198318417556	6
37C	33499	33347	33590	-0.000983497164859788	30
37C	33934	33910	34012	-0.00160195276174725	22
37C	34058	34051	34104	0.00203122307465485	17
37C	34230	34224	34236	-0.00257910726652691	3
37C	34323	34317	34326	0.0122943017404378	1
37C	34591	34588	34592	0.00808595505106698	3
37C	34744	34744	34744	0.0466103098773293	1
37C	34851	34816	34861	0.00352579774631857	10
37C	35150	35055	35156	0.0015208109513479	30
37C	35264	35234	35310	0.00169063976128335	16
37C	35608	35538	35767	0.00141050683936013	18
37C	35862	35754	35939	0.00168021677911604	20
37C	36255	36245	36259	0.0102904115853075	1
37C	36462	36457	36476	-0.00943735735776642	1
37C	37370	37350	37398	-0.00482827715354057	4
37C	38371	38302	38394	0.00316998326810715	13
37C	38556	38537	38607	0.00448580895105197	3
37C	38761	38737	38792	0.00247832800876494	4
37C	39466	39397	39481	-0.00355360521628877	22
37C	39508	39505	39512	0.0092547458328855	4
37C	39530	39529	39542	0.00372343326419625	5
37C	39598	39578	39623	-0.00177364722768365	10
37C	39689	39688	39699	-0.00174041705676206	7
37C	39742	39730	39760	0.00382375884939479	8
37C	40319	40141	40323	-0.00199690493732492	30
37C	40397	40397	40397	0.00860415457885957	1
37C	40644	40627	40685	-0.00303800622297859	3
37C	40934	40912	40938	-0.00560435971122018	2
37C	41294	41287	41301	0.00157576219549442	16
37C	41482	41417	41586	-0.000938867632757505	30
4NQO	270	173	308	0.00123733159361798	11
4NQO	472	464	482	-0.00146652476519689	7
4NQO	614	573	654	-0.00222369151601583	6
4NQO	1000	996	1028	0.0011923545452953	8
4NQO	1104	1092	1140	0.00138331217011026	17
4NQO	1939	1934	1947	-0.00345897261624586	1
4NQO	2512	2510	2522	-0.00728869803408159	1
4NQO	3001	2582	3111	-0.00114606011128312	30
4NQO	3444	3400	3487	0.00238518291373449	5
4NQO	4450	4422	4486	-0.00434304499145889	7
4NQO	4538	4530	4629	0.00127537768357326	30
4NQO	4813	4803	4830	-0.00154369925777565	11
4NQO	4925	4849	4935	-0.00210229663979122	26
4NQO	4954	4951	4975	0.002403527410064	13
4NQO	5021	5019	5027	-0.0053048402773016	6
4NQO	5060	5058	5065	0.00435905298252795	3
4NQO	5123	5098	5139	0.00332353711777944	6
4NQO	5260	5240	5288	0.00133963730136708	13
4NQO	5317	5311	5319	0.00208272422891936	5
4NQO	5320	5318	5325	-0.00204167036904059	3
4NQO	6121	6037	6214	0.00149014083673331	18
4NQO	6758	6517	6823	0.00116244414204439	30
4NQO	6852	6842	6854	-0.00357350236710008	3
4NQO	7322	7317	7351	-0.0038453023255199	6
4NQO	7584	7488	7615	0.00213760414910219	13
4NQO	7690	7674	7698	-0.00275850586526944	16
4NQO	7793	7769	7834	0.00132813079478169	21
4NQO	7975	7934	7979	0.00220835376729614	14
4NQO	8213	8211	8231	0.00351357977372	2
4NQO	8401	8398	8415	0.00218772489601133	9
4NQO	8518	8461	8564	0.00138678398688445	30
4NQO	8888	8727	8938	-0.00152776686941892	17
4NQO	9768	9755	9781	-0.00290657815420081	3
4NQO	9840	9835	9865	0.00167963459159875	22
4NQO	10049	9991	10078	-0.00141518462691575	9
4NQO	10351	10336	10354	-0.00444448241549387	8
4NQO	10487	10487	10487	-0.00637623112760762	1
4NQO	10804	10738	10824	-0.00247490222789117	7
4NQO	11482	11468	11505	-0.00296826914289448	2
4NQO	12384	12361	12394	-0.00370332536461626	3
4NQO	12582	12536	12703	0.00204012095288725	2
4NQO	13157	13057	13236	-0.00151612706682962	9
4NQO	13897	13772	14001	0.000966946893827929	30
4NQO	14102	14096	14104	0.00608095217323885	2
4NQO	14188	14186	14190	-0.00435066147236451	2
4NQO	14287	14283	14298	0.00465904945209624	2
4NQO	14353	14344	14373	0.00224095833707762	4
4NQO	14441	14434	14447	0.00551697907001865	1
4NQO	14623	14604	14629	0.00448293147150848	6
4NQO	14861	14849	14878	0.00180949841371842	14
4NQO	14917	14907	14933	0.00243043799003777	16
4NQO	15159	15132	15163	0.00271760026149324	3
4NQO	15751	15733	15794	-0.00167370027411656	9
4NQO	15970	15907	16174	0.0014065743306678	30
4NQO	16558	16551	16558	-0.00303331715076344	3
4NQO	16844	16827	16908	-0.00180479901675434	16
4NQO	17507	17501	17511	-0.00307440150022291	6
4NQO	17555	17548	17613	0.0014756421012843	19
4NQO	17813	17807	17829	0.00331955147608014	1
4NQO	18006	17934	18043	0.000886555636012066	30
4NQO	18810	18807	18813	0.00940013584364251	0
4NQO	18888	18884	18902	0.00249621475055561	4
4NQO	19446	19355	19449	-0.00191389745094338	14
4NQO	19500	19464	19604	0.00111457116123777	30
4NQO	20037	19972	20118	0.00101236575643771	7
4NQO	20908	20756	20934	0.00326357649062821	11
4NQO	21035	21031	21058	-0.00244129525877837	3
4NQO	21320	21304	21324	-0.00353784285934423	12
4NQO	21444	21443	21445	0.0246913849459925	1
4NQO	22506	22505	22513	0.00561091477160807	1
4NQO	22603	22544	22832	0.00130154390359702	30
4NQO	22940	22938	22942	0.0128855843229225	1
4NQO	23036	23023	23071	0.00135191832380129	7
4NQO	23563	23560	23565	0.00713673924368747	1
4NQO	23734	23696	23762	0.00172353523030441	3
4NQO	23958	23931	23998	0.00240631335836455	8
4NQO	24303	24273	24346	-0.00229753830061271	6
4NQO	24596	24435	25046	-0.00098881643558772	30
4NQO	25198	25126	25215	-0.00306698848070258	8
4NQO	25656	25642	25687	0.00295880835459452	5
4NQO	26319	26235	26337	-0.000956379349865909	8
4NQO	26604	26536	26661	0.00134936233158487	11
4NQO	26889	26884	26894	-0.00374021341836264	5
4NQO	26950	26949	26951	-0.0292278295394535	3
4NQO	27295	27256	27344	0.00217767172605828	11
4NQO	27544	27543	27545	0.0227781769147576	1
4NQO	27644	27644	27644	0.0160730028360746	0
4NQO	27713	27706	27714	0.0151622743563819	2
4NQO	27942	27933	27951	0.00309251898942978	5
4NQO	28019	27998	28161	-0.00118947021522144	17
4NQO	28226	28226	28226	-0.0140601471200389	1
4NQO	28541	28452	28559	-0.00279545385162423	9
4NQO	28759	28605	28807	0.00196895461597542	22
4NQO	28902	28810	29026	0.00178657979294582	17
4NQO	29803	29795	29836	-0.00306119718171742	5
4NQO	30477	30398	30634	0.00148577438188443	19
4NQO	30656	30652	30662	0.00157024657838297	10
4NQO	30854	30818	30939	0.00221855589269637	12
4NQO	31094	31079	31111	-0.00410829152226398	4
4NQO	31388	31379	31444	0.00148664302017263	8
4NQO	31477	31472	31488	0.00216251060096638	7
4NQO	31683	31663	31696	-0.00559169417564956	7
4NQO	31937	31936	31938	0.00784117853612766	2
4NQO	31960	31955	31986	-0.00341322774585619	4
4NQO	32086	32028	32105	-0.0017967792505477	12
4NQO	32179	32178	32181	-0.00869723464706878	2
4NQO	32342	32287	32362	-0.00232349739728643	10
4NQO	32835	32776	32857	0.00188753930993926	6
4NQO	33004	32888	33043	-0.00109786469410814	30
4NQO	33143	33125	33159	0.00325491122248983	10
4NQO	33231	33201	33244	0.00114525972972802	30
4NQO	33470	33376	33480	-0.00234990842301822	11
4NQO	33694	33604	33885	0.000900793274892468	20
4NQO	34026	33993	34027	-0.00227020768253267	7
4NQO	34057	34045	34068	0.00180253544465027	13
4NQO	34366	34345	34376	0.00134485026355025	7
4NQO	34460	34451	34475	-0.00192702545847186	7
4NQO	34692	34585	34696	-0.00195491261677288	21
4NQO	34743	34742	34744	-0.0129862417227176	2
4NQO	34766	34765	34767	0.0108526883900289	2
4NQO	35053	35000	35091	0.00302587900950107	21
4NQO	35213	35187	35220	-0.00140070375804415	5
4NQO	35365	35272	35392	0.000915877140435393	27
4NQO	35451	35439	35464	0.00441687971526843	1
4NQO	35641	35543	35827	0.00147714292888671	25
4NQO	36085	36035	36120	-0.0024209016097633	9
4NQO	36231	36169	36306	0.0018703374814246	7
4NQO	36462	36455	36475	-0.00878562808741766	1
4NQO	36590	36582	36642	0.00164851606180505	8
4NQO	36718	36715	36726	0.00652496676138845	1
4NQO	36965	36942	37028	-0.00243069949199554	11
4NQO	37277	37179	37292	-0.0037429788111883	7
4NQO	37354	37328	37406	-0.00278931942417449	8
4NQO	37601	37543	37690	-0.00181636266382798	13
4NQO	37832	37802	37867	-0.00177184457933166	11
4NQO	38550	38539	38551	0.00761562151653277	1
4NQO	38721	38651	38772	0.00226475587015301	8
4NQO	38833	38831	38834	0.00619521857664457	1
4NQO	38998	38991	39007	-0.00253800746928336	8
4NQO	39319	39253	39336	-0.00319402614356507	15
4NQO	39583	39579	39584	-0.00682898458048623	2
4NQO	39619	39615	39621	-0.00507527160327817	2
4NQO	39645	39634	39665	0.00157531683807611	7
4NQO	39708	39699	39714	0.00134915904171679	10
4NQO	39762	39761	39763	0.00585241529118526	2
4NQO	40080	40072	40114	0.001691743155498	14
4NQO	40171	40130	40201	0.00232072037722867	8
4NQO	40405	40221	40510	0.000919702584930951	30
4NQO	40618	40598	40710	0.00230528749182776	10
4NQO	40874	40820	40965	0.00214236131517204	15
4NQO	41173	40943	41249	0.000810458413085181	30
4NQO	41296	41289	41301	0.00166194663340745	9
4NQO	41484	41473	41492	0.00154990084569112	16
cu	217	201	222	0.00581170398165469	2
cu	396	380	400	0.00161868033871761	2
cu	462	427	739	-0.00108016623641538	30
cu	899	873	979	-0.0011986938949931	3
cu	1000	996	1012	0.00119530925612844	6
cu	1859	1760	1985	0.00085151745135517	19
cu	2432	2422	2473	-0.00206460837824136	6
cu	2721	2596	2764	-0.00183076346921422	13
cu	2984	2954	3021	-0.00140172567597073	7
cu	3749	3713	3837	0.00164764511474403	12
cu	4241	4193	4326	0.00140275014913321	14
cu	4497	4336	4520	0.00124854893777945	18
cu	4782	4752	4799	0.000998256257969316	17
cu	4953	4951	4962	0.00258508692932779	8
cu	5026	5021	5029	-0.00448890569485372	2
cu	5037	5033	5095	0.00118674661958457	20
cu	5254	5251	5268	0.00292382436101036	4
cu	5317	5316	5317	0.00689991073369999	2
cu	5318	5318	5322	-0.00733645184143901	2
cu	5428	5389	5583	0.00204774680642429	14
cu	5771	5769	5772	-0.00188051726874141	1
cu	5804	5793	5826	0.00304273441305332	7
cu	5940	5935	5952	-0.00258051886497782	4
cu	6471	6366	6515	0.00120696098972628	19
cu	6854	6834	6860	0.0020515117108909	10
cu	6891	6882	6963	0.00184754332781821	15
cu	7120	7118	7125	-0.00300983180509036	3
cu	7275	7264	7296	-0.00207839069270065	3
cu	7409	7396	7421	-0.00114584093921173	11
cu	7487	7475	7534	0.0029848149639259	6
cu	7796	7787	7825	0.00166837639295477	9
cu	7945	7924	7971	0.0014784958905835	9
cu	8320	8311	8329	-0.00130112767889434	8
cu	8457	8449	8461	-0.00350607798663152	5
cu	9035	8986	9302	-0.00145958718900192	20
cu	9404	9335	9775	0.00110946905253943	30
cu	9856	9845	9878	0.00174982164981497	19
cu	9935	9933	9941	0.00990680261462993	1
cu	10094	10082	10180	0.00185008294730578	17
cu	10414	10383	10416	-0.00201985006828056	6
cu	10487	10486	10488	0.00345088162504503	1
cu	10548	10535	10605	0.00203861011468124	8
cu	11118	10915	11180	-0.000823336391908455	17
cu	11457	11454	11483	-0.00168800332743505	2
cu	11902	11773	12052	-0.000668640919451183	26
cu	13061	12672	13267	0.00101110145127008	30
cu	13301	13300	13308	0.0103101300292095	1
cu	14101	14098	14105	0.00450979834962647	2
cu	14230	14194	14243	0.00249775283084226	8
cu	14704	14686	14764	0.00174401679646092	10
cu	14890	14873	14913	0.00123026272128736	22
cu	15128	15100	15141	-0.00234328533622385	5
cu	15738	15676	15816	-0.00165138841454422	21
cu	16554	16553	16557	-0.00250442124039401	2
cu	16891	16852	16897	0.00353819125812845	9
cu	17378	17371	17390	-0.00291953894605036	10
cu	17497	17490	17507	-0.0019106634634586	9
cu	17814	17654	17866	0.00107889103947838	21
cu	17987	17982	17994	0.00200821061136557	4
cu	18407	18381	18464	-0.00266199901157922	4
cu	18677	18668	18681	0.00467459470989855	2
cu	18877	18766	18882	0.00112128116520839	15
cu	19576	19543	19589	-0.0018338890597622	2
cu	19899	19757	19973	0.0010773029840444	20
cu	20320	20256	20444	0.00137323621363384	14
cu	20900	20852	20974	0.00150483390919409	8
cu	21043	21033	21062	-0.00202860541231642	3
cu	21139	21087	21253	0.00131162430608266	25
cu	21297	21293	21305	-0.00215192210439113	2
cu	21414	21386	21450	0.00152802852159396	5
cu	22010	21992	22016	0.00601242631552128	4
cu	22842	22796	22895	-0.000985540228302785	15
cu	22939	22937	22941	0.0171502531019151	1
cu	23114	23101	23261	0.000903228449655449	5
cu	23980	23964	23990	0.00409584183797877	3
cu	24444	24441	24454	0.003541287078907	1
cu	25016	24998	25021	-0.00308500877646975	5
cu	25405	25207	25429	-0.00136037236165932	19
cu	25861	25798	26027	-0.00102034710229641	26
cu	26886	26885	26888	-0.00383515977911749	2
cu	27549	27544	27553	0.00545540642172662	3
cu	27604	27577	27615	0.00130773832320866	22
cu	27625	27622	27629	0.00284167030572908	10
cu	27645	27644	27648	0.00545728041596258	21
cu	27717	27713	27734	0.00365371610081918	2
cu	27782	27766	27811	-0.00174598869950619	6
cu	27993	27968	27995	-0.00206807045446888	11
cu	28092	28069	28117	0.00217372629498187	6
cu	28224	28223	28226	0.0167962927425241	1
cu	28361	28229	28372	0.00302264458391005	11
cu	28902	28896	28906	0.00484547804729577	1
cu	29211	29057	29308	-0.0013417761963746	14
cu	29567	29548	29597	-0.00191873268277541	6
cu	29837	29799	29849	-0.00226943728890051	6
cu	30167	30131	30177	0.00314958289961504	5
cu	30312	30287	30317	0.00279187183021671	3
cu	30351	30329	30558	0.00142249528389032	30
cu	30658	30656	30660	0.00593381156496118	2
cu	30676	30669	30698	-0.00325166628608014	4
cu	30854	30820	30892	0.00219669714759151	9
cu	31776	31697	31813	-0.00197385272091062	13
cu	31936	31936	31936	0.0134557179633015	1
cu	32132	32082	32151	0.002331587901847	8
cu	32783	32703	32805	-0.00166687885921126	16
cu	32951	32905	33002	-0.000838259685055512	27
cu	33171	33123	33219	-0.000774525561151084	30
cu	33483	33393	33590	0.000826842822882776	24
cu	34069	33808	34210	0.000673477322274915	30
cu	34321	34287	34331	0.0019040151520954	8
cu	34368	34364	34370	0.00416419674984404	2
cu	34388	34371	34428	-0.00161470643373738	20
cu	34694	34662	34697	-0.00152430106789602	14
cu	34706	34700	34717	0.00189060670220307	4
cu	34744	34744	34744	0.0184484765534427	1
cu	34764	34763	34766	0.00413075405324905	1
cu	35102	35066	35139	0.00303121296565471	12
cu	35314	35243	35331	0.00125504400242195	17
cu	35755	35736	35776	0.00161265003798938	5
cu	36019	35934	36049	-0.00175219265410892	13
cu	36249	36237	36252	-0.0052369903175236	1
cu	36455	36453	36459	-0.0196143525252032	1
cu	36560	36529	36563	-0.00711824853784092	4
cu	36715	36710	36718	0.0026265916290356	2
cu	37303	37175	37320	0.00160982133008315	13
cu	37349	37344	37358	-0.00611678856379299	1
cu	37707	37703	37710	-0.00491351434243076	1
cu	37832	37813	37860	-0.00264777007221267	5
cu	38226	38113	38233	-0.00273000591738943	7
cu	38358	38312	38362	-0.00210899894827478	7
cu	38369	38365	38376	0.00261384920053958	5
cu	38577	38549	38616	0.00315550520720242	3
cu	38852	38805	38968	0.00186734065149265	30
cu	39396	39390	39461	-0.00174622691175785	15
cu	39615	39604	39620	-0.00279883316844335	4
cu	39643	39630	39664	-0.00106815122975447	11
cu	39695	39688	39704	-0.00107579622345233	9
cu	39760	39754	39762	0.002252711071351	2
cu	40103	40084	40110	-0.00147228727358042	5
cu	40714	40708	40721	-0.00369770784417566	6
cu	40936	40932	40938	-0.00898146437501964	1
cu	41082	41052	41085	-0.0017867222184771	5
cu	41323	41299	41339	0.00153359381233627	22
cu	41450	41435	41602	-0.000860005181566441	30
eth	214	198	218	0.00633321692321067	3
eth	582	486	637	0.00161323114638853	17
eth	900	897	932	-0.00318530745142803	1
eth	1010	997	1038	0.00170429902242841	10
eth	1392	1274	1417	-0.00223945145479653	15
eth	1687	1507	1978	0.00146094035891094	30
eth	2426	2377	2496	-0.00419520099626989	9
eth	2739	2609	2770	-0.00353462042327681	13
eth	3334	3306	3344	0.00531270092935329	4
eth	3474	3354	3609	0.00230793108820042	18
eth	3624	3579	3844	0.00301707685239219	25
eth	3974	3947	4020	-0.00326173151055558	9
eth	4518	4384	4536	-0.00169514322348633	22
eth	4702	4667	4713	0.00143690041330419	11
eth	4796	4780	4824	0.00142835214965639	17
eth	4927	4874	4936	0.00389500973935985	23
eth	4953	4951	4969	0.00349786615996174	11
eth	5021	5019	5026	-0.00829699802489731	6
eth	5246	5041	5260	0.00135628708034705	30
eth	5317	5317	5317	0.0116190878449718	0
eth	5321	5318	5322	-0.0107221734593558	2
eth	5405	5368	5488	0.00445748569043913	8
eth	5580	5566	5687	0.0043995421092109	11
eth	5770	5769	5772	-0.00331325569723551	1
eth	5805	5793	5817	0.00414887821215218	6
eth	5939	5936	5950	-0.00531626334705124	4
eth	6290	6246	6406	0.00229399925469557	18
eth	6661	6440	6730	0.00170913540135105	30
eth	6871	6869	6877	0.0035905134213862	3
eth	7085	7073	7098	0.00313403810085104	10
eth	7121	7120	7124	-0.00814427760234103	1
eth	7276	7267	7287	-0.00519732003414656	2
eth	7413	7409	7417	-0.00501777290134679	3
eth	7796	7770	7873	0.00172793152576493	30
eth	7946	7931	7970	0.00357399333725052	9
eth	8260	8259	8261	0.00682453322795379	7
eth	8330	8316	8368	-0.00203125407269845	11
eth	8454	8422	8474	0.00166823920529883	21
eth	8779	8674	8920	0.00163384830886893	18
eth	9817	9814	9832	0.00280511492913626	11
eth	9941	9934	9944	0.0241388982534861	1
eth	10288	10276	10302	0.00584950061844473	3
eth	10415	10390	10416	-0.00257832913125552	3
eth	10487	10487	10487	0.00799085034675681	1
eth	10866	10811	10884	0.00332310668787696	6
eth	11323	11238	11405	-0.00178655363316425	11
eth	11454	11409	11483	-0.00249184000201495	8
eth	11631	11535	11956	-0.00138375763988556	30
eth	12834	12592	12846	0.00215471841430439	10
eth	13061	13022	13091	0.00251449934356861	10
eth	13306	13300	13309	0.0188162807632105	1
eth	13962	13914	13980	-0.00272636704929716	16
eth	14115	14092	14123	0.00335356261645383	10
eth	14189	14159	14275	0.00186732917178516	25
eth	14799	14517	14837	0.00193167457853077	30
eth	14860	14853	14872	-0.00369787853287246	8
eth	15129	15126	15144	-0.00477367546779434	2
eth	15262	15245	15453	-0.00307268657988253	12
eth	15753	15734	15814	-0.00257900317356606	12
eth	16332	16173	16398	-0.000962045278450569	16
eth	16555	16554	16557	-0.00347712015029534	2
eth	16890	16867	16895	0.00615925096126413	5
eth	17232	17226	17237	-0.00495153485378584	5
eth	17321	17270	17447	-0.00182929238369586	30
eth	17502	17495	17509	-0.00322408201643896	7
eth	17820	17805	17855	0.00261184108294315	4
eth	18677	18647	18682	0.00742772560809476	3
eth	18789	18766	18804	0.006280918478616	2
eth	19379	19345	19402	-0.00194031712357614	8
eth	19942	19693	20013	0.00120717800311026	26
eth	20328	20319	20333	0.00529624373093015	3
eth	20755	20743	20897	0.00424650064456688	11
eth	21236	21212	21265	-0.00210942089768449	7
eth	21302	21293	21346	-0.00249208527229411	19
eth	22935	22929	22945	0.0066436119620533	5
eth	22987	22986	23009	-0.00279534765987858	8
eth	24450	24442	24455	0.00511671026852602	1
eth	24685	24664	24774	-0.00261213424701671	10
eth	24880	24842	24921	-0.00193312445429142	3
eth	25016	25000	25021	-0.00522333286938176	5
eth	25227	25193	25255	-0.0047852123698747	6
eth	25287	25270	25470	0.00230701513484284	24
eth	25838	25741	26040	-0.0014587987838234	30
eth	26210	26194	26216	-0.00858009790461418	1
eth	26334	26313	26339	0.00250808434268468	3
eth	26505	26358	26883	-0.00115895271739635	30
eth	26885	26884	26887	-0.023668284202376	1
eth	26949	26938	26951	-0.00527552298994543	6
eth	27503	27474	27521	-0.00254638051158395	7
eth	27544	27541	27552	0.00541286261581626	3
eth	27608	27605	27610	-0.00511780899043465	3
eth	27628	27618	27644	0.00263098625094773	21
eth	27645	27644	27657	0.00711260662670145	21
eth	27877	27874	27881	-0.00633054623698305	6
eth	27949	27938	27964	-0.00278194352704357	8
eth	28133	28090	28143	0.00450776817819777	9
eth	28225	28224	28226	0.0270097811299603	1
eth	28367	28341	28376	0.00550563249037269	5
eth	28930	28904	28951	0.00354671519360715	4
eth	29211	29064	29785	-0.00188652104859468	30
eth	30162	30120	30177	0.00502477005355218	6
eth	30311	30309	30317	0.0102153322404669	1
eth	30656	30655	30660	0.00488475328417402	6
eth	30761	30755	30772	-0.00414944662173938	3
eth	30994	30938	31032	0.00326370075966814	11
eth	31466	31383	31479	-0.00217511782964508	14
eth	31777	31743	31789	-0.00379434546148487	7
eth	31936	31935	31937	0.00944430729039137	2
eth	32142	32083	32170	0.00281500901243305	11
eth	32643	32635	32746	-0.00167611956559472	30
eth	33237	33235	33239	-0.00572522452252719	2
eth	33466	33404	33482	0.00285221189331918	10
eth	33970	33944	34006	-0.00189824160919985	6
eth	34232	34225	34237	-0.00410470040031156	4
eth	34320	34314	34323	0.0184591387800661	2
eth	34366	34351	34370	0.00470501146111805	3
eth	34582	34542	34592	0.00415896032066466	7
eth	34713	34700	34718	0.00406717504020824	4
eth	34745	34744	34746	0.0198539402267123	1
eth	34765	34764	34766	0.011984436804416	1
eth	34861	34852	34867	0.0039375436880753	5
eth	35097	35060	35102	0.00528352071697986	7
eth	35245	35228	35335	0.0016752004644753	23
eth	35743	35735	35758	0.005261479338987	2
eth	36249	36242	36251	-0.0130046102740303	1
eth	36460	36457	36477	-0.0376732595878478	1
eth	37251	37247	37260	-0.014543454489221	2
eth	37464	37385	37518	-0.00284184311603623	7
eth	37646	37595	37675	-0.00312810085439655	9
eth	37710	37707	37715	-0.00578631135396344	1
eth	37866	37813	37911	-0.0028615056920916	8
eth	38223	38205	38234	-0.0071173519248092	1
eth	38550	38535	38582	0.00451757458856257	3
eth	38765	38748	38782	0.00357426468417395	3
eth	39065	39002	39143	-0.00114130533433673	30
eth	39314	39239	39343	-0.00270899195107877	17
eth	39510	39505	39513	0.00506639387279486	4
eth	39529	39526	39531	-0.00562843949094329	3
eth	39621	39544	39631	-0.00123971298608175	22
eth	39634	39629	39661	-0.00187635144508782	11
eth	39697	39695	39702	-0.00418988695991164	4
eth	39760	39756	39762	0.00408956003175502	2
eth	40024	39927	40096	0.001617098515459	30
eth	40105	40102	40110	-0.00555735435395838	2
eth	40319	40257	40378	-0.00167089533221908	30
eth	40714	40706	40726	-0.00457674130078192	6
eth	40934	40930	40937	-0.014722337717301	1
eth	41059	41034	41202	-0.00270685360080194	30
eth	41310	41298	41316	0.00376505179283256	13
gu	266	257	276	-0.00940557026610747	2
gu	487	484	496	-0.00588840540933453	4
gu	660	612	681	-0.0043853272641688	8
gu	1008	998	1012	0.00606826059373347	5
gu	1233	1223	1283	-0.0056175147261028	9
gu	1433	1428	1440	-0.0109631454256035	0
gu	1741	1682	1752	-0.00594992027465843	7
gu	1870	1826	1898	-0.00648232499117169	7
gu	2392	2055	2522	-0.00316033716899197	30
gu	2986	2981	2995	-0.0152241663391074	3
gu	3241	3189	3271	0.00401170387296817	5
gu	3463	3452	3492	0.00797400149759311	2
gu	3812	3761	3961	0.00414391776199618	24
gu	4098	4032	4115	0.00544642967982717	7
gu	4337	4319	4360	0.00465583005783557	7
gu	4496	4434	4514	0.00654314943224458	5
gu	4546	4541	4547	0.00604449664221823	5
gu	4703	4579	4720	-0.00289457893733582	23
gu	4935	4933	4938	0.0162892595652023	2
gu	5025	5019	5030	-0.00789574902730611	8
gu	5263	5252	5287	-0.00497162017571242	6
gu	5317	5306	5748	0.00290448189283657	30
gu	5849	5795	5868	0.00681647796450219	11
gu	6199	6192	6205	-0.00766579518809298	2
gu	6309	6205	6677	-0.00253870896986902	30
gu	6709	6635	6735	-0.00276941025748968	15
gu	6865	6865	6865	-0.0238867784174856	1
gu	6894	6889	6930	0.0121797871804638	6
gu	6938	6905	7046	-0.00859709571551298	20
gu	7087	7083	7088	0.0170375362858109	0
gu	7131	7119	7150	0.00339981362462344	9
gu	7304	7195	7314	-0.00616923164178712	16
gu	7367	7354	7374	0.0107542025301783	5
gu	7393	7390	7400	-0.0139069866322885	2
gu	7418	7410	7423	-0.00606717390716723	9
gu	7763	7734	7826	0.00348139820127767	30
gu	7928	7809	7954	-0.00379956999460815	30
gu	7981	7979	7982	-0.0110174484687725	1
gu	8203	8191	8208	-0.00387701787349156	5
gu	8259	8244	8277	-0.00503807250563626	24
gu	8447	8445	8458	0.0108077162737863	3
gu	8518	8454	8528	-0.00672361729517081	30
gu	8538	8535	8541	-0.0197341691248682	0
gu	8603	8548	8603	-0.00310342185870308	7
gu	8613	8610	8646	0.00582869835392938	8
gu	8765	8740	8801	0.00511127871065906	3
gu	9800	9470	9814	-0.00392255753340965	30
gu	9819	9815	9826	0.00615341610124202	3
gu	9907	9897	9917	0.00847501073419405	4
gu	10078	10003	10097	0.00390476772254263	11
gu	10287	10279	10288	-0.0139545585043302	1
gu	10372	10367	10373	-0.00737754145897302	6
gu	10486	10484	10487	0.0124543493391991	1
gu	10801	10742	10846	-0.00286023032911422	8
gu	11633	11612	11641	-0.00570232162345925	3
gu	11827	11783	11842	-0.00526167882888828	5
gu	11965	11886	12152	-0.00373827157359828	22
gu	12220	12128	12250	-0.00311663337505184	4
gu	12301	12300	12306	0.00521453120284041	2
gu	12391	12365	12442	-0.00402204420582633	10
gu	12474	12452	12474	-0.00367046545058462	5
gu	13047	13019	13055	-0.0054237619239863	7
gu	13253	13209	13262	-0.00511586842469233	5
gu	13616	13560	13646	-0.00749567110612229	9
gu	13667	13662	13669	-0.0123108066214838	3
gu	13719	13712	13834	0.00765417257850778	11
gu	13849	13847	13859	0.00770561816767471	5
gu	14103	14062	14117	-0.00450024731666698	14
gu	14152	14142	14158	0.00879100280222302	3
gu	14188	14187	14192	0.0101259169893484	1
gu	14289	14284	14305	0.00743811735985293	2
gu	14341	14330	14350	-0.0086344079004288	3
gu	14476	14475	14479	-0.0267557904333677	1
gu	14522	14509	14535	0.011401662516173	3
gu	14630	14613	14632	-0.0140490134841771	4
gu	14797	14777	14818	-0.00780523659079161	8
gu	14916	14904	14936	0.00214135078773195	21
gu	15132	15126	15164	-0.00614715733751273	4
gu	15237	15213	15239	-0.00867638462315263	8
gu	15364	15306	15469	-0.0052038076311602	8
gu	15898	15886	15899	-0.00630036502924799	3
gu	16548	16508	16596	-0.00411547271049627	10
gu	17234	17226	17238	0.0134866979126813	5
gu	17377	17364	17402	-0.00440261488187903	16
gu	17433	17414	17439	-0.00594635628356996	14
gu	17499	17481	17507	-0.0064375962721586	9
gu	17540	17534	17548	0.00406577078837405	10
gu	17730	17576	17770	-0.00377037541476894	15
gu	17806	17801	17894	-0.00519921372249257	9
gu	17983	17979	17987	0.00690210297545459	4
gu	18238	18066	18301	-0.00263052402372892	10
gu	18471	18441	18487	-0.0116009809318508	3
gu	18643	18630	18668	0.00946462180983053	3
gu	18701	18681	18712	0.00805125304514866	5
gu	18897	18885	18905	-0.00921258028888339	4
gu	18983	18979	18987	0.0111193428123061	1
gu	19448	19448	19448	0.0122572514652169	0
gu	19873	19853	19884	0.00995275866552623	6
gu	20785	20778	20786	-0.0318923309409965	1
gu	20932	20881	20973	-0.00545600943361304	7
gu	21274	21232	21287	-0.00337110555504003	10
gu	21786	21636	21914	0.00241896543645548	30
gu	22034	21943	22047	0.00704523827805443	14
gu	22296	22248	22337	-0.00447878290486718	7
gu	22487	22481	22491	-0.0175197291770489	1
gu	22526	22522	22529	0.00890247737602285	3
gu	22599	22584	22661	-0.00582039286689852	11
gu	22980	22978	22982	0.0202814382075101	1
gu	23939	23920	23957	0.00779447090694483	4
gu	24062	23980	24214	0.00423445527503047	29
gu	24573	24457	24627	-0.00304875364490274	13
gu	24977	24972	25019	-0.00503046688037521	12
gu	25033	25027	25177	-0.00553100505332445	11
gu	25470	25436	25474	-0.00421735688820453	13
gu	25583	25564	25626	0.00655205738356228	7
gu	25755	25738	25896	-0.00349142560932245	14
gu	26199	26193	26218	-0.0119786736312233	1
gu	26334	26325	26339	0.00995696842255143	2
gu	26835	26781	26865	-0.00453653428933497	4
gu	26881	26878	26884	-0.00843038205301355	2
gu	26924	26920	26934	0.00529209956032977	7
gu	27133	27059	27150	-0.00344185794918715	9
gu	27539	27275	27586	0.00253018519734338	30
gu	27644	27627	27665	0.00497896227032704	30
gu	27970	27958	27979	-0.00453118025859109	12
gu	28049	28047	28214	0.00404622114806407	23
gu	28226	28226	28226	-0.0416945600328355	1
gu	28540	28538	28541	-0.0189933655504819	1
gu	28805	28793	28941	0.00608292793118343	10
gu	29055	29042	29207	-0.00345895854642141	11
gu	29564	29490	29584	-0.00366262643791809	7
gu	30356	30079	30406	-0.00265381112182002	30
gu	30658	30658	30658	0.0889539892799975	1
gu	30755	30754	30756	-0.0557665988015694	1
gu	30886	30777	31029	0.00333579071076501	27
gu	31082	31078	31084	-0.0208275251071005	1
gu	31344	31312	31349	-0.0060183179695265	4
gu	31954	31949	31957	-0.00652127775592433	8
gu	31990	31966	32054	-0.00919580470555953	6
gu	32177	32173	32180	-0.006631181751144	2
gu	32287	32233	32545	-0.00255997573307673	30
gu	32864	32786	32892	-0.00473951580983006	10
gu	33086	33085	33087	-0.0255147910130461	1
gu	33161	33106	33193	-0.00275919265353462	30
gu	33240	33237	33241	-0.00703969211113168	3
gu	33482	33361	33593	-0.00204602216121908	30
gu	33952	33938	33990	-0.00367076209751931	8
gu	34115	34064	34121	0.00497177733112731	15
gu	34304	34291	34326	0.0112185655242462	5
gu	34520	34389	34567	-0.00320293093666295	30
gu	34746	34746	34746	0.0576551789357842	1
gu	34808	34802	34816	0.0108457436736162	2
gu	34889	34880	34910	-0.0088709915247423	3
gu	34977	34956	35089	0.00501137800440713	26
gu	35145	35078	35148	0.00466348144988219	27
gu	35216	35187	35239	-0.00480035717156056	9
gu	35342	35332	35360	-0.00706117171866171	3
gu	35537	35402	35601	0.00389445011781683	6
gu	35733	35729	35761	0.011784250113107	3
gu	35864	35833	35981	-0.00402578590843599	11
gu	36275	36261	36277	-0.0247798675751043	2
gu	36451	36429	36556	-0.00823449900182613	5
gu	36819	36509	36858	-0.00165107102753332	30
gu	36866	36859	36878	0.00856628755355316	4
gu	37376	37348	37473	-0.00542322513258111	7
gu	37709	37707	37716	-0.0130355117923885	1
gu	37833	37811	37853	-0.00663694709837327	5
gu	37995	37963	38011	0.00545041788361416	2
gu	38334	38324	38349	0.0246350535978404	3
gu	38845	38838	38847	-0.0211733133262724	3
gu	38853	38851	38854	0.00887220080864899	1
gu	38992	38907	39033	-0.0023227014091009	30
gu	39163	39161	39166	0.0195987390440864	1
gu	39228	39197	39300	-0.00389684750108511	12
gu	39510	39509	39512	0.0295703185304327	1
gu	39529	39526	39532	-0.00928395386620471	5
gu	39627	39624	39633	-0.00480233344986519	11
gu	39698	39690	39706	-0.00423143828070309	10
gu	39717	39713	39726	0.00584849238716822	3
gu	40104	40101	40105	0.0212662040578555	2
gu	40678	40673	40682	-0.0198051769807946	1
gu	41232	40947	41250	0.00208320574212889	30
gu	41297	41290	41301	-0.0056642066167113	8
gu	41354	41325	41404	0.00278507863923088	24
gu	41445	41441	41451	-0.00513494498775256	11
li	467	465	479	-0.00318484949025081	5
li	918	813	989	-0.00201334033052848	8
li	1006	996	1033	0.00320119147942732	10
li	1730	1381	1786	-0.0027905707537442	29
li	1866	1767	2351	-0.00225827528840838	30
li	2425	2392	2457	-0.00390451165044502	7
li	2808	2516	2932	-0.00222886005784779	30
li	2964	2959	2984	-0.00961260301620866	4
li	3404	3380	3476	0.00628214502344848	7
li	4346	4273	4502	0.00253179859939464	28
li	4723	4686	4730	0.00202881355722295	15
li	5216	5070	5238	0.00275697943222502	22
li	7120	7120	7121	-0.139416395492566	1
li	9691	9451	9787	0.00206964297188983	30
li	9958	9919	10020	0.0049762194459234	8
li	10206	10125	10256	-0.00455785745563099	13
li	10366	10356	10384	-0.00361750352627687	30
li	10736	10734	10850	0.00460612589207588	9
li	11232	11190	11474	-0.00177569874759783	20
li	11633	11469	11646	-0.00236737915454577	13
li	11806	11720	12027	-0.00163361775163492	30
li	12830	12526	12845	0.00350926076656221	10
li	13418	13329	13459	0.00448679612772048	6
li	13623	13606	13657	-0.0104886002333019	7
li	14244	14199	14266	0.00341422738130277	7
li	14649	14474	14649	-0.00577673415530674	23
li	14962	14854	15002	-0.00169941230587249	30
li	15199	15138	15205	-0.00438611835482583	6
li	15752	15519	15917	-0.00209734924135238	30
li	16557	16555	16561	-0.00782741967106091	3
li	16905	16764	16976	-0.00201107371650508	27
li	17513	17471	17686	-0.00181051887399777	30
li	18008	17957	18022	0.00245471736538871	30
li	18677	18657	18681	0.0098372749011901	2
li	18763	18750	18882	0.00321809803331755	16
li	19203	19104	19257	0.00250263804186518	24
li	19444	19366	19832	0.0019115192102182	30
li	19933	19881	20091	0.00271255993524186	14
li	20323	20158	20719	0.00133505230450915	30
li	20765	20758	20771	0.0123151673620333	2
li	21141	21075	21255	0.00296160415323105	26
li	21947	21936	22007	0.00433417772789385	8
li	22283	22199	22502	-0.00243701464711075	25
li	22936	22930	22948	0.0108391198492437	5
li	23001	22994	23062	-0.00246652906808649	16
li	24428	24356	24450	0.00490281161170833	10
li	25285	24946	25404	-0.00183410606670337	30
li	26200	26194	26217	-0.0117313823621437	1
li	27248	27004	27360	-0.00242302553634592	30
li	27559	27526	27594	0.00281574736707267	23
li	27620	27617	27644	0.00453102836846101	22
li	27669	27648	27685	0.0100524038844811	8
li	27964	27896	28002	-0.00205987198168029	29
li	28137	28065	28182	0.00420240117975206	13
li	28226	28226	28226	0.029221778287053	1
li	29225	28343	29689	-0.00218735890736389	30
li	29838	29809	29847	-0.0075633258281763	5
li	30189	30188	30190	0.0106215137757502	2
li	30573	30449	30638	-0.00180999603262527	16
li	30657	30656	30659	-0.0122969981582413	2
li	30755	30738	30836	0.00542077098385823	9
li	31320	31301	31351	-0.00493172499815385	10
li	31648	31618	31688	0.00372802412146868	13
li	31936	31928	31940	0.00313793084404437	13
li	32173	32103	32356	0.00262885416093415	30
li	33102	33078	33104	-0.00856874841662121	4
li	33237	33231	33305	-0.00327345494343002	19
li	33589	33503	33596	-0.00189513938690006	7
li	34309	34300	34321	0.0088383665850316	4
li	34744	34742	34746	0.0148453088993545	2
li	34765	34761	34846	0.00368020193595987	23
li	35136	35079	35142	0.00330324638518694	16
li	35536	35524	35681	0.00343457398130816	10
li	35798	35738	35817	0.00532197802950408	10
li	36256	36248	36259	-0.0209845207764467	1
li	36455	36452	36561	-0.0106293141524757	4
li	37433	37366	37505	-0.00449939921888082	8
li	37712	37709	37722	-0.0111042047852554	3
li	37908	37857	38761	-0.00222964041314182	30
li	39663	39630	39669	-0.00234205336435925	17
li	40106	40094	40110	0.00514155134215401	4
li	40730	40716	40737	-0.00744272504094527	2
li	41059	40954	41078	-0.00620153528538214	8
mann	217	208	223	0.00638867387521981	1
mann	316	254	365	0.00176003068008901	11
mann	395	380	400	0.00271944880945712	2
mann	559	524	570	-0.00197558506191345	8
mann	781	591	903	-0.000765182790061719	21
mann	933	905	988	-0.00210166329230357	0
mann	1010	996	1076	0.000734150389152945	30
mann	1148	1128	1167	0.00248036362180058	4
mann	1721	1634	1846	0.00183067202201338	17
mann	1990	1873	2018	0.0018085117946464	27
mann	2363	2316	2443	-0.00133235337779526	14
mann	2770	2519	2921	-0.00118226909201889	30
mann	2983	2978	2989	-0.00521662322545212	2
mann	3797	3694	4153	0.00177949965696094	30
mann	4853	4846	4906	-0.00204929361548121	6
mann	4953	4934	4974	0.00176053708142405	23
mann	5024	5019	5027	-0.0031802141704536	6
mann	5060	5039	5083	0.00182658926418616	13
mann	5257	5244	5283	0.00174428587765551	9
mann	5315	5313	5316	0.0064372303564011	3
mann	5319	5318	5322	-0.0057241793155082	2
mann	5486	5439	5509	0.00271350556595649	2
mann	5772	5771	5773	-0.0022593295851547	1
mann	5794	5793	5835	0.002423428334612	8
mann	5940	5939	5950	-0.00457947691779008	3
mann	6761	6743	6765	-0.00137261505919806	19
mann	6966	6838	7085	0.00102469931460738	30
mann	7120	7117	7133	-0.00216027611307446	6
mann	7263	7244	7277	-0.00298215253732668	6
mann	7409	7408	7414	-0.00417624435446169	2
mann	7486	7472	7555	0.00263670135033167	10
mann	7700	7685	7733	0.00155718933287212	12
mann	7796	7767	7872	0.00103496259303392	30
mann	7978	7906	7987	-0.00161200254066639	30
mann	7997	7992	8006	0.00214503845528243	4
mann	8312	8305	8330	-0.00121579690899408	11
mann	8507	8467	8556	0.00127060663811578	26
mann	9307	9048	9325	-0.00124480127693274	11
mann	9852	9851	9853	0.00325470485544043	3
mann	9929	9924	9943	0.00567203722839346	1
mann	10361	10340	10364	0.00215727569099192	9
mann	10414	10382	10419	-0.00172281457878334	14
mann	10487	10487	10487	-0.00924779560741625	1
mann	10824	10540	10877	-0.00121727364074805	30
mann	10921	10882	10952	0.00260234866740934	7
mann	11383	11374	11395	0.00283730053300279	2
mann	11457	11454	11485	-0.00277125189732796	2
mann	12128	11819	12210	-0.00126149126110093	28
mann	12369	12352	12397	-0.00204157769577977	3
mann	12469	12450	12474	-0.00138347794433371	6
mann	12830	12816	12835	0.00302506370511354	3
mann	13290	13290	13305	0.00638712402286455	1
mann	13411	13398	13432	0.0042327761900727	2
mann	13757	13725	13785	0.00471583467759406	4
mann	14036	13980	14100	0.000964491004192897	28
mann	14231	14197	14268	0.0016013650301042	7
mann	14320	14315	14338	0.00215500733904662	4
mann	14877	14865	14882	0.00216554548646451	6
mann	14910	14906	14919	0.00220928397483787	8
mann	14938	14928	14962	-0.00150694258308332	13
mann	15000	14992	15001	-0.00203044888798282	7
mann	15734	15635	15746	-0.00201365283576319	16
mann	15881	15809	16261	-0.0016015214330012	30
mann	16555	16553	16557	-0.00249978544745382	2
mann	16846	16686	16902	0.00114362357547512	20
mann	17228	17142	17269	0.00142577579031376	12
mann	17385	17371	17398	-0.00305444130497617	11
mann	17509	17453	17520	-0.000951773797611762	30
mann	17799	17561	17844	0.00117423423873249	27
mann	17986	17923	18019	0.000892195289985536	30
mann	18044	18021	18045	0.000796834150542192	5
mann	18407	18370	18566	-0.00166734974359293	16
mann	18671	18659	18678	0.00595429093939241	2
mann	18877	18866	18880	0.00267226946783902	5
mann	18949	18906	18973	-0.00228707503763476	11
mann	19072	18966	19346	-0.0011293961576049	30
mann	19380	19312	19438	-0.00100427239559511	13
mann	19577	19544	19598	-0.00126774573503149	11
mann	19957	19923	20046	0.00128825898922011	11
mann	20269	20137	20439	0.000846419376341054	17
mann	20898	20869	20964	0.00231909688781896	5
mann	21049	21033	21063	-0.0018241429883172	3
mann	21286	21189	21288	0.00136996795694928	15
mann	21442	21411	21488	0.00138512133292744	7
mann	22317	22282	22391	0.00127611911807903	13
mann	22703	22568	22820	0.000905423026766637	28
mann	22941	22937	22944	0.0126975980224797	2
mann	23554	23511	23568	-0.00103858142078544	4
mann	23963	23955	23980	0.00527674559319222	4
mann	24211	24152	24243	0.00186971545942058	14
mann	24450	24442	24455	0.00432487722973072	1
mann	24756	24663	24890	-0.000999545195761599	30
mann	25016	25004	25022	-0.00471439201733737	5
mann	25227	25185	25253	-0.00216290629102903	7
mann	26333	26322	26339	0.00291767134474063	2
mann	26583	26503	26592	-0.00178505172522826	12
mann	26861	26837	26874	0.00574106341378328	6
mann	26885	26883	26887	-0.00960032667794855	1
mann	27134	27029	27146	0.00150767557276288	11
mann	27546	27540	27554	0.00399140707325411	5
mann	27605	27592	27611	0.00143019763990197	15
mann	27627	27621	27664	0.00140103406496689	30
mann	27714	27683	27718	0.00384447351839064	3
mann	27949	27947	27952	-0.00654313551538886	2
mann	28102	28074	28150	0.00148785030416375	11
mann	28225	28224	28226	0.0210573320466576	1
mann	28361	28321	28371	0.00284437140734023	4
mann	28925	28904	28940	0.00281277179271196	4
mann	29840	29808	29854	-0.00175237792839912	6
mann	30036	30006	30085	0.00196359381742358	12
mann	30189	30189	30189	0.0123528036373356	1
mann	30317	30314	30319	0.0066019478114002	2
mann	30658	30657	30659	0.00925626415034381	1
mann	30676	30666	30681	-0.00432446386684327	2
mann	30778	30759	30807	0.00295457747339138	4
mann	30996	30968	31016	0.00255395994269549	4
mann	31081	31077	31097	-0.00357152417205956	2
mann	31382	31379	31410	-0.00190577766797254	6
mann	31617	31587	31645	0.00215709889615439	6
mann	31936	31936	31936	0.012385358854397	1
mann	32142	32091	32167	0.00120523925238696	8
mann	32460	32426	32600	-0.00104546319719977	16
mann	32853	32833	32883	0.00268527806695581	6
mann	32997	32956	33010	0.00163309474423017	13
mann	33215	33159	33224	-0.00116852807699259	30
mann	33235	33229	33246	0.00184287734670589	10
mann	33369	33340	33389	-0.00167074385856226	8
mann	33591	33590	33592	-0.0089538919859976	0
mann	33862	33766	33892	0.00127353590975185	13
mann	33995	33916	34023	-0.000828565050483264	22
mann	34055	34043	34067	0.00214118485614025	13
mann	34166	34121	34204	0.00325225102054715	7
mann	34322	34320	34324	0.00954139524551972	1
mann	34366	34350	34370	0.00222541117007508	3
mann	34691	34577	34695	-0.00126220390832448	21
mann	34743	34734	34744	-0.00416933341452024	3
mann	34766	34765	34767	0.00596286293887431	2
mann	34843	34774	35034	-0.00115541391018879	30
mann	35102	35056	35137	0.00184046698820017	13
mann	35245	35240	35252	0.00204145366101382	3
mann	35755	35725	35779	0.00165666544780627	7
mann	36052	36026	36092	-0.00235182481898743	9
mann	36335	36324	36343	-0.00447226418205224	2
mann	36460	36460	36460	-0.0253726492782841	1
mann	36718	36710	36732	0.00218256151240119	5
mann	37349	37344	37363	-0.00528376189839364	1
mann	37646	37448	37678	-0.00189122854053044	19
mann	37710	37707	37711	-0.00525718730139565	1
mann	37890	37818	37930	-0.00216902982011626	10
mann	38078	37907	38218	-0.00135489354119909	19
mann	38236	38218	38279	-0.00306282204749084	5
mann	38553	38538	38554	0.00402309966110007	1
mann	38813	38754	38835	0.00209476824714969	13
mann	39298	39266	39319	-0.0026526831495942	8
mann	39464	39426	39470	-0.00181952399669655	13
mann	39624	39615	39626	-0.00332809024303345	4
mann	39689	39688	39705	-0.000979146571640946	9
mann	39760	39757	39762	0.00459873904154551	2
mann	39912	39797	39938	-0.00197141973089718	12
mann	40077	40071	40107	-0.00256639298888657	13
mann	40385	40378	40406	0.00180303180765033	11
mann	40712	40690	40714	-0.00397879749377672	6
mann	40809	40782	40826	-0.00232610552377873	6
mann	40936	40933	40938	-0.010652086016958	1
mann	41076	41037	41080	-0.00294936811200492	4
mann	41161	41135	41211	-0.000995821905776085	27
mann	41301	41296	41309	0.00239274012792216	9
mann	41315	41313	41319	-0.00249566478842279	5
mann	41328	41324	41338	0.00312704052196931	5
mol	309	260	354	-0.00183729079029348	10
mol	462	433	471	-0.00155133704741617	10
mol	1087	1052	1358	0.00120392024328709	30
mol	1893	1750	1959	-0.00190044688775992	19
mol	2749	2608	2807	-0.00117482993503994	16
mol	3177	3156	3216	0.0022831155511007	6
mol	3461	3425	3486	0.00299219085254769	3
mol	4698	4668	4718	0.00123244302183947	13
mol	4818	4814	4837	0.00276008863202906	6
mol	4870	4850	4886	-0.00329354985165783	5
mol	5025	5021	5029	-0.00389394798654456	2
mol	5059	5040	5283	0.00085766881761703	30
mol	5320	5318	5324	-0.00224029887708093	2
mol	7109	7095	7112	-0.0031129174770281	2
mol	7456	7156	7519	0.00129111160290602	30
mol	7595	7522	7654	0.00244741400541851	14
mol	7837	7799	7853	0.00141413873590762	23
mol	7977	7940	7978	0.00325620027241907	10
mol	8259	8220	8290	0.00175691000842029	30
mol	8420	8404	8442	-0.00179132742016346	19
mol	8601	8556	8836	-0.0014635291306118	30
mol	9514	9510	9531	-0.00759795353709285	3
mol	9851	9834	9865	0.00226477414668798	23
mol	9956	9931	9962	0.00372183843813651	2
mol	10030	9997	10090	0.00213821217225881	10
mol	10494	10491	10509	0.00597882147421399	5
mol	10804	10743	10828	-0.00178853562934294	7
mol	11645	11640	11650	-0.00376254272707621	2
mol	11776	11773	11807	-0.00231832795366441	5
mol	12305	12295	12309	0.00258436812145604	4
mol	12431	12342	12470	0.0015022210277634	21
mol	13032	12952	13169	-0.00126855098949572	22
mol	13703	13685	13709	0.00431595678280421	2
mol	14096	14057	14106	0.00246517769356119	13
mol	14970	14604	15629	-0.000932352386215469	30
mol	15882	15805	15905	-0.00207516816618367	9
mol	16555	16533	16604	-0.00210567887674607	8
mol	16893	16891	16900	-0.0114952322217356	3
mol	17022	16981	17166	-0.00174492076278003	16
mol	18484	18379	18526	-0.00279476618238951	8
mol	18607	18577	18685	0.00222541654274009	10
mol	18811	18667	19057	0.00103974169587925	30
mol	19112	18992	19119	0.00202290648539266	25
mol	19261	19133	19420	0.00124254936151036	27
mol	19453	19449	19455	-0.0032963910700255	4
mol	19913	19891	19935	-0.00393007065535864	4
mol	21093	21069	21149	-0.00172985382449848	6
mol	21680	21378	21751	0.00108683578951345	30
mol	21984	21948	22009	0.0035834910416514	7
mol	22071	22051	22498	0.00191830316610218	30
mol	22713	22666	22743	0.00291376967793429	5
mol	22940	22938	22945	0.00840440292904	2
mol	24129	23762	24223	0.0011099559903185	30
mol	24466	24450	24512	0.00243845898717991	5
mol	25227	25039	25254	-0.00148279410264659	16
mol	25568	25558	25599	-0.00295317469545215	2
mol	25676	25644	25958	-0.00192766805603393	30
mol	26009	25996	26231	0.00183910625416477	25
mol	26495	26348	26678	-0.000751769376309692	30
mol	26721	26664	26821	-0.00168647493106997	11
mol	26912	26893	26915	-0.00265543387603207	16
mol	27077	27041	27130	0.00234380589182658	8
mol	27606	27296	27615	-0.00129266089084167	30
mol	27644	27628	27657	-0.00354026820538156	30
mol	27716	27649	27735	-0.00340082370351938	11
mol	27810	27766	27874	-0.00152732742463581	13
mol	27950	27946	27958	-0.00374014983208114	2
mol	28226	28222	28231	0.0119761152195461	1
mol	28334	28303	28369	0.00384043920159277	5
mol	28575	28533	28626	0.00191083839833313	11
mol	29758	29697	29783	-0.00383975523161518	15
mol	30182	29924	30209	0.00146946733126977	30
mol	30318	30244	30360	0.00158303459168832	16
mol	30592	30481	30646	0.00145746860561443	13
mol	30658	30656	30659	0.00925826216555288	2
mol	30675	30664	30690	-0.0038594421967412	4
mol	31011	30918	31233	0.00158680146508433	29
mol	32180	32174	32181	0.0046691176291592	2
mol	32435	32408	32554	-0.0018851142550255	12
mol	33224	33160	33316	0.00106456491855499	30
mol	33826	33640	33856	0.0016754916483466	17
mol	34045	34032	34059	0.00319997558509505	19
mol	34067	34066	34068	0.0494257567848664	4
mol	34084	34075	34093	-0.00423629884709666	4
mol	34205	34171	34219	0.00355124396427382	13
mol	34325	34320	34328	0.00892137428999743	2
mol	34451	34397	34484	-0.00135172276056377	30
mol	34710	34701	34715	0.00482522851245461	3
mol	34732	34729	34737	-0.00749868035372364	2
mol	34744	34743	34745	0.0251000866719774	1
mol	34752	34746	34756	0.00505334901974637	4
mol	34765	34762	34766	-0.00510124657957806	2
mol	35225	35225	35225	-0.040771877974881	1
mol	35231	35231	35231	0.0751494846152394	1
mol	35331	35291	35348	0.0020518428817459	12
mol	35680	35615	35867	0.00108276849825119	26
mol	36235	36147	36307	-0.00240807058166419	9
mol	36477	36449	36508	-0.00485609219078048	1
mol	37811	37325	38125	0.000975892347056815	30
mol	38750	38670	38837	0.00134655456996747	17
mol	39351	39240	39376	-0.00178644951668224	18
mol	39604	39597	39623	-0.00234089864094496	6
mol	39659	39642	39661	-0.00311509860587506	3
mol	39708	39706	39722	0.0029106600018711	10
mol	40104	40101	40110	-0.00595217555524458	2
mol	40402	40373	40473	0.00120682144658122	23
mol	40727	40723	40729	0.010640834763925	1
mol	41070	41030	41084	0.0023488175193521	6
mol	41392	41349	41403	0.001621315587993	12
mol	41473	41419	41505	-0.00108909995146163	30
mol	41589	41583	41596	-0.00708472932664079	1
raff	213	200	221	0.00520992707583931	3
raff	320	276	343	0.00201237412611387	5
raff	465	462	471	-0.00289107505926623	4
raff	561	532	656	-0.00179548529110366	13
raff	711	670	923	-0.00147658414332881	15
raff	2094	2054	2139	-0.00160973651946424	4
raff	2440	2383	2517	-0.0018332211619463	12
raff	2608	2549	2761	-0.00217732682092671	16
raff	2968	2961	2984	-0.00522761858126848	3
raff	3192	3148	3253	-0.00245301611589047	9
raff	3437	3393	3459	-0.00347433650085877	5
raff	3979	3680	4184	-0.00111240280538178	30
raff	4782	4773	4790	0.00195332479201099	5
raff	4862	4846	4888	-0.00155288610269982	6
raff	5090	5059	5110	0.00234566829969627	8
raff	5215	5175	5234	0.00171647424150437	10
raff	5316	5313	5317	0.00393100747388666	3
raff	5318	5317	5322	-0.00552143258479154	3
raff	5684	5615	5724	-0.00234291800800329	8
raff	5772	5703	5775	-0.00231279066386266	11
raff	5793	5777	5876	0.00191620849434345	13
raff	5948	5937	5978	-0.00198548796595603	13
raff	6853	6848	6854	0.00867092325835567	3
raff	6864	6861	6866	-0.0040760658414167	5
raff	6930	6904	7002	0.00287991046923704	11
raff	7086	7083	7088	0.00396482165285445	0
raff	7283	7273	7289	-0.00625086826332752	1
raff	7410	7408	7419	-0.00404997110178457	3
raff	7487	7474	7508	0.00437251876809329	3
raff	7800	7785	7830	0.00163705151592247	14
raff	7872	7841	7925	0.00120179229681747	30
raff	7946	7927	7977	0.00291410710834152	11
raff	8003	7991	8008	-0.00204161956458056	7
raff	8112	8025	8176	-0.000981018927720969	30
raff	8206	8192	8208	0.00280241975875857	4
raff	8453	8435	8459	-0.00249523211970146	6
raff	9042	8998	9321	-0.00147131680225138	15
raff	9689	9688	9833	0.00156325755229413	30
raff	9910	9881	9913	0.00506123714674062	9
raff	9939	9934	10014	0.00486075368433001	7
raff	10280	10109	10341	0.00163921849510908	29
raff	10396	10385	10412	-0.00250249206764628	4
raff	10487	10487	10487	0.0124376814279385	1
raff	10531	10518	10552	0.0024967274401589	12
raff	10904	10881	10924	0.00337796457100026	4
raff	11388	11344	11397	0.00278720873520877	5
raff	11465	11457	11488	-0.00327009389905512	2
raff	11778	11732	11914	-0.00234086304746017	22
raff	12126	12086	12144	-0.00230567239323351	5
raff	12462	12450	12474	-0.00151475795258193	6
raff	13051	13025	13056	0.00259895127264451	6
raff	13256	13252	13273	-0.00516477855514223	3
raff	13298	13291	13305	0.0119707927568487	1
raff	13876	13869	13882	-0.00196362918494572	6
raff	14271	14224	14302	0.00179217007542859	16
raff	14545	14508	14636	0.00218491395845831	16
raff	14907	14905	14918	0.00174397447554466	10
raff	15048	15026	15116	-0.00228351563542126	8
raff	15620	15605	15672	-0.00193623859476833	9
raff	15879	15788	16127	-0.00171602830816046	30
[truncated: 600 more rows]
