# Supplementary material for: Barcoded bulk QTL mapping reveals highly polygenic and epistatic architecture of complex traits in yeast
Source: eLife. 2022 Feb 11;11:e73983. doi: 10.7554/eLife.73983 (PMC8979589; doi:10.7554/eLife.73983)
Supplement: Figure 3—source data 3. [file elife-73983-fig3-data3.txt]

Minor allele frequency	QTL, effect < 1%	QTL, effect > 2%	QTL, 1% < effect < 2%	QTL, effect > 1%	synonymous	nonsynonymous	intergenic	all SNPs
0.05	0.293300654	0.535714286	0.372727273	0.427710843	0.163471436	0.296836724	0.196808511	0.207541878
0.15	0.167892157	0.089285714	0.090909091	0.090361446	0.134585692	0.138566407	0.141167413	0.13793631
0.25	0.12745098	0.178571429	0.172727273	0.174698795	0.157038085	0.112152519	0.138927772	0.139695571
0.35	0.151960784	0.053571429	0.118181818	0.096385542	0.244145651	0.144424326	0.216195409	0.210091533
0.45	0.191993464	0.089285714	0.172727273	0.144578313	0.236168296	0.219618703	0.234182531	0.231483134
0.5	0.067401961	0.053571429	0.072727273	0.06626506	0.064590839	0.088401321	0.072718365	0.073251574
