# Supplementary material for: Barcoded bulk QTL mapping reveals highly polygenic and epistatic architecture of complex traits in yeast
Source: eLife. 2022 Feb 11;11:e73983. doi: 10.7554/eLife.73983 (PMC8979589; doi:10.7554/eLife.73983)
Supplement: Figure 3—source data 4. [file elife-73983-fig3-data4.txt]

	mann	eth	cu	35C	37C	raff	33C	sds	23C	25C	27C	30C	suloc	ynb	4NQO	gu	li	mol
mann	1	0.699671279	0.778364626	0.529863533	0.515346651	0.570277689	0.729124361	0.715222814	0.544442826	0.58227849	0.673457601	0.70909783	0.416615227	0.666967769	0.422124418	0.224406146	0.193590404	0.19744912
eth	0.699671279	1	0.698944135	0.542563493	0.531048002	0.621683037	0.671676155	0.622396388	0.499682322	0.510782015	0.552018839	0.597714296	0.291792784	0.468514921	0.357160286	0.298774808	0.291581835	0.252731785
cu	0.778364626	0.698944135	1	0.64196054	0.63585016	0.705536332	0.813736669	0.775819075	0.706350026	0.760276438	0.783698487	0.84219222	0.387238994	0.625923849	0.427238972	0.234133463	0.200069315	0.209730644
35C	0.529863533	0.542563493	0.64196054	1	0.984038591	0.784272696	0.827430874	0.746496581	0.702395527	0.698335542	0.667575523	0.725762147	0.428633403	0.444410474	0.363389892	0.359344116	0.221585053	0.299654088
37C	0.515346651	0.531048002	0.63585016	0.984038591	1	0.772231713	0.823019124	0.739296266	0.71326829	0.711772841	0.678347468	0.730974457	0.433119087	0.445784282	0.367416221	0.348474058	0.221021321	0.290407424
raff	0.570277689	0.621683037	0.705536332	0.784272696	0.772231713	1	0.794006149	0.800073959	0.740763812	0.729315884	0.714895416	0.763139571	0.388752753	0.441222397	0.363700035	0.384442006	0.23057922	0.340342541
33C	0.729124361	0.671676155	0.813736669	0.827430874	0.823019124	0.794006149	1	0.812976399	0.745234461	0.749558129	0.77905635	0.886449638	0.39134706	0.558274416	0.423343234	0.256047192	0.212300861	0.257449222
sds	0.715222814	0.622396388	0.775819075	0.746496581	0.739296266	0.800073959	0.812976399	1	0.761083697	0.761733761	0.815566584	0.812767764	0.548078316	0.494809525	0.369200258	0.396951364	0.206930235	0.280949127
23C	0.544442826	0.499682322	0.706350026	0.702395527	0.71326829	0.740763812	0.745234461	0.761083697	1	0.950596271	0.901286447	0.859979963	0.29746132	0.435094795	0.294769944	0.259655926	0.183772947	0.221398123
25C	0.58227849	0.510782015	0.760276438	0.698335542	0.711772841	0.729315884	0.749558129	0.761733761	0.950596271	1	0.937058788	0.888312201	0.319251612	0.463329505	0.310752217	0.251261328	0.181273921	0.216769531
27C	0.673457601	0.552018839	0.783698487	0.667575523	0.678347468	0.714895416	0.77905635	0.815566584	0.901286447	0.937058788	1	0.908882873	0.405348679	0.517198164	0.352605557	0.255876548	0.1737343	0.214817666
30C	0.70909783	0.597714296	0.84219222	0.725762147	0.730974457	0.763139571	0.886449638	0.812767764	0.859979963	0.888312201	0.908882873	1	0.378101801	0.568116507	0.38241398	0.229357518	0.183460312	0.225759555
suloc	0.416615227	0.291792784	0.387238994	0.428633403	0.433119087	0.388752753	0.39134706	0.548078316	0.29746132	0.319251612	0.405348679	0.378101801	1	0.306961875	0.270427662	0.344512964	0.139175433	0.14732538
ynb	0.666967769	0.468514921	0.625923849	0.444410474	0.445784282	0.441222397	0.558274416	0.494809525	0.435094795	0.463329505	0.517198164	0.568116507	0.306961875	1	0.564057382	0.168143833	0.125557552	0.165240784
4NQO	0.422124418	0.357160286	0.427238972	0.363389892	0.367416221	0.363700035	0.423343234	0.369200258	0.294769944	0.310752217	0.352605557	0.38241398	0.270427662	0.564057382	1	0.207440188	0.120826162	0.138993809
gu	0.224406146	0.298774808	0.234133463	0.359344116	0.348474058	0.384442006	0.256047192	0.396951364	0.259655926	0.251261328	0.255876548	0.229357518	0.344512964	0.168143833	0.207440188	1	0.226897109	0.191210456
li	0.193590404	0.291581835	0.200069315	0.221585053	0.221021321	0.23057922	0.212300861	0.206930235	0.183772947	0.181273921	0.1737343	0.183460312	0.139175433	0.125557552	0.120826162	0.226897109	1	0.11256116
mol	0.19744912	0.252731785	0.209730644	0.299654088	0.290407424	0.340342541	0.257449222	0.280949127	0.221398123	0.216769531	0.214817666	0.225759555	0.14732538	0.165240784	0.138993809	0.191210456	0.11256116	1
