# Supplementary material for: Barcoded bulk QTL mapping reveals highly polygenic and epistatic architecture of complex traits in yeast
Source: eLife. 2022 Feb 11;11:e73983. doi: 10.7554/eLife.73983 (PMC8979589; doi:10.7554/eLife.73983)
Supplement: Figure 4—source data 1. [file elife-73983-fig4-data1.txt]

Degree data:3,8,4,7,5,5,5,5,4,2,5,2,0,1,3,5,3,11,1,3,1,0,1,2,0,1,1,4,3,0,1,2,4,4,4,3,3,10,3,6,0,3,3,2,1,31,21,6,29,0,2,2,1,0,2,0,1,0,4,0,0,8,1,0,4,5,5,14,5,0,0,0,0,2,3,2,4,1,0,1,0,4,0,2,2,0,0,2,1,1,19,2,0,2,0,0,1,0,3,0,8,1,2,0,5,2,1,1,1,1,3,8,22,19,7,7,17,7,5,2,9,6,4,5,5,2,4,6,2,4,1,1,2,12,4,5,2,2,3,1,2,1,6,2,0,20,0,0,14,4,0,1,0,3,0,3,2,1,9,0,0,1,0,1,4,0,2,2,2,3,4,1,2,2,4,0,1,0,0,0,0,0,0,6,0,3,2,3,1,1,0,2,1,1,1,9,2,4,3,1,2,1,1,0,2,1,8,0,0,0,21,0,0,1,1,6,0,1,0,3,0,2,4,0,0,0,1,0,0,1,2,1,2,1,0,0,0,4,0,3,1,2,2,0,0,1,22,23,23,14,13,1,9,9,3,9,5,7,12,4,6,2,3,4,4,0,1,9,7,19,2,0,2,5,1,0,3,1,7,7,1,6,0,6,0,0,2,0,16,1,3,0,0,0,0,4,5,0,3,4,2,1,13,3,1,0,0,4,0,0,0,5,6,2,2,2,0,3,3,2,1,1,1,0,1,3,9,4,3,2,0,1,4,0,0,1,4,0,0,0,3,3,7,3,4,7,2,0,0,0,2,0,1,7,2,0,2,1,1,1,3,3,7,0,15,0,2,1,0,25,3,1,4,0,0,4,3,1,1,0,5,0,1,2,2,1,1,0,0,0,1,1,2,2,1,16,7,6,9,14,11,14,2,14,5,4,4,2,2,4,3,4,7,3,3,3,4,0,0,6,4,0,7,4,16,5,3,4,1,2,0,0,7,2,3,2,12,0,3,3,2,1,20,0,1,8,1,0,3,2,2,5,2,4,0,1,1,1,1,1,5,0,1,1,2,3,0,1,1,6,8,0,0,0,5,1,0,1,6,1,0,2,0,25,2,1,2,1,2,1,0,0,0,1,0,0,2,9,1,1,1,22,7,1,0,3,0,13,1,0,0,0,0,3,1,1,1,8,0,4,5,1,3,2,1,6,1,1,2,1,2,0,1,2,0,1,0,2,0,8,1,0,4,1,1,0,1,1,2,1,0,1,2,1,14,15,11,9,9,5,12,1,7,0,5,2,1,9,12,1,8,2,3,0,1,1,2,7,3,0,3,3,2,3,0,1,1,1,2,0,0,4,7,12,1,4,2,0,0,0,0,0,20,2,3,1,8,2,7,2,6,2,0,4,3,1,0,0,0,1,2,0,0,0,1,0,2,3,1,0,1,2,1,4,0,4,0,0,3,1,0,7,0,1,0,2,1,7,1,3,2,0,0,2,2,1,0,3,0,2,2,3,1,1,2,1,8,2,0,1,7,0,20,1,6,0,2,0,0,6,8,0,0,1,1,0,0,0,6,29,6,0,1,3,1,2,0,1,0,0,3,27,19,21,19,8,4,0,12,11,9,1,0,1,17,14,4,16,0,1,4,7,2,0,2,5,11,0,2,22,13,0,3,4,3,1,2,3,3,1,3,6,1,6,6,10,7,1,5,0,0,1,1,4,0,3,1,12,2,0,2,13,2,0,3,1,0,2,0,4,1,0,3,9,0,4,2,4,1,11,0,1,0,3,0,1,1,0,1,0,0,1,1,4,11,0,0,0,0,4,1,1,1,3,0,0,10,1,0,1,0,1,2,3,0,36,8,1,25,19,18,11,11,3,2,11,1,4,5,1,4,3,16,9,18,1,0,6,1,5,2,0,24,1,15,1,3,0,2,13,0,3,8,5,1,2,1,2,0,9,4,1,7,2,4,0,5,3,5,0,0,3,0,1,3,4,3,1,6,6,4,5,1,3,0,5,3,2,0,0,1,1,2,1,4,3,0,2,1,0,0,1,4,1,0,39,2,5,1,1,1,4,1,0,1,4,6,0,3,0,2,19,2,2,2,11,3,4,1,0,13,0,3,0,1,0,6,0,2,0,0,2,11,2,8,0,7,57,21,5,23,15,14,14,5,4,12,2,4,1,15,10,1,3,4,4,15,8,1,0,11,9,5,3,9,1,3,8,6,0,2,8,1,1,3,12,1,1,4,9,2,2,3,11,7,4,0,2,0,0,2,2,1,2,3,4,1,0,1,2,3,0,1,2,14,2,2,0,3,4,10,2,8,0,2,1,2,1,0,3,2,0,2,1,14,4,1,0,8,5,6,3,2,6,17,4,1,0,3,26,4,12,12,13,2,3,1,1,2,0,2,1,4,2,0,0,0,1,1,5,13,36,1,1,0,1,3,5,11,10,5,3,1,0,9,0,3,2,1,0,2,0,46,2,0,3,3,3,2,17,23,10,10,14,7,10,9,1,3,3,2,2,3,2,9,12,9,0,2,3,1,12,3,2,4,15,2,4,6,2,1,6,2,1,3,6,0,3,3,7,2,0,1,4,1,7,2,4,4,6,4,0,2,1,1,0,1,1,1,2,3,2,1,1,1,2,2,1,8,1,1,0,3,0,0,1,1,2,0,2,0,2,6,2,1,0,0,1,4,3,11,3,8,2,5,6,0,3,2,0,1,8,0,0,1,2,0,1,0,0,1,0,0,3,1,0,1,1,0,1,1,0,1,14,3,3,2,2,1,0,3,0,0,0,2,0,1,2,2,1,3,19,25,18,8,11,6,8,2,0,2,7,1,13,12,5,0,3,12,2,11,1,7,3,0,1,2,2,5,2,2,0,0,3,1,6,2,5,3,7,6,1,2,3,2,0,1,1,4,0,1,0,4,4,2,0,3,5,1,4,2,1,1,3,0,2,0,3,3,2,1,3,2,0,2,1,2,1,13,3,4,5,1,10,0,2,3,2,1,1,13,0,0,9,1,10,1,1,7,0,0,0,0,0,6,0,0,0,3,2,3,1,4,2,0,2,2,0,2,0,0,1,3,0,22,16,2,3,0,2,0,0,6,2,2,11,0,2,7,0,0,14,7,2,2,3,1,0,1,0,0,7,5,5,2,3,1,4,4,0,1,0,1,1,1,1,1,1,0,1,1,1,0,0,0,0,1,0,0,2,0,0,0,0,0,0,0,0,0,0,1,0,0,2,0,0,0,3,1,0,0,0,1,0,0,0,1,0,0,0,0,0,0,0,0,0,1,0,2,0,0,1,0,0,0,0,1,1,0,0,0,2,1,22,7,7,32,4,7,6,4,3,11,2,0,4,3,4,6,1,7,2,1,1,3,5,3,1,3,4,5,2,6,3,2,0,2,5,4,0,6,6,13,4,3,4,2,0,6,2,4,1,3,1,2,2,2,2,3,0,0,6,1,6,3,0,0,3,0,0,7,3,3,2,1,2,0,0,1,4,1,9,3,1,2,2,0,0,0,1,7,0,0,1,0,2,1,4,0,0,1,2,2,1,0,0,2,0,4,0,3,0,10,0,1,0,4,0,3,2,1,1,1,2,1,14,0,2,0,1,1,2,0,0,0,0,0,0,4,2,1,1,0,2,0,0,1,1,1,3,5,11,1,0,1,2,0,3,8,1,1,1,1,0,5,0,1,37,3,0,2,0,1,29,1,2,0,2,0,5,1,22,12,1,8,4,4,0,0,31,11,15,7,16,14,12,7,17,22,8,3,8,4,2,6,4,14,2,1,2,1,7,24,1,2,2,5,5,3,3,2,7,2,6,1,6,4,1,5,2,3,3,2,5,0,4,4,2,3,2,0,3,1,2,2,3,3,2,0,3,1,3,9,8,1,3,23,2,2,0,2,1,0,0,2,1,8,4,2,1,1,1,2,0,4,1,1,4,24,3,3,0,1,10,4,0,8,0,3,1,1,9,2,4,2,7,3,4,0,2,1,4,1,4,6,5,14,2,0,3,2,3,1,2,3,3,3,2,3,0,1,0,24,1,0,1,14,0,10,0,2,4,8,1,0,5,0,1,0,1,0,0,3,2,0,3,3,5,1,1,0,1,1,2,0,3,2,0,31,11,8,33,9,23,8,4,6,11,14,5,7,13,21,5,6,7,2,2,9,8,4,12,2,0,1,3,1,4,3,1,9,3,2,2,0,0,4,3,3,1,1,4,1,1,1,4,2,5,0,0,6,3,1,2,7,1,4,3,1,2,1,0,3,0,1,3,1,2,7,1,1,0,0,1,0,0,0,0,4,2,0,2,12,4,8,0,2,1,1,3,0,6,7,2,4,2,3,2,1,10,5,7,1,1,3,3,2,0,1,18,13,21,3,7,1,1,5,8,6,4,5,11,2,2,4,8,2,2,5,6,5,4,3,0,3,1,2,6,0,0,3,0,0,1,0,1,1,3,3,1,3,2,3,0,2,2,1,2,4,0,2,5,0,1,1,0,0,1,0,0,17,2,0,3,0,0,0,0,3,1,1,6,0,2,28,0,2,0,0,2,1,2,2,2,0,2,0,4,0,3,1,1,0,6,1,0,1,3,0,2,0,1,1,4,0,19,2,2,1,0,3,9,0,2,0,4,1,0,0,2,2,0,8,2,4,2,0,2,2,1,1,4,0,0,1,1,5,1,0,0,0,0,2,0,1,1,3,17,9,0,0,4,1,0,1,4,0,0,3,2,0,1,0,0,3,5,27,26,14,8,9,12,7,7,1,5,13,3,8,4,1,8,2,1,4,9,1,3,3,2,4,13,1,2,3,4,1,14,1,4,2,6,8,2,2,0,2,4,1,0,2,0,1,0,0,1,2,1,4,1,1,5,2,2,3,0,1,1,1,1,0,7,4,0,0,2,1,2,2,0,1,0,0,0,4,2,0,1,0,1,4,2,0,2,2,2,0,4,2,5,1,1,0,6,1,0,1,0,2,1,0,18,0,0,0,2,3,3,2,6,1,2,3,0,1,0,3,22,1,2,0,0,3,5,0,7,1,0,1,0,31,6,0,2,5,4,3,0,0,2,2,1,0,0,2,7,2,0,3,1,1,2,1,1,0,0,0,1,3,0,0,1,3,0,0,0,9,2,1,0,0,20,17,13,15,4,4,2,33,6,2,4,3,2,3,2,3,4,2,6,7,2,3,6,2,1,0,3,1,4,2,1,0,18,0,1,6,0,0,7,6,3,20,3,4,1,0,4,2,5,1,1,0,0,6,2,2,0,4,6,0,3,1,2,5,2,0,0,10,6,1,0,6,3,1,3,7,5,8,0,0,3,2,2,1,0,1,1,1,0,3,6,0,0,14,2,7,0,1,1,1,1,0,1,0,1,0,2,3,1,1,24,5,3,1,0,6,2,2,1,6,3,0,2,1,0,1,2,0,1,5,1,2,2,9,1,0,0,5,5,0,0,3,6,34,1,28,1,0,0,0,1,0,2,0,0,0,1,0,4,2,4,5,2,0,0,0,28,5,1,2,1,7,2,32,25,24,4,15,8,5,2,35,17,9,2,2,3,8,1,2,2,4,6,9,8,2,0,14,7,4,1,18,6,1,2,5,1,4,4,3,2,7,4,4,0,2,4,1,0,6,3,2,6,1,1,3,4,8,5,7,4,4,1,2,2,0,6,1,8,3,12,1,4,4,1,1,0,0,23,0,2,0,3,3,0,4,1,0,0,1,8,2,3,3,4,0,1,2,8,0,1,0,2,1,0,1,4,0,7,5,6,1,1,2,4,2,2,2,3,4,1,2,1,1,0,2,3,1,0,1,25,0,0,4,1,8,1,3,0,1,2,2,5,1,2,0,3,1
Degree sim null:0,0,2,2,4,1,5,9,2,11,2,8,3,0,1,1,2,3,0,6,10,2,6,4,4,1,7,5,0,4,2,1,2,3,5,0,3,9,3,3,3,4,3,6,4,0,8,5,6,5,3,3,4,2,2,4,2,3,2,3,0,5,1,12,4,4,1,3,3,4,2,3,4,2,8,4,0,1,6,2,1,2,2,6,2,3,1,0,2,1,2,0,1,2,2,2,1,5,10,3,16,3,2,3,3,1,2,5,4,0,1,5,2,3,4,1,3,1,1,1,1,3,2,4,10,3,0,2,5,1,0,0,4,4,3,5,8,1,2,6,1,8,1,1,3,7,6,3,3,6,2,3,4,2,5,4,0,4,11,3,8,5,4,3,5,1,7,8,2,3,4,1,3,6,3,1,4,1,1,3,5,1,6,5,5,2,5,3,0,3,3,1,5,0,1,2,0,3,9,4,1,5,5,1,3,3,0,1,2,2,2,3,18,10,2,3,4,4,1,2,1,3,0,1,1,2,3,3,4,2,4,1,2,4,2,6,3,1,8,1,1,1,3,2,1,2,1,2,1,4,6,0,0,0,0,5,11,0,2,2,1,7,1,5,1,2,2,2,3,3,9,2,15,2,4,5,3,0,5,2,4,0,5,3,2,9,3,3,2,5,2,6,10,3,5,7,1,4,7,0,4,0,4,0,1,2,5,4,2,3,4,0,10,1,7,4,3,6,4,3,4,3,5,2,13,3,5,1,3,2,1,4,1,5,0,5,0,5,3,5,4,3,3,9,3,3,2,6,0,0,2,0,3,2,4,4,1,3,3,9,2,2,2,3,0,2,1,5,2,0,3,4,3,10,7,2,3,5,1,2,1,0,10,4,4,3,0,2,5,2,3,3,1,6,4,4,3,7,5,1,4,0,4,5,4,4,0,3,2,5,3,6,2,2,5,5,0,2,3,6,1,1,2,1,3,4,2,2,3,2,5,5,3,3,0,9,13,7,5,3,1,1,7,3,3,7,0,5,5,2,1,3,6,2,1,8,4,4,4,3,3,5,1,4,4,3,1,3,1,8,4,1,2,1,2,6,1,2,4,0,6,3,4,3,6,8,2,1,5,0,4,1,0,4,8,6,6,3,2,3,2,2,1,4,3,2,5,3,2,3,8,2,5,5,1,1,1,2,2,6,3,3,5,3,1,0,4,2,3,2,2,1,1,3,3,2,5,1,6,4,4,2,1,3,5,2,2,8,14,4,1,2,4,4,2,2,4,7,3,8,2,3,7,4,9,1,4,6,7,3,4,5,2,4,0,0,2,5,1,2,2,0,2,4,3,1,3,2,0,2,5,4,4,6,6,2,5,4,4,10,3,2,2,1,0,6,8,4,8,1,9,2,1,8,1,2,2,0,1,8,4,3,1,2,1,1,4,2,2,0,3,1,1,2,0,5,1,3,1,2,4,3,3,5,2,1,1,5,3,1,4,4,4,2,3,3,0,5,1,2,23,7,4,5,5,3,3,1,2,6,5,2,3,1,3,1,0,3,3,5,0,2,9,6,8,3,1,1,7,3,3,7,0,1,2,9,6,2,4,6,0,0,8,1,9,1,5,5,2,5,6,1,0,7,2,1,3,6,5,1,6,2,0,1,2,1,6,1,2,6,4,0,1,2,3,2,8,1,2,7,4,8,7,1,4,6,4,3,2,0,1,2,2,3,1,3,3,1,3,3,4,4,2,3,2,1,6,3,5,3,4,3,20,1,5,0,2,1,2,5,2,5,0,2,4,3,8,2,3,2,0,8,0,6,1,5,4,0,5,6,4,2,4,0,6,1,2,4,1,4,8,1,8,2,4,4,2,3,8,4,2,8,1,5,4,0,7,2,0,7,7,1,6,6,3,0,2,6,5,0,2,1,8,7,5,4,3,6,3,0,2,1,3,0,3,2,0,3,3,1,4,1,1,5,2,3,3,3,2,6,1,2,0,6,4,6,3,0,2,1,1,4,5,2,19,0,2,1,2,6,2,1,5,2,4,1,5,1,2,3,5,7,2,6,0,4,3,6,4,7,2,5,4,1,9,6,1,6,1,5,2,5,4,4,5,6,1,2,6,1,8,1,5,6,4,3,1,6,6,1,4,0,1,4,7,2,3,4,6,0,4,8,5,1,3,3,2,5,0,1,10,1,3,1,1,1,4,3,2,3,3,2,4,1,0,2,1,0,2,4,3,4,3,0,5,4,2,2,1,0,2,2,2,7,3,2,11,2,3,3,1,2,5,1,4,3,3,7,1,1,5,5,3,3,5,5,4,6,9,7,6,0,2,2,0,0,4,1,5,3,1,7,1,2,3,2,2,3,1,2,2,2,4,5,2,11,3,1,1,3,2,1,5,3,4,5,6,2,2,1,2,2,0,7,5,6,3,3,4,3,1,0,5,4,5,3,6,3,0,5,2,5,0,7,3,3,8,2,3,3,1,1,1,5,2,1,0,7,6,3,0,1,7,2,1,2,4,6,12,6,2,3,4,9,4,0,3,2,3,3,2,6,4,4,5,0,2,3,4,2,2,4,3,2,3,2,5,2,2,4,2,4,1,3,2,0,3,3,1,4,3,3,4,0,2,3,5,6,2,4,1,4,2,1,6,2,7,0,5,5,4,3,3,1,5,5,4,5,10,2,5,8,2,3,1,3,1,4,1,6,6,4,6,1,4,4,2,3,2,5,4,5,2,2,1,1,5,1,2,2,4,5,4,4,2,3,2,7,1,5,17,2,1,4,3,0,5,1,2,3,3,5,3,0,5,1,2,2,2,1,2,8,2,4,4,3,3,0,5,1,3,1,2,3,3,5,0,3,2,7,2,1,4,0,5,4,2,3,5,4,4,5,4,2,4,0,0,4,6,4,5,0,3,0,3,3,4,5,8,3,8,3,4,3,1,3,3,1,1,4,4,2,3,0,0,7,2,5,4,3,2,4,1,0,3,8,6,1,4,2,3,6,1,3,3,3,8,2,5,6,8,2,16,1,6,3,3,1,4,4,3,2,7,4,4,5,2,7,7,2,2,2,8,6,4,3,4,1,1,7,4,0,0,2,0,4,4,4,4,6,4,4,0,4,8,2,4,1,4,3,0,7,4,2,1,0,5,1,4,2,6,2,13,1,2,3,1,1,6,3,4,4,3,0,9,5,1,4,6,3,4,4,3,3,3,3,11,0,4,0,1,0,1,1,0,3,3,8,9,3,3,1,4,2,7,7,0,2,0,2,4,2,5,3,13,5,2,0,2,3,1,0,3,1,2,2,1,0,8,2,3,0,4,2,5,0,3,3,1,2,1,5,3,6,1,1,4,5,2,2,3,0,4,3,1,5,1,6,4,5,5,1,2,7,3,5,3,4,4,3,4,6,5,2,3,2,2,3,7,2,1,2,5,3,4,3,5,6,2,5,3,7,2,4,1,2,0,3,2,3,3,2,1,5,6,4,2,9,4,1,5,1,7,2,5,7,2,5,3,4,3,3,2,0,3,2,15,2,2,5,3,0,2,4,2,1,8,3,5,1,1,3,3,2,8,5,1,2,1,4,5,2,0,1,0,1,2,6,2,2,4,4,3,5,1,5,0,5,4,1,3,5,8,2,3,11,3,1,4,1,3,2,4,9,7,3,3,4,3,0,2,2,3,4,1,4,7,1,1,3,2,1,1,5,0,2,0,6,7,2,7,6,5,2,1,2,5,4,1,1,8,4,3,2,0,0,1,0,2,7,3,1,5,2,4,2,3,6,21,7,7,1,6,3,2,4,2,6,0,2,4,3,3,1,4,2,2,2,8,1,5,4,3,3,2,6,0,3,2,2,4,3,2,3,6,2,8,7,0,6,0,3,4,2,1,5,6,8,3,4,6,5,4,2,3,7,6,3,4,10,3,5,4,3,0,1,1,2,3,1,4,2,4,2,5,1,5,5,0,3,3,3,2,3,7,8,1,4,2,3,2,0,2,4,2,2,3,4,0,0,2,7,3,1,4,0,3,1,2,1,17,2,4,4,3,0,1,8,1,5,2,3,1,0,2,1,5,1,5,4,4,1,0,5,5,4,3,2,3,3,0,2,2,3,5,2,2,1,3,3,4,4,4,4,7,2,4,9,7,3,3,2,2,2,1,9,4,5,4,1,4,4,1,1,2,3,5,5,5,2,6,6,3,3,0,0,4,4,3,4,2,3,2,3,1,4,2,7,4,1,4,4,3,2,2,7,4,3,3,3,4,2,4,4,2,1,3,0,4,2,3,2,16,3,3,4,4,2,4,1,6,7,4,3,0,0,3,1,4,0,3,1,3,2,4,10,10,3,5,3,5,0,2,6,5,2,0,3,0,0,6,4,1,1,0,6,4,5,2,3,2,7,4,6,7,0,3,1,4,3,7,0,3,4,8,2,4,2,2,5,2,1,3,3,2,3,1,1,7,1,1,0,0,4,3,1,0,3,0,3,0,2,6,5,0,1,7,5,3,1,6,1,1,3,7,1,2,1,9,5,3,3,4,2,28,1,6,4,7,5,4,2,9,2,3,1,1,3,3,1,5,4,6,2,3,2,6,4,4,3,0,4,5,2,4,2,2,2,3,4,5,2,4,4,1,1,5,7,0,1,8,7,4,6,2,5,9,0,4,4,1,1,5,2,10,2,2,3,4,5,6,0,1,2,6,3,3,5,1,4,4,1,4,3,1,5,3,4,1,4,2,0,3,2,4,2,3,1,6,1,0,4,2,2,4,2,3,2,2,6,1,1,3,7,2,5,17,1,4,3,1,5,1,6,3,3,5,1,6,3,5,2,6,2,6,7,4,5,2,5,2,1,3,3,1,3,2,1,3,2,3,4,4,2,3,3,3,4,3,0,3,1,3,2,3,5,4,2,3,3,2,3,4,5,6,1,4,6,4,6,2,0,6,2,3,3,3,2,9,6,4,4,6,2,5,1,0,3,3,4,5,5,4,5,5,3,2,3,3,1,3,4,2,2,9,2,2,2,2,7,0,4,0,4,3,3,2,6,9,5,1,1,4,1,1,4,2,2,1,5,3,2,0,0,1,4,2,1,1,2,1,0,0,2,1,3,0,1,5,7,5,2,3,2,2,3,2,2,7,2,5,1,6,5,6,0,2,5,2,7,7,3,3,6,3,8,8,5,9,6,6,0,5,6,4,5,4,4,0,4,3,11,1,2,2,2,3,5,2,2,2,3,5,3,2,3,1,1,6,5,3,3,4,3,1,4,2,2,4,2,3,6,3,0,4,2,3,5,2,3,17,4,2,3,5,0,2,0,6,2,4,1,2,8,3,1,4,1,3,4,3,6,4,8,1,4,1,2,4,0,3,2,3,3,3,2,2,3,3,2,1,4,3,4,3,0,8,4,3,4,1,6,8,4,3,5,2,4,2,4,7,6,3,3,8,4,2,2,6,1,2,2,3,3,3,5,5,3,1,1,4,3,4,2,1,2,3,2,2,6,2,4,4,1,5,3,0,1,3,3,5,2,0,7,1,3,3,3,1,3,0,0,19,8,1,7,7,2,0,2,2,8,2,1,3,3,0,4,3,3,2,1,1,0,8,7,6,5,6,6,1,0,1,10,3,0,2,4,2,2,3,1,5,1,4,3,3,1,4,4,2,4,6,7,5,1,3,3,4,4,7,4,7,6,3,5,3,5,3,6,4,2,6,3,7,5,1,1,3,1,2,3,0,5,2,0,3,3,0,3,3,0,5,2,6,5,7,0,5,1,0,3,0,2,6,1,2,3,3,5,1,2,2,5,17,5,2,4,7,4,2,2,1,1,0,2,2,1,2,6,3,0,0,0,1,3,2,5,4,6,0,2,6,4,0,5,1,4,1,2,4,4,2,3,1,1,2,3,6,6,6,8,3,5,2,3,2,5,3,0,3,3,5,8,11,2,3,4,4,3,1,1,1,3,5,2,3,5,7,1,7,1,3,3,6,2,6,0,3,4,2,2,2,0,4,4,0,4,0,8,5,6,2,3,4,6,10,4,1,3,5,8,2,4,2,7,14,4,1,0,2,1,2,5,0,1,1,2,3,3,5,2,3,4,7,4,3,4,1,6,7,6,2,2,1,8,0,2,3,1,2,5,3,2,1,5,0,3,1,2,3,2,4,3,5,8,2,4,2,5,2,4,2,2,6,5,6,2,5,2,7,7,3,0,10,4,1,2,5,4,4,1,4,1,4,4,3,4,1,2,5,2,5,5,6,2,1,4,2,1,4,1,3,3,0,5,8,2,4,5,3,7,2,1,1,2,0,3,14,4,5,1,5,0,0,0,2,5,0,1,3,3,0,3,1,5,0,5,5,8,4,6,4,3,4,6,3,6,1,2,1,4,6,3,0,1,6,2,2,3,4,5,4,1,0,2,10,8,3,9,2,0,3,2,3,3,3,1,4,3,2,4,3,1,2,5,2,4,1,5,3,4,4,1,2,2,2,3,1,0,6,5,4,2,2,6,5,2,6,1,3,3,3,3,2,3,1,6,1,5,3,3,0,4,3,5,5,1,3,4,22,3,3,2,7,0,2,1,2,1,4,2,4,1,0,3,3,7,1,6,2,1,4,1,2,0,1,3,1,0,0,1,4,2,3,2,4,3,3,1,3,3,2,3,2,0,2,5,4,6,5,5,3,5,2,1,5,4,11,3,15,4,5,0,4,3,0,3,4,1,4,3,5,6,3,4,5,5,3,1,0,3,3,0,2,3,4,2,1,3,4,6,5,6,4,4,3,8,4,0,2,3,6,4,8,0,3,4,1,2,3,5,20,9,3,1,1,1,3,4,5,1,0,1,2,2,5,1,3,1,2,3,5,6,1,8,5,3,2,1,4,7,1,3,2,0,3,4,2,3,3,1,7,3,1,6,4,2,2,5,5,5,0,0,1,3,4,1,3,5,7,5,6,3,1,1,2,2,4,3,1,3,2,3,2,5,0,7,2,3,1,1,0,0,2,1,4,4,6,7,2,2,4,4,3,2,1,6,1,4,4,8,1,2,8,7,3,2,1,0,5,3,2,4,22,0,5,0,4,5,6,4,4,7,4,2,3,5,5,5,2,1,2,2,3,3,1,3,3,0,2,5,0,3,2,4,3,1,7,2,1,4,3,3,5,1,6,4,5,6,4,3,4,6,0,2,3,2,6,0,3,3,8,3,2,2,3,7,2,2,4,7,5,2,2,6,0,2,2,5,3,3,4,2,4,1,0,4,6,3,2,2,4,4,2,2,2,1,3,5,4,5,1,3,2,2,6,3,1,5,5,2,7,0,2,7,16,1,6,7,5,3,1,2,7,0,4,1,0,6,7,2,1,5,2,0,3,3,4,4,6,3,4,5,2,0,3,0,2,7,4,6,4,4,4,5,2,3,4,5,3,4,10,3,5,7,3,9,2,0,0,5,5,0,10,1,10,4,3,2,1,1,5,1,8,0,4,5,0,2,2,1,5,2,1,1,0,4,4,3,6,9,7,3,3,2,0,2,4,3,1,4,2,4,1,4,3,0,3,3,2,0,1,2,2,2,2,3,19,5,5,0,1,2,3,2,3,1,3,2,1,2,4,5,3,2,2,5,4,4,0,6,3,3,4,5,3,5,2,8,4,0,3,6,3,6,0,6,3,2,6,1,2,1,4,3,0,5,2,3,4,7,1,4,3,7,2,4,10,2,1,1,4,1,1,2,5,4,0,6,6,3,3,1,2,2,2,2,2,2,5,4,4,4,3,2,2,4,1,4,0,2,1,3,3,3,8,3,3,9,5,6,3,4,1,2,3,1,4,3,9,4,6,4,4,3,3,1,0,7,3,1,0,2,4,2,3,2,6,3,2,2,1,0,5,4,0,0,4,3,8,1,0,7,3,5,2,4,1,1,1,5,0,2,6,0,4,2,1,8,1,4,5,0,2,3,4,6,9,4,5,3,5,1,7,1,3,0,2,7,3,2,8,7,6,5,3,6,4,4,3,4,2,4,5,3,7,8,3,4,0,5,1,0,3,1,1,2,0,7,4,3,1,7,2,3,1,5,0,2,0,5,20,3,2,4,3,4,0,4,1,2,4,3,5,1,1,1,5,0,4,6,2,4,4,2,1,1,3,2,5,3,2,2,5,4,5,5,6,2,5,4,1,4,7,1,2,3,3,0,3,5,2,3,3,4,0,0,1,4,4,1,9,4,7,1,4,8,1,4,3,1,1,2,6,10,2,0,2,1,3,3,4,5,5,2,4,5,2,5,1,3,0,2,8,2,4,1,0,3,6,0,7,4,4,5,1,1,7,1,0,4,3,4,20,2,6,4,2,3,1,7,5,0,3,1,5,5,2,2,6,1,3,4,4,1,2,3,4,4,2,3,4,0,1,0,2,7,3,3,2,1,4,2,3,4,4,2,3,4,2,3,0,5,1,2,3,4,2,4,3,2,9,1,8,8,2,3,7,5,6,8,3,4,4,3,3,2,4,1,3,4,1,6,3,3,4,6,2,3,0,3,5,5,7,0,3,4,3,0,4,5,1,3,1,3,3,6,1,2,2,1,4,5,1,2,15,1,5,4,6,3,0,0,2,4,7,2,2,4,4,0,2,0,3,5,4,1,1,7,1,2,0,5,2,6,2,4,5,1,2,3,6,2,6,3,2,2,1,4,9,5,6,5,2,11,1,9,5,1,2,1,0,5,5,1,9,2,4,2,1,3,6,2,4,1,2,2,3,2,3,3,6,2,6,2,5,3,5,2,3,10,1,6,4,1,2,0,4,1,2,4,1,4,2,4,2,3,3,2,1,6,8,3,0,8,2,2,12,5,5,1,0,5,1,3,4,0,3,2,2,3,7,3,5,3,6,6,3,1,5,4,3,2,4,1,1,1,0,5,1,0,2,3,0,6,6,3,1,2,4,4,4,3,2,6,2,5,3,1,5,4,2,2,1,0,5,2,7,3,5,4,1,4,4,4,2,5,4,2,4,5,5,3,10,5,1,1,3,1,0,3,3,3,6,5,3,5,1,7,2,2,2,1,3,8,1,0,6,3,6,0,6,5,2,3,0,0,3,4,17,2,3,4,2,1,0,4,5,3,1,8,2,2,4,4,2,0,2,4,2,1,8,3,3,6,3,2,0,3,1,3,4,4,2,6,2,2,1,3,1,0,4,3,4,2,3,3,2,5,1,0,5,6,5,0,4,2,11,0,5,2,1,7,6,2,4,2,3,2,2,1,7,8,1,5,5,3,1,2,2,4,0,1,2,8,4,5,5,2,3,7,2,5,3,4,2,4,5,3,5,2,4,2,2,1,3,3,1,13,5,2,20,4,2,0,3,4,0,5,6,1,2,0,1,2,0,4,1,2,3,2,3,8,5,9,3,2,2,2,4,2,1,1,7,1,4,4,3,6,0,2,5,4,4,1,1,4,9,4,3,10,3,2,5,4,4,1,5,2,4,1,13,2,2,2,4,4,0,2,5,2,2,4,6,2,1,7,6,2,3,5,2,0,3,2,2,5,0,4,7,2,5,1,0,7,6,1,2,0,3,2,3,2,5,6,1,1,1,3,4,8,3,2,16,1,3,3,6,1,1,1,4,3,2,2,2,4,7,3,0,2,5,0,3,2,3,3,5,3,4,4,6,0,5,0,5,1,2,5,1,6,4,2,5,6,2,7,4,1,1,3,2,11,7,5,0,0,2,1,1,0,12,0,7,2,9,3,3,3,5,4,8,4,5,3,6,7,8,3,6,4,2,0,3,1,3,1,4,6,5,3,4,1,6,1,1,0,3,2,1,1,2,3,3,1,4,2,2,3,2,2,1,2,0,4,22,1,6,2,1,2,1,0,3,1,2,3,2,2,1,0,5,5,4,2,8,3,3,2,2,4,7,3,8,1,2,1,4,3,5,3,5,2,1,3,5,1,2,2,1,0,11,3,2,11,4,4,5,3,6,2,0,2,3,2,2,3,7,1,4,6,4,1,3,5,3,4,6,4,4,2,4,4,0,3,1,4,4,1,0,2,2,3,2,3,4,1,3,6,2,2,1,4,5,1,4,1,10,5,5,4,0,2,6,4,3,1,8,0,5,2,2,3,3,2,6,7,3,3,2,0,4,3,1,0,8,2,4,2,6,1,1,2,2,3,2,2,3,6,3,2,7,6,3,5,4,3,3,7,2,1,1,1,3,1,0,10,2,9,5,0,2,2,1,2,1,8,13,2,3,3,2,4,6,2,2,2,1,4,3,4,5,3,5,1,4,3,1,3,3,0,2,5,0,3,5,2,1,4,3,3,2,2,5,2,3,4,8,3,4,5,4,3,4,0,0,1,1,5,23,1,3,0,12,1,3,0,5,3,4,4,3,3,4,0,5,0,0,3,4,1,1,2,5,3,3,6,4,3,1,2,2,3,6,4,2,5,2,4,1,3,2,2,8,1,4,5,8,11,3,2,2,0,4,0,2,2,6,3,11,2,2,3,2,5,3,2,4,4,2,2,2,1,2,6,8,5,4,3,5,6,4,2,1,5,2,4,4,4,1,5,0,0,9,2,4,4,3,6,3,2,2,2,6,1,3,2,5,4,2,1,11,0,5,5,4,3,1,2,7,3,2,0,3,4,1,2,2,2,3,4,5,2,2,7,4,3,9,4,4,1,1,5,6,4,6,1,7,1,5,4,3,3,5,2,2,1,7,8,2,3,3,2,2,0,2,2,5,2,4,5,6,2,1,3,2,5,2,3,2,2,3,4,5,3,3,5,3,4,2,0,2,3,4,2,0,6,2,2,1,6,2,3,3,4,7,2,2,2,2,3,0,3,7,3,5,1,5,2,3,1,6,2,21,3,2,1,3,1,3,2,4,3,1,5,1,1,2,1,1,6,0,6,2,5,4,9,3,1,1,5,3,2,3,0,5,3,2,8,0,2,0,0,1,1,6,6,3,4,1,4,2,6,2,3,5,1,2,2,4,1,5,2,8,3,1,5,2,1,4,6,1,2,5,0,7,5,4,4,12,4,2,2,0,6,5,3,3,6,4,6,5,5,2,3,4,0,5,2,2,4,1,2,1,3,2,10,3,0,5,5,9,1,3,2,9,4,2,5,6,0,0,6,6,2,3,0,5,4,0,5,2,5,2,6,4,5,3,2,6,2,3,2,3,8,5,1,4,3,3,3,7,3,3,2,0,4,4,3,9,2,4,4,4,2,0,2,4,7,1,5,2,7,5,5,8,7,1,4,5,2,2,6,3,2,1,5,0,5,3,5,4,2,1,2,4,2,2,0,2,4,4,8,1,2,1,2,3,0,2,1,5,4,2,0,3,0,4,3,1,1,4,3,4,4,2,5,10,5,3,3,3,8,2,1,4,4,0,1,3,3,2,3,7,2,0,1,3,3,1,7,0,2,4,4,6,3,0,3,0,2,5,1,3,3,7,6,4,3,2,1,0,3,3,4,8,16,3,2,4,3,3,1,6,0,5,0,10,0,1,2,3,1,2,5,2,0,5,4,4,6,2,1,7,2,6,3,6,1,0,2,1,4,1,3,3,1,2,4,2,5,4,4,0,1,2,2,2,2,5,4,2,5,3,2,9,0,3,3,25,4,3,1,1,7,3,1,2,8,1,5,5,3,1,3,5,3,1,3,9,1,2,4,3,5,1,4,2,7,3,2,5,0,5,1,1,5,4,1,3,3,2,3,3,2,7,1,2,10,1,1,5,4,2,2,8,2,2,0,8,6,2,2,3,1,2,5,3,5,3,5,3,2,3,4,9,3,2,4,4,0,1,4,6,4,2,5,0,2,5,5,3,7,1,2,2,0,4,4,4,1,2,2,2,2,5,7,5,2,2,1,17,4,2,2,1,0,1,7,2,7,3,1,5,2,5,1,3,1,2,5,2,1,1,3,1,6,4,4,4,5,2,3,2,5,1,3,0,2,1,11,2,1,4,4,8,1,5,4,5,8,2,4,1,2,5,4,5,3,7,1,7,2,4,2,5,1,3,4,1,3,5,0,1,8,1,3,8,2,6,0,2,3,6,1,4,2,0,2,1,1,1,2,4,2,3,5,1,2,6,6,6,2,4,4,2,6,6,3,2,3,1,7,11,2,2,5,2,6,1,4,2,6,0,2,2,4,2,1,3,1,4,4,5,4,4,5,3,1,2,3,1,0,5,2,1,5,4,4,1,1,0,6,1,1,2,1,6,5,3,7,4,8,3,3,0,1,10,1,0,2,12,1,5,6,0,6,5,1,4,3,2,5,3,1,2,5,2,0,8,8,3,2,1,0,0,1,2,2,5,7,3,6,4,0,3,2,2,3,2,4,3,0,6,5,7,1,0,4,2,2,2,4,2,2,21,6,3,3,1,2,0,9,8,7,3,0,3,1,1,0,1,3,3,2,7,5,2,2,4,2,7,3,3,2,1,7,3,1,4,1,5,1,0,2,3,5,3,3,4,0,5,2,3,7,6,4,3,3,0,3,1,3,8,6,13,2,2,1,4,4,7,3,4,4,2,5,5,4,0,6,5,1,0,1,4,0,0,5,4,7,4,8,4,1,6,2,4,6,1,4,2,1,5,2,3,7,5,3,5,3,8,1,3,0,4,1,13,1,6,2,2,3,3,0,2,1,1,2,7,4,0,2,2,4,2,4,4,5,10,4,5,4,1,2,6,5,0,6,0,2,4,3,5,5,2,1,2,1,3,3,4,4,2,1,3,1,0,2,2,6,2,2,2,0,2,3,1,5,2,1,0,1,4,3,4,4,3,7,2,8,3,2,3,7,3,4,4,0,4,3,2,3,5,4,1,3,0,3,1,2,2,2,2,1,1,4,0,2,1,1,2,4,4,4,3,4,1,2,1,2,3,1,0,0,4,6,4,7,2,2,7,5,1,4,2,2,4,5,3,2,0,5,2,4,2,1,2,3,2,0,2,2,8,2,0,4,9,2,0,6,3,2,3,1,6,3,4,1,5,4,1,4,0,2,3,5,0,5,6,4,2,4,3,1,6,2,3,3,10,7,4,1,0,0,3,2,3,1,1,6,5,2,2,3,6,1,3,1,3,4,1,4,1,4,4,0,2,3,0,1,3,4,5,4,2,2,2,3,1,3,1,1,2,0,3,4,1,3,2,3,2,6,3,2,6,2,16,4,2,0,5,5,0,1,1,3,2,1,4,3,4,0,2,0,0,1,4,1,5,1,6,4,4,1,1,9,7,1,0,1,1,1,0,0,0,2,7,0,1,4,9,2,0,0,2,2,3,5,5,1,2,2,0,3,2,6,3,1,4,1,6,1,4,0,6,2,3,7,1,4,1,1,9,3,2,0,1,2,7,1,6,2,4,2,2,4,1,1,4,1,5,3,1,1,4,5,5,0,0,5,4,4,3,4,2,8,6,0,4,6,2,0,3,6,8,1,2,4,0,1,4,7,2,3,4,2,2,1,1,2,13,2,4,3,7,3,4,0,2,1,1,3,3,4,5,0,3,1,1,0,0,1,2,3,2,1,1,1,3,2,1,3,3,3,4,1,1,3,1,4,7,1,1,0,4,1,5,2,2,2,5,1,1,3,3,5,3,2,3,0,2,5,3,0,0,0,3,0,5,6,3,4,5,3,3,1,8,0,4,4,4,1,3,0,2,5,4,1,5,7,3,2,2,4,1,3,2,6,7,3,0,2,5,2,3,0,0,1,2,2,5,4,1,1,6,4,4,1,2,2,6,1,3,5,3,4,2,2,3,1,3,0,3,2,10,7,1,1,1,3,4,3,0,3,3,5,7,3,4,2,1,2,2,5,0,2,5,1,3,4,2,0,5,3,2,5,1,6,0,5,1,4,0,2,3,6,1,2,2,3,3,6,1,4,1,4,3,4,2,1,5,4,5,4,0,5,3,5,1,2,1,2,1,6,5,1,3,4,0,4,8,4,4,3,4,5,3,0,3,1,2,9,1,3,1,0,1,4,4,0,1,5,7,2,2,3,1,4,1,3,0,2,2,1,2,2,1,1,6,5,4,3,2,1,0,0,3,1,6,2,3,2,2,0,4,2,4,3,16,3,2,0,6,1,2,3,3,2,2,1,4,5,2,1,1,3,3,6,1,2,2,2,1,1,3,3,1,1,3,7,6,9,2,5,1,2,0,0,4,2,6,2,8,3,4,1,3,2,6,2,3,7,4,3,3,2,5,2,5,1,2,1,3,4,2,1,2,1,7,3,4,2,1,3,7,3,5,1,0,2,1,0,1,2,0,0,3,7,3,4,0,5,0,4,2,2,2,4,4,5,6,4,3,1,4,5,5,1,3,3,3,1,4,7,0,5,2,4,4,6,3,3,1,4,3,3,1,5,2,3,1,1,17,2,4,2,3,2,3,0,2,2,5,4,1,1,0,5,3,1,2,0,4,2,4,4,2,1,1,2,0,0,1,0,1,3,5,1,2,1,2,1,2,2,2,2,9,2,1,0,0,5,4,5,3,4,5,0,1,3,0,4,2,2,1,0,2,1,1,2,4,6,4,1,0,4,2,4,13,0,2,2,2,0,2,2,7,3,6,7,1,4,8,4,6,3,3,2,1,2,11,7,3,1,11,0,2,3,2,2,1,3,0,8,3,2,7,1,4,1,0,0,1,3,1,1,3,7,4,0,6,2,1,0,2,3,16,0,1,1,8,4,2,2,0,3,2,2,2,0,3,3,2,2,0,5,1,4,5,2,3,3,2,0,1,0,0,2,0,2,5,4,4,1,5,0,9,2,2,3,10,4,4,2,4,9,1,4,3,3,4,1,6,3,3,1,0,2,6,0,0,2,5,2,0,2,6,1,0,2,2,6,10,7,3,2,0,4,1,6,7,0,3,0,1,3,1,3,3,9,2,5,1,1,0,0,4,2,3,5,9,2,3,0,2,2,1,2,1,1,4,1,7,3,2,2,7,1,1,3,4,2,0,3,0,3,9,2,1,6,17,2,1,3,2,1,0,0,1,1,1,9,2,0,0,1,1,1,2,0,2,1,1,1,3,1,4,5,1,1,1,3,2,5,4,8,0,2,3,1,3,2,7,3,8,3,4,4,0,2,1,4,1,1,2,1,3,0,2,6,3,3,3,1,1,2,4,0,5,1,6,4,5,8,1,0,8,6,3,5,3,2,2,3,7,1,4,1,1,2,3,0,2,1,2,5,1,4,5,7,4,0,6,2,4,2,0,1,0,4,0,2,4,0,2,0,4,3,6,0,1,0,0,0,1,0,3,2,1,3,5,2,2,0,16,1,2,2,4,0,2,2,5,0,1,4,2,4,1,4,6,3,1,5,3,9,7,4,0,0,3,1,1,3,3,2,4,5,1,0,5,3,9,4,7,6,0,3,9,4,1,4,3,2,3,7,4,2,1,2,4,0,4,3,0,1,0,1,2,5,2,1,3,0,3,0,1,6,2,0,13,1,0,0,1,1,7,1,2,3,1,1,7,3,3,2,4,3,2,0,1,6,3,4,1,1,2,5,2,4,2,1,3,0,2,2,3,3,2,2,3,4,2,1,2,3,2,3,2,6,4,2,5,3,2,1,0,1,22,0,3,4,4,4,3,1,5,0,4,5,3,4,1,4,2,2,3,7,0,0,0,0,1,4,0,1,1,2,1,5,3,5,5,3,6,7,5,2,4,3,5,2,9,2,1,2,3,2,0,6,5,4,3,2,2,3,0,5,2,0,6,0,2,7,3,3,2,5,9,1,3,1,4,0,7,0,0,3,3,4,2,2,4,1,0,0,6,6,1,4,5,2,4,0,2,5,2,3,0,0,7,6,3,1,2,2,5,3,0,1,0,0,5,5,4,2,1,2,2,0,2,3,2,5,1,7,1,3,1,3,0,4,25,10,1,5,3,4,1,2,2,2,0,2,4,0,4,3,2,1,1,0,2,0,2,4,5,3,1,1,0,2,1,4,6,2,1,3,1,1,2,5,11,1,0,1,8,1,3,2,6,1,5,1,4,2,2,3,2,2,5,0,3,2,2,5,4,2,2,3,2,2,8,2,3,3,7,3,6,0,4,2,4,4,5,2,1,2,1,3,2,5,6,5,3,4,4,0,5,4,6,1,1,1,3,3,2,1,1,2,2,5,2,2,0,4,1,4,2,1,4,4,2,2,1,4,1,2,6,4,1,3,4,2,1,2,12,1,0,0,4,2,2,0,4,3,4,9,3,2,1,4,10,3,2,0,0,2,4,5,3,3,3,1,1,0,0,3,0,0,2,2,2,3,2,4,6,4,1,0,6,1,2,0,1,1,2,5,5,4,2,1,5,6,13,2,5,3,4,0,3,0,7,2,3,0,3,0,0,3,2,1,7,0,3,1,2,2,6,1,0,1,7,3,3,0,1,1,2,0,0,6,2,2,5,4,2,1,2,8,3,2,4,3,4,1,0,1,3,8,3,5,3,4,3,1,2,8,3,2,0,11,2,2,5,0,9,0,4,3,10,3,6,1,7,3,1,0,2,2,2,2,2,5,0,4,1,3,0,1,5,4,2,2,3,2,5,1,0,1,1,3,4,3,3,2,1,5,0,2,3,1,1,1,7,0,6,0,0,1,7,1,3,4,2,2,1,2,2,1,3,2,3,3,5,7,1,2,4,8,4,1,2,3,3,2,7,3,0,1,3,0,1,0,5,1,1,5,1,2,2,8,3,3,8,3,3,1,5,3,3,2,5,5,1,7,2,1,3,1,5,0,3,1,1,3,1,3,1,4,8,3,1,1,4,2,2,6,1,0,4,2,3,2,19,0,4,0,3,2,1,3,1,3,4,0,3,0,3,3,1,4,4,3,2,2,1,4,1,2,5,3,2,0,2,10,5,2,2,3,2,1,3,7,12,3,3,6,12,2,2,1,3,1,3,2,4,0,1,3,3,0,3,2,6,1,0,1,4,0,7,4,1,3,6,4,2,4,1,0,6,3,3,0,2,0,4,3,1,0,1,3,2,8,2,4,1,0,0,4,2,5,2,3,3,7,3,4,2,1,6,1,4,2,5,2,2,0,3,1,2,1,5,1,0,0,1,0,2,6,5,4,0,1,4,2,0,1,20,1,1,3,8,3,3,4,0,7,1,3,3,3,3,2,4,3,2,2,1,0,1,0,2,8,2,2,2,4,3,7,2,2,2,5,4,1,2,2,6,3,4,10,7,4,4,2,0,0,7,8,2,6,3,4,6,2,0,2,1,0,3,2,0,2,0,3,10,1,2,4,5,2,3,0,13,3,0,3,2,0,2,0,3,2,4,4,1,2,2,5,6,3,3,5,4,4,1,1,0,4,4,4,2,5,1,3,1,0,1,3,3,2,3,1,1,2,3,3,6,1,2,4,2,3,3,2,2,3,0,1,1,1,20,0,4,10,5,4,2,2,1,1,5,2,0,0,3,1,0,3,1,2,4,6,6,1,1,1,0,3,1,4,2,2,1,0,1,3,2,1,5,0,3,1,2,6,6,1,4,5,4,1,4,5,2,4,3,5,8,2,6,2,1,2,3,2,4,3,1,4,4,3,5,2,2,10,2,6,9,1,2,2,4,3,1,1,2,2,3,2,1,1,1,4,3,3,2,0,3,0,2,6,3,1,5,1,1,4,1,0,1,1,0,4,3,5,0,0,6,6,1,1,0,1,0,0,3,2,4,4,3,2,2,3,3,0,17,2,0,3,5,3,6,4,4,0,1,4,4,1,3,2,2,2,2,2,3,1,4,0,2,4,2,1,0,7,4,2,3,3,2,6,3,3,1,3,8,4,2,0,7,3,2,4,2,1,9,2,7,0,2,2,8,3,2,3,2,3,2,0,5,1,3,3,10,3,2,2,7,3,0,7,10,4,3,3,3,2,1,2,5,1,4,3,2,2,3,3,1,4,2,4,1,1,2,2,2,0,5,6,2,3,1,2,1,2,1,1,3,4,1,2,4,3,2,2,0,4,3,0,0,5,3,4,3,2,4,0,1,4,12,1,7,0,10,2,1,2,4,1,1,4,2,4,5,3,1,1,0,2,1,0,1,3,2,0,0,7,4,7,1,0,0,4,1,2,2,1,1,6,5,6,1,2,4,3,4,2,4,3,0,4,5,2,2,0,3,2,1,0,2,2,4,2,1,3,3,2,3,3,3,2,4,3,0,3,4,5,6,3,1,1,4,2,5,5,4,1,1,3,4,1,1,3,1,3,3,3,5,1,6,5,3,3,0,1,1,4,2,8,3,2,6,1,4,2,3,2,1,3,1,2,1,4,3,5,6,0,2,4,3,4,6,0,16,1,2,2,5,3,1,1,3,0,1,4,1,0,1,4,2,4,0,5,2,1,0,3,6,2,0,3,2,2,2,7,2,6,4,4,2,2,4,4,5,4,3,2,7,1,4,3,8,5,4,1,1,4,4,0,8,3,2,5,2,2,1,0,1,3,4,2,0,2,3,4,2,4,5,3,2,4,1,2,1,4,1,2,1,3,2,2,0,2,1,4,2,4,2,3,1,3,1,9,4,0,7,6,3,5,7,2,0,3,0,3,6,3,3,1,0,1,3,5,1,5,4,5,1,0,5,1,1,1,4,5,2,6,8,2,2,2,5,1,2,0,2,2,4,2,3,3,4,1,0,1,3,5,0,5,3,2,3,0,2,3,2,1,6,3,1,7,0,1,4,4,4,3,7,4,1,1,7,7,3,3,3,0,3,3,3,4,1,5,1,5,5,4,2,1,1,0,4,0,3,1,4,3,1,2,3,2,2,1,5,4,2,2,2,3,2,3,2,4,5,2,1,1,4,1,3,0,5,3,1,4,0,5,3,3,3,6,3,3,5,2,2,1,2,1,0,2,4,0,5,3,2,6,2,2,2,2,6,3,1,3,4,6,2,2,2,2,24,1,3,4,11,1,3,0,3,3,1,3,1,3,5,0,0,3,0,1,2,1,0,3,5,0,0,2,5,4,2,2,4,2,3,3,2,3,2,4,1,0,0,2,9,1,6,2,1,1,1,9,4,4,2,0,6,4,3,2,8,5,0,2,4,0,3,5,8,9,1,4,3,4,2,4,5,3,4,0,3,0,5,4,0,0,1,0,4,6,0,2,2,1,0,5,4,5,2,1,0,1,7,2,3,2,1,1,2,6,5,6,2,2,2,0,4,2,4,2,2,0,1,2,2,4,2,3,1,3,3,0,3,0,21,3,5,3,7,2,2,1,3,0,0,3,0,1,5,6,4,4,0,1,2,2,0,4,7,4,1,0,3,2,3,4,0,3,3,3,4,0,2,3,3,4,0,2,3,5,3,5,3,1,3,2,6,3,2,0,1,4,0,3,4,2,5,3,4,9,1,2,2,6,3,0,3,3,5,5,12,1,0,10,3,0,4,2,9,1,2,3,2,2,4,3,2,4,4,2,3,1,1,2,7,4,5,0,3,1,3,3,7,3,1,1,4,4,7,0,2,1,2,1,2,2,1,2,1,4,1,3,1,0,3,0,3,2,18,1,2,4,4,1,3,1,2,1,1,3,8,2,2,0,0,3,3,2,0,2,1,1,3,4,3,5,6,2,3,0,0,2,1,0,5,4,4,0,4,1,4,1,6,1,3,1,3,1,1,4,6,2,3,6,2,2,5,2,2,5,3,5,5,2,3,2,1,2,6,0,4,5,4,4,7,0,3,4,2,1,4,4,1,1,1,3,6,2,1,1,5,4,7,3,0,1,1,3,2,2,0,2,3,0,4,1,2,2,2,3,5,0,8,2,2,2,1,0,5,3,1,1,3,3,0,1,5,2,3,3,2,0,12,5,4,2,4,3,4,2,2,3,2,3,6,5,1,6,4,6,6,1,2,3,2,2,2,0,1,2,2,2,4,4,1,8,1,2,1,3,0,4,10,0,1,3,4,3,2,1,4,2,3,4,1,2,5,4,5,6,7,2,5,0,3,4,2,4,2,5,5,4,3,2,0,1,5,2,4,3,2,3,5,3,3,3,4,7,1,0,2,7,1,0,7,2,4,1,4,1,4,4,0,3,4,1,2,3,0,4,3,2,0,5,6,0,1,4,4,1,0,3,2,2,2,3,3,6,2,1,3,1,4,2,1,7,12,4,7,5,1,0,1,0,3,1,1,3,4,3,6,1,1,3,4,2,4,5,2,3,2,0,0,0,2,2,4,0,3,4,1,3,3,1,0,1,7,2,1,1,13,2,3,2,7,3,3,2,2,3,1,1,4,3,3,1,2,5,2,5,4,0,2,1,2,3,5,5,2,6,2,3,8,2,1,0,0,3,1,4,3,3,5,3,5,2,1,2,0,1,1,1,0,5,4,7,3,0,2,4,4,4,2,7,3,5,3,4,1,1,4,2,2,2,2,5,1,3,1,0,5,3,3,3,3,0,3,2,0,0,16,4,3,1,5,6,2,2,6,1,2,2,2,1,6,1,3,2,3,3,1,1,2,6,0,2,1,3,4,2,1,6,0,3,2,3,2,3,1,2,10,1,3,4,8,6,3,1,0,0,6,5,6,2,1,1,7,5,2,5,0,3,1,4,1,0,6,3,5,4,7,0,0,4,2,2,14,1,4,0,1,3,5,7,1,0,2,3,2,5,6,1,2,1,3,2,1,1,4,3,4,2,3,2,1,0,2,3,2,2,2,6,3,2,5,4,1,1,2,0,2,1,0,3,4,4,0,3,1,5,1,0,1,3,17,2,3,7,2,1,1,5,0,0,3,3,1,2,1,1,1,1,2,4,3,6,7,4,2,0,2,2,4,2,3,2,3,3,1,3,1,2,2,4,3,4,2,1,2,3,6,4,4,1,3,1,4,0,4,1,2,4,1,6,5,1,2,4,1,4,1,2,3,0,2,1,1,2,3,1,12,5,5,3,2,4,1,0,1,2,2,1,2,2,3,5,3,1,1,0,1,3,2,3,6,3,5,6,2,2,4,2,2,2,0,7,0,1,5,1,3,4,1,5,7,4,0,4,6,4,3,3,6,3,2,2,5,3,17,1,1,2,6,1,5,0,0,5,0,3,4,3,2,3,6,2,1,3,0,5,3,3,3,2,2,0,1,6,4,2,3,3,2,1,1,0,0,6,10,6,1,2,8,5,3,1,5,0,5,2,2,5,5,3,3,2,1,7,2,1,2,4,0,2,3,5,7,2,3,0,1,3,0,2,7,2,0,0,5,2,4,3,0,3,1,2,5,2,1,1,1,4,4,3,7,5,3,4,1,0,6,0,3,3,4,3,3,3,4,3,1,1,3,0,6,0,5,0,2,3,0,3,6,2,0,1,2,3,2,1,0,0,14,8,4,2,5,1,0,1,1,2,7,2,1,4,4,4,0,3,5,3,0,2,2,1,6,3,3,1,3,0,5,2,4,1,4,3,6,1,1,3,4,1,5,4,6,1,2,1,3,4,8,8,0,7,5,4,7,1,1,1,3,2,4,3,1,0,3,2,4,1,6,2,2,4,2,1,8,4,6,2,2,5,4,4,5,4,1,2,0,3,4,2,4,5,0,1,1,4,2,3,2,3,7,3,2,1,1,3,5,3,4,4,2,2,0,3,1,4,7,1,1,5,1,5,0,1,2,0,3,2,3,3,2,3,14,0,3,5,4,2,4,2,1,0,4,3,2,4,3,3,3,3,2,3,6,2,1,0,2,4,1,2,0,1,1,2,0,3,3,0,2,4,1,0,1,3,0,2,3,4,8,0,1,0,3,7,3,3,0,5,3,0,2,4,0,2,0,4,2,0,4,6,3,4,5,2,7,12,4,1,1,3,4,5,7,0,2,0,2,4,2,1,5,2,2,1,2,2,4,1,1,4,3,4,4,3,4,3,1,0,2,2,1,2,3,5,0,1,5,0,1,6,2,1,0,1,3,1,0,1,2,2,0,5,3,8,3,5,14,9,3,2,5,3,6,4,3,4,1,2,1,4,0,4,2,1,0,2,4,1,4,2,2,1,5,4,5,1,6,3,2,3,5,2,2,2,1,3,8,2,3,3,9,5,6,1,0,1,0,4,7,8,7,6,1,4,3,1,0,2,1,4,3,2,1,5,2,2,1,0,3,5,2,3,6,0,4,1,6,3,1,0,3,3,0,2,2,6,4,0,2,5,3,4,2,3,0,4,4,2,4,5,4,2,4,3,0,2,1,5,4,2,4,1,1,3,1,1,8,2,3,0,4,4,4,2,0,2,4,1,1,1,15,3,1,4,2,0,5,3,2,5,3,2,2,4,2,0,3,0,3,0,2,0,5,2,0,0,2,3,3,3,2,4,2,6,2,3,3,1,5,3,4,1,4,0,10,3,5,6,6,0,4,2,2,5,2,0,1,6,3,2,3,1,4,3,2,1,2,1,2,2,3,3,5,5,2,5,7,5,7,3,2,1,4,2,4,2,1,2,1,6,5,3,2,5,3,2,3,4,0,3,0,2,2,1,7,0,2,4,1,4,1,1,4,2,2,4,6,1,4,3,3,1,0,3,0,5,2,3,2,4,1,1,1,2,12,2,1,0,6,6,3,0,1,1,3,0,5,3,2,3,2,2,0,2,5,2,1,5,0,2,0,3,2,3,2,3,2,2,8,5,3,4,5,1,7,5,4,3,6,3,2,2,2,4,7,3,11,3,2,3,5,3,4,5,2,0,3,5,4,3,3,2,5,1,3,2,5,5,2,1,3,1,3,1,2,3,2,0,2,3,3,2,3,2,3,4,3,1,1,2,1,3,2,5,1,5,4,3,1,5,2,3,3,2,2,3,2,2,3,0,1,3,2,0,2,2,2,2,1,3,3,1,7,1,4,0,3,0,17,3,2,4,3,1,3,1,3,3,2,3,2,2,4,0,4,5,1,2,1,2,3,2,10,3,2,4,3,0,2,2,2,2,1,2,3,2,2,2,10,4,5,0,5,3,2,1,3,0,4,4,3,3,2,2,1,3,8,3,4,0,5,2,1,3,5,5,2,4,4,0,3,6,0,2,6,6,6,2,3,0,3,2,3,5,1,4,4,4,1,1,5,3,3,3,3,1,5,0,5,3,5,2,3,1,0,5,1,2,0,2,2,0,0,4,2,1,0,3,0,1,3,1,6,1,5,5,2,2,3,3,5,1,16,0,3,0,5,1,2,0,3,3,2,4,1,4,3,1,2,5,1,5,4,3,2,2,2,2,2,2,5,1,3,7,3,4,4,3,0,0,2,1,7,5,2,3,6,0,4,5,3,1,3,7,1,4,6,5,4,1,4,1,3,3,8,4,3,3,3,5,1,1,4,0,1,7,1,1,7,0,0,6,1,1,5,0,1,2,1,2,3,5,8,2,3,5,1,1,3,2,2,2,4,4,3,3,5,0,2,6,3,4,0,1,2,0,5,4,3,7,2,3,2,3,4,3,0,4,4,1,1,3,3,4,4,2,14,2,4,0,4,0,1,2,6,2,2,4,1,1,1,2,1,3,0,0,1,1,8,1,0,6,3,1,1,3,2,0,3,1,1,6,0,6,0,2,11,6,1,3,9,0,3,1,1,1,2,5,3,4,2,3,2,4,3,1,2,1,8,1,2,0,0,0,11,4,3,0,2,1,3,2,5,3,2,5,4,3,4,3,2,3,3,2,3,6,4,4,6,1,3,5,1,2,3,2,3,2,7,0,1,2,1,5,0,1,5,4,3,3,3,0,1,2,3,3,3,7,5,0,1,6,1,3,2,0,2,1,2,1,12,4,2,3,4,4,0,4,0,7,2,5,2,1,3,0,4,0,6,3,0,1,2,2,1,0,8,2,4,3,0,1,0,4,4,1,2,3,4,3,7,1,3,2,6,3,2,3,7,5,5,10,1,1,2,5,4,4,3,0,1,1,5,3,0,2,0,1,5,3,6,0,5,2,3,1,6,3,4,3,2,7,2,3,2,4,1,8,3,1,1,1,4,3,4,1,2,4,3,3,3,5,2,1,2,2,2,5,4,3,1,3,5,1,3,3,2,3,4,3,0,2,3,0,4,0,0,1,5,2,0,2,2,3,5,1,3,2,2,5,4,0,4,3,2,3,4,4,4,4,2,3,2,3,1,1,5,2,2,3,0,2,2,3,5,6,3,3,3,2,1,2,2,2,3,2,3,4,6,2,3,1,1,2,6,2,5,5,8,10,3,2,5,4,0,2,1,3,5,4,2,0,2,4,2,5,3,2,3,5,9,1,4,3,3,3,4,3,9,3,5,2,3,3,0,6,1,4,8,1,2,1,1,3,1,5,3,0,6,0,1,0,3,0,2,0,4,3,4,1,3,1,7,1,1,0,0,2,3,1,2,4,2,1,3,3,2,1,11,2,2,0,3,5,2,0,3,2,0,0,3,6,1,2,0,3,4,1,2,3,1,1,3,3,3,0,4,6,2,2,5,2,3,3,7,2,2,2,11,3,6,5,7,3,2,1,4,1,2,1,2,1,3,6,2,1,9,3,0,2,3,2,4,2,5,2,8,7,1,0,2,2,0,0,8,0,3,7,4,3,1,0,3,4,2,2,2,4,4,2,1,2,6,1,0,1,1,7,2,2,5,6,3,8,3,8,4,2,4,4,3,0,1,0,0,2,0,2,1,0,1,2,9,3,3,1,2,1,4,2,5,0,11,4,2,0,7,0,3,4,4,0,1,3,4,0,2,1,0,1,0,3,8,1,2,7,2,0,4,4,3,2,4,3,1,0,1,3,1,3,0,5,4,3,4,0,4,0,2,0,3,4,3,3,1,2,2,5,3,3,3,4,2,1,3,0,3,1,3,3,2,7,3,1,2,3,5,3,6,4,4,7,3,3,5,0,3,2,5,2,1,4,1,4,4,1,6,2,2,1,5,4,2,7,5,5,2,7,0,2,0,5,3,4,0,8,5,1,0,2,0,2,1,0,6,1,6,2,2,2,2,1,0,3,2,4,17,1,4,2,3,0,2,0,4,7,0,4,0,3,5,4,2,1,5,3,5,1,0,4,3,5,0,1,4,1,3,4,2,4,0,0,2,0,3,3,10,2,1,7,8,1,1,0,1,1,9,4,1,1,1,7,3,2,3,5,0,3,2,5,0,4,3,2,7,2,2,2,3,5,1,4,6,2,3,1,6,4,1,1,4,3,3,3,0,2,4,0,5,2,1,1,2,3,1,5,3,2,6,3,2,2,5,2,1,0,7,1,6,4,4,3,0,5,2,3,1,6,0,2,6,2,5,5,2,0,4,3,1,2,8,3,2,0,6,2,3,3,1,2,7,1,5,3,1,1,1,3,4,1,3,1,0,1,4,4,1,0,1,3,4,2,3,0,4,4,0,7,2,1,5,3,3,2,4,0,4,4,1,1,5,3,3,1,2,5,4,7,4,2,3,3,2,3,1,1,3,0,6,3,2,0,4,6,0,0,8,1,1,2,3,2,7,0,0,6,3,2,5,2,2,4,4,4,5,2,6,1,0,3,5,2,6,2,3,3,3,1,0,0,5,3,3,1,1,0,3,4,1,3,0,3,2,3,1,4,2,1,6,3,1,2,2,3,21,3,3,2,5,4,2,4,0,4,4,4,0,3,0,2,3,7,1,1,0,3,1,3,5,2,4,4,4,2,4,4,0,0,1,1,0,3,3,6,8,2,6,3,6,0,6,4,1,2,5,3,4,5,6,4,1,5,1,3,1,4,1,1,4,2,5,1,3,4,3,1,5,6,2,3,4,2,1,4,1,1,2,5,2,0,3,1,3,2,3,3,1,2,3,0,3,6,4,2,3,4,5,1,1,3,2,6,1,1,2,4,1,1,3,4,2,1,3,0,1,3,1,0,0,3,3,4,2,1,1,3,11,6,16,2,2,0,13,4,0,7,3,3,1,3,0,4,2,4,0,1,2,2,1,2,1,4,1,2,4,0,1,3,5,0,1,8,1,1,4,1,0,3,6,3,4,6,5,1,3,2,3,3,4,5,3,3,0,4,1,1,4,2,4,3,4,4,3,3,6,2,4,1,3,9,3,2,7,2,7,2,3,5,0,2,3,0,1,3,0,0,1,3,0,3,2,2,1,2,4,4,1,7,5,0,3,1,1,2,2,3,3,2,3,5,1,0,5,4,2,2,2,3,1,3,3,2,3,3,3,3,4,2,1,6,3,2,21,0,1,1,1,3,4,5,2,5,1,2,2,5,4,2,1,0,2,3,0,2,3,2,3,3,3,2,4,3,1,0,4,2,4,4,2,0,3,1,8,6,3,2,5,3,1,5,1,1,3,4,4,0,4,4,3,5,2,5,4,2,4,1,6,1,1,4,3,2,5,1,0,5,0,1,5,3,2,0,1,2,5,0,4,2,5,5,6,3,5,2,0,2,3,0,1,4,2,5,8,8,1,2,3,1,2,4,1,3,0,4,2,4,2,3,1,5,2,0,6,3,1,2,2,6,2,3,2,4,0,2,3,3,12,8,1,3,2,2,5,2,4,0,4,2,4,2,5,2,1,0,5,1,1,2,4,2,0,0,0,1,7,1,2,4,1,1,4,3,3,2,2,2,9,6,6,1,8,1,2,4,3,0,2,3,3,3,3,2,1,3,2,1,2,1,2,5,1,0,1,3,3,2,2,6,2,6,0,0,13,2,1,0,2,1,3,6,5,0,7,2,3,2,3,3,7,1,5,0,5,1,6,7,0,1,7,3,0,5,2,2,1,3,4,5,3,2,1,6,3,1,4,3,0,1,5,0,2,2,1,0,1,0,2,3,0,1,13,5,3,6,3,1,1,3,1,3,4,5,2,0,2,2,2,5,0,0,2,2,1,4,2,7,2,1,2,2,5,3,0,3,3,7,4,4,3,2,5,2,1,4,9,3,5,2,2,6,2,10,0,4,1,1,2,4,3,2,2,2,4,1,1,1,2,1,3,2,4,3,7,4,3,7,5,2,3,1,6,2,5,1,0,1,1,3,4,9,5,1,5,4,7,1,2,5,3,0,3,3,4,1,1,3,1,2,1,5,1,5,6,3,0,5,1,6,1,1,0,8,3,0,2,4,0,1,7,2,0,0,7,2,12,3,0,1,6,1,2,3,1,4,4,3,6,4,0,1,1,5,0,7,2,1,2,1,0,1,1,2,2,4,2,1,1,0,3,1,2,3,1,4,13,1,4,1,7,1,9,1,0,1,4,4,4,1,4,3,8,6,2,2,1,2,3,0,3,0,1,6,2,3,6,0,1,5,2,3,10,3,0,6,2,0,5,0,5,4,4,0,3,2,2,4,2,1,1,2,6,4,1,0,3,2,3,2,0,2,4,3,4,1,1,1,6,1,3,2,0,3,1,4,0,3,1,1,1,4,5,3,3,4,5,2,0,5,21,1,2,1,5,1,4,3,3,2,2,4,2,1,0,2,0,0,1,6,4,3,7,6,2,0,0,1,4,1,2,2,1,1,6,8,0,1,4,0,4,1,2,3,3,5,0,3,6,4,8,3,1,2,2,6,6,2,9,3,1,6,2,1,0,1,3,2,3,6,3,2,2,2,2,6,12,1,2,1,6,2,6,1,4,2,3,3,0,2,2,0,1,6,5,1,2,2,1,0,4,7,5,1,2,8,2,5,1,4,0,3,1,3,4,7,6,4,1,2,0,6,7,1,4,1,5,3,1,0,2,5,0,1,19,1,3,3,3,4,0,1,1,0,3,4,3,1,1,0,2,2,0,1,0,2,1,1,0,3,0,1,2,1,6,2,1,5,4,2,2,4,1,2,5,7,3,6,2,4,5,4,3,6,5,4,4,4,2,4,1,7,3,4,2,3,1,6,3,0,5,2,6,5,0,4,3,8,2,0,1,5,2,3,0,3,1,5,5,4,4,4,2,1,9,3,2,4,7,3,5,1,3,2,4,2,5,2,3,3,6,3,3,9,2,1,2,7,7,2,1,3,7,3,3,6,3,3,5,2,2,1,6,2,4,4,7,4,2,0,7,4,4,4,8,1,6,4,5,3,2,0,0,4,3,2,1,1,3,3,5,4,15,2,1,2,1,5,0,1,0,2,1,1,2,5,3,3,4,0,5,4,5,7,3,4,4,2,3,1,3,4,2,13,9,4,1,2,2,1,6,2,4,7,1,7,3,2,3,4,0,1,5,1,6,0,3,9,3,3,3,3,4,2,2,2,1,6,5,2,6,3,5,0,3,11,1,3,3,0,10,3,2,2,0,7,2,2,1,0,5,1,6,3,3,7,5,6,6,3,2,4,4,11,1,0,5,2,4,3,4,1,5,3,1,3,6,7,2,1,2,1,0,2,1,1,3,2,2,2,5,4,0,6,3,0,3,7,2,0,3,2,3,7,4,3,5,2,0,8,1,23,7,3,2,6,10,0,1,2,10,7,1,6,1,1,2,5,1,0,1,2,1,2,1,3,3,1,4,3,2,5,6,4,1,5,3,7,3,0,2,2,4,2,3,3,1,4,2,4,4,3,2,4,3,4,5,1,6,4,4,2,2,4,5,4,2,8,6,5,3,7,2,6,7,6,1,0,2,0,4,2,2,3,2,1,6,5,3,1,1,2,1,2,2,5,6,5,3,1,1,5,7,3,2,8,1,3,7,4,2,7,1,4,3,0,5,4,2,4,5,0,2,1,2,2,3,3,9,4,3,1,2,2,6,6,3,7,3,3,4,1,1,3,6,2,4,3,7,5,16,5,2,2,2,11,4,1,1,1,3,3,3,4,4,7,1,4,2,4,1,0,2,2,9,4,2,2,3,2,2,6,2,4,3,0,6,2,3,7,4,7,6,6,3,2,5,5,6,4,2,1,5,1,2,1,3,5,2,2,3,2,7,5,9,3,3,2,3,0,0,0,3,5,7,6,5,5,3,5,3,4,2,0,4,3,2,5,5,1,5,7,4,5,4,4,9,6,2,3,2,5,3,6,1,2,3,3,2,4,1,5,2,2,0,0,2,3,3,3,1,6,1,4,3,4,2,2,2,8,2,4,2,7,1,2,1,4,1,2,0,3,1,0,1,2,2,4,2,18,3,0,2,4,10,3,2,4,5,3,2,8,2,4,2,2,3,5,3,6,6,3,2,4,6,2,1,2,3,5,7,2,6,1,4,2,4,6,5,4,6,1,3,6,0,2,4,5,4,5,2,6,1,1,6,2,0,2,3,6,3,5,3,6,1,4,2,6,4,4,1,3,3,3,1,3,4,1,2,1,5,3,2,4,1,4,3,1,1,3,0,3,4,2,5,3,1,2,5,0,3,1,2,5,4,6,3,1,4,3,8,5,1,5,1,2,3,3,5,4,2,6,4,4,3,6,5,3,1,2,5,5,0,6,4,1,0,5,6,7,2,2,3,3,4,2,2,0,16,3,5,5,6,11,9,2,4,6,6,7,5,2,5,5,1,3,3,1,5,0,1,2,2,5,2,1,4,0,3,5,0,5,6,1,3,1,5,6,6,9,5,3,6,5,8,0,4,0,0,2,9,2,2,0,9,5,5,3,5,0,3,2,6,4,4,1,3,3,4,0,1,7,8,0,4,4,2,4,3,2,3,3,3,2,3,3,6,0,1,2,2,4,0,2,7,2,1,1,5,4,5,10,3,1,3,1,5,3,4,0,5,0,2,1,4,7,0,3,5,2,8,7,3,0,0,0,4,1,8,2,2,4,2,5,2,1,2,5,1,3,2,1,1,0,1,4,6,30,0,3,2,4,9,6,3,0,4,1,4,4,2,3,5,7,2,5,5,2,2,2,6,2,4,3,4,4,3,1,5,6,6,1,3,1,3,4,8,5,5,2,1,5,3,3,5,3,5,7,3,1,0,8,1,3,1,2,4,3,3,2,2,7,7,6,1,8,4,2,3,1,11,7,2,6,4,5,1,1,5,2,3,2,4,3,7,2,2,5,4,4,2,3,2,4,2,3,2,3,4,6,3,4,4,5,1,7,2,1,1,4,1,2,3,7,0,2,5,5,7,1,1,4,4,5,3,1,2,4,4,2,2,1,0,2,0,2,4,2,4,2,2,1,2,4,6,2,16,5,3,2,5,4,3,5,3,2,4,10,5,4,2,2,0,0,5,3,6,1,2,1,4,5,1,1,1,9,1,5,4,6,2,2,2,1,2,3,6,8,0,6,5,3,5,1,1,2,4,2,6,5,4,3,2,5,0,2,3,8,4,2,11,4,5,4,2,3,6,3,3,4,5,0,0,2,7,0,4,3,0,6,0,1,3,2,3,5,2,2,0,4,3,8,4,3,2,4,0,2,0,4,8,5,2,0,4,7,4,3,1,2,2,2,2,0,1,2,0,0,0,9,6,2,3,1,7,4,7,6,4,5,2,4,3,3,3,1,4,2,4,0,1,3,8,2,6,22,1,1,4,0,10,3,6,4,8,3,3,5,5,3,2,3,0,6,3,4,0,3,2,6,4,1,6,3,3,3,5,6,4,2,2,0,3,7,0,1,7,1,5,10,2,2,0,1,5,5,7,8,2,5,4,0,1,2,1,3,0,2,1,3,4,2,4,3,1,2,0,5,10,8,0,4,3,6,1,3,3,3,1,1,1,1,0,3,7,3,5,1,2,4,5,5,1,3,2,5,1,7,4,5,4,2,2,1,4,3,3,9,1,3,1,1,9,2,2,3,0,3,5,5,4,3,3,8,5,6,2,5,2,4,3,2,3,4,2,2,4,1,1,2,1,2,4,2,22,6,5,6,3,7,0,4,4,5,5,6,8,2,7,2,4,2,6,1,3,4,0,5,2,2,0,5,4,5,1,6,6,2,3,6,7,6,1,1,0,4,5,1,1,4,2,4,6,7,11,3,1,3,2,3,2,5,4,2,4,3,6,1,3,3,2,3,5,3,2,1,8,7,4,1,7,2,3,7,4,5,2,2,1,0,1,7,1,3,1,2,5,4,2,6,4,2,5,2,2,4,6,1,4,0,1,2,3,3,0,1,5,3,7,3,4,2,2,6,5,5,3,4,5,0,1,0,1,0,4,1,6,5,0,3,3,4,4,3,0,6,4,3,3,4,0,4,4,20,2,1,3,4,12,5,4,4,7,7,2,3,1,4,0,6,5,2,0,2,2,4,4,1,0,5,1,1,4,8,10,2,7,4,0,4,1,1,6,2,11,4,1,0,2,0,2,10,1,5,3,6,0,6,4,3,5,3,2,1,0,1,0,9,3,3,3,3,0,1,1,6,9,3,4,3,2,7,1,2,5,3,0,2,9,1,6,4,7,0,1,9,5,4,6,8,2,2,0,4,1,2,2,0,2,4,3,2,3,1,0,4,4,4,5,4,3,5,4,0,3,1,4,1,1,5,7,7,5,1,2,1,1,5,1,1,2,1,5,10,3,3,8,5,1,0,8,4,25,3,5,3,5,6,4,1,5,2,1,10,3,2,5,2,7,2,0,3,0,0,4,1,0,0,3,3,3,3,5,4,3,2,5,2,1,3,7,3,5,5,4,2,3,1,5,9,4,3,0,3,3,4,4,2,3,4,7,3,9,2,2,5,6,3,4,2,2,2,2,7,3,11,1,2,4,5,6,3,0,3,5,4,1,5,1,3,3,9,4,4,1,5,2,5,7,2,0,1,4,4,1,1,3,1,4,5,5,3,3,0,2,3,2,6,0,0,3,4,4,2,1,2,3,9,0,4,3,0,2,2,7,2,1,3,6,0,4,4,6,1,4,0,3,0,2,5,6,15,7,7,3,6,7,2,0,0,0,8,3,12,4,5,2,0,2,2,4,3,0,3,2,1,2,3,6,4,3,4,13,4,5,2,0,5,2,3,3,1,4,4,6,5,5,1,5,2,3,6,7,5,1,6,2,2,6,2,2,4,4,4,1,4,1,2,3,1,1,2,1,2,11,3,5,3,2,7,2,2,5,4,9,7,5,2,0,4,5,1,8,2,7,3,1,2,4,1,0,0,3,6,4,3,0,5,1,2,5,1,5,6,3,2,1,0,2,5,0,3,1,2,2,10,3,1,2,1,2,1,1,7,3,3,4,0,2,5,4,2,3,5,2,1,2,8,3,7,28,1,1,4,3,3,2,4,1,5,1,8,8,1,2,6,2,4,1,4,2,2,1,5,3,4,3,4,4,1,1,6,5,4,5,4,2,0,6,1,4,3,2,4,6,2,4,1,6,2,4,2,1,4,2,1,3,6,0,6,3,5,8,4,2,3,3,2,2,1,1,3,4,6,3,4,3,1,0,3,1,2,3,4,3,1,2,2,2,3,2,2,2,3,3,5,2,5,3,5,1,8,5,2,2,2,4,4,5,1,2,4,2,1,4,0,1,1,3,3,6,3,3,5,2,5,3,3,2,3,3,2,4,7,7,5,4,0,5,5,6,9,2,6,2,7,0,3,0,21,2,2,3,8,7,1,1,4,1,3,4,9,4,5,2,8,4,3,2,6,3,3,1,3,1,4,5,3,7,1,2,0,3,6,2,6,4,1,2,1,5,5,2,5,3,2,6,5,6,4,1,8,2,5,4,0,0,4,3,3,3,3,6,5,3,3,6,3,2,2,0,4,9,1,4,3,1,2,1,1,1,4,7,6,3,3,2,3,8,3,7,10,3,0,2,6,2,3,0,3,4,0,6,4,6,3,4,2,3,0,5,3,1,5,6,4,3,2,3,3,3,1,2,4,3,4,2,0,4,0,3,4,6,7,3,4,0,4,2,7,1,2,2,0,1,5,5,4,15,2,6,4,6,7,7,5,2,2,2,0,5,1,1,7,4,2,2,7,0,4,0,6,6,5,2,3,4,2,3,7,6,1,3,5,12,3,1,2,6,7,3,6,3,5,4,6,3,9,1,7,4,2,10,0,2,1,2,5,3,0,2,3,7,0,4,2,5,1,1,1,1,7,0,0,6,7,5,3,4,5,3,2,5,3,5,6,1,4,2,6,4,4,1,4,6,0,3,1,5,3,4,4,2,5,3,1,4,6,4,6,3,7,4,4,3,1,2,1,8,0,6,4,2,2,1,1,3,3,4,5,3,4,3,5,3,1,3,1,6,2,0,5,3,3,4,6,5,13,1,7,3,1,6,0,2,3,1,4,0,3,3,0,4,0,2,3,3,3,2,3,4,4,4,4,3,1,0,2,5,2,3,2,1,5,2,1,3,2,2,1,2,2,2,2,2,4,0,7,4,5,2,5,5,0,4,5,5,3,3,5,3,3,6,6,6,3,3,6,1,6,10,4,3,2,9,3,6,2,1,0,4,2,3,2,3,2,7,4,7,8,2,3,4,5,0,7,1,0,4,1,4,7,5,2,2,0,3,3,2,4,2,0,5,3,4,4,2,4,3,3,1,5,2,0,5,2,4,2,5,0,2,6,1,1,1,4,0,7,1,4,1,4,6,2,8,5,14,0,7,5,4,5,5,2,1,1,5,0,6,2,4,1,2,3,5,3,5,4,5,4,2,4,7,7,1,6,1,7,3,0,2,4,2,2,5,1,4,4,3,3,0,4,3,4,4,1,9,2,3,4,6,2,3,6,3,4,4,1,3,3,3,0,4,3,6,1,5,3,4,2,6,1,4,7,2,0,7,8,2,9,1,6,5,6,4,1,3,2,1,1,0,3,6,5,6,2,5,5,4,4,3,3,2,3,1,3,5,2,1,2,1,5,4,2,8,3,1,5,5,1,4,2,5,5,4,2,6,2,1,0,3,1,4,1,4,0,6,5,3,0,2,3,0,5,0,21,1,4,2,3,11,1,3,5,0,4,4,3,7,6,2,4,2,2,3,3,7,3,2,6,5,1,3,2,3,3,6,6,2,3,0,2,2,5,0,1,4,4,5,1,3,1,3,7,0,2,4,4,3,1,1,6,8,9,1,3,3,3,4,6,2,3,1,1,2,2,4,5,10,3,4,1,2,3,3,3,2,0,3,4,11,3,2,4,5,8,7,3,6,2,0,2,3,2,7,2,7,1,4,1,3,0,1,1,2,7,4,4,0,3,4,1,3,7,4,4,2,3,0,4,4,5,7,4,2,2,3,1,3,4,3,2,0,2,0,3,6,0,2,1,6,2,6,3,20,4,2,4,4,10,0,4,8,6,2,2,3,3,6,2,4,4,4,4,0,1,3,4,4,1,10,4,2,4,2,11,3,4,3,7,3,1,0,11,3,0,5,4,7,0,1,1,3,7,6,3,5,3,6,1,2,2,4,1,6,2,4,5,5,4,6,2,7,2,1,8,5,7,7,6,5,0,4,4,1,1,3,10,5,3,4,1,1,4,2,6,5,4,0,5,3,7,0,5,0,0,2,7,4,3,4,1,3,1,2,4,7,2,2,3,0,4,3,5,5,6,1,2,0,5,3,2,0,3,1,6,6,4,3,0,4,1,5,4,3,6,2,0,5,6,3,7,3,21,0,4,1,4,4,6,2,4,6,4,1,1,2,1,0,1,5,2,1,1,0,3,2,2,2,1,3,0,0,6,4,4,5,4,2,3,5,9,3,3,7,7,1,5,1,0,3,3,3,3,3,4,4,9,0,1,4,5,4,2,2,2,1,4,3,1,4,0,3,3,3,3,6,8,4,5,6,6,1,0,3,1,5,2,4,9,4,1,3,1,6,1,1,6,4,5,2,2,7,2,3,1,1,3,5,0,9,6,3,3,2,8,2,5,2,2,2,5,0,2,0,2,6,6,2,4,1,3,3,4,5,7,0,3,2,1,0,4,4,1,1,2,2,1,4,4,3,2,21,3,3,4,2,9,3,1,4,3,3,1,6,3,4,7,2,5,1,2,2,1,2,2,6,6,5,4,4,1,4,7,4,4,1,4,7,2,1,0,5,4,6,2,4,0,5,3,2,4,4,3,3,2,2,2,4,1,4,9,3,4,4,3,7,2,1,8,4,4,0,1,4,8,4,4,3,4,5,2,1,4,6,1,0,2,4,2,4,2,3,4,6,2,6,3,4,3,2,2,4,5,1,3,3,2,2,2,3,2,3,8,2,2,3,4,8,1,3,0,3,2,2,5,8,0,3,6,1,7,3,2,3,5,6,1,3,3,4,4,0,4,7,1,1,2,3,3,3,16,3,3,3,3,9,5,7,6,0,3,1,5,5,2,5,1,1,4,3,0,3,3,4,2,2,2,5,3,6,4,8,3,1,0,2,6,4,2,5,4,6,2,4,3,3,3,5,1,5,5,2,5,2,5,2,5,1,5,2,1,3,5,2,8,1,4,1,4,9,6,1,3,5,2,3,6,1,2,4,1,6,0,4,2,3,6,1,3,3,2,4,5,5,1,3,4,5,1,3,1,12,5,7,2,2,2,1,3,1,4,3,7,2,5,2,6,3,2,4,3,2,6,2,2,3,1,0,2,1,1,0,1,4,4,11,3,2,4,1,0,4,4,5,4,3,1,5,9,27,3,4,6,2,8,0,5,7,1,2,2,3,2,0,2,0,2,0,2,7,1,3,0,0,5,6,7,3,2,2,5,1,5,5,0,3,2,5,3,0,4,2,1,3,4,4,4,4,4,4,2,6,8,5,2,1,9,3,3,5,1,3,3,7,2,13,12,2,1,4,2,0,10,4,4,3,0,0,1,4,1,5,1,5,2,1,3,0,6,4,1,6,2,3,3,8,5,1,3,2,5,1,7,2,2,1,2,1,2,3,2,4,2,1,0,2,1,5,5,3,1,4,0,3,1,0,4,3,1,2,3,2,2,2,1,4,3,3,4,4,1,3,3,4,3,2,8,3,26,1,1,7,3,14,0,3,3,1,2,0,6,3,8,3,4,2,4,2,2,4,10,4,1,6,1,6,3,1,9,5,3,3,1,4,8,2,4,2,1,6,2,2,6,5,3,2,4,4,4,3,5,4,2,1,4,2,1,2,5,4,4,2,5,1,6,6,7,1,2,2,3,11,7,2,3,3,4,3,3,0,2,2,1,4,1,3,4,0,3,8,4,6,3,3,2,2,1,0,4,3,4,2,3,4,2,2,5,8,0,2,3,3,4,7,2,4,2,4,6,4,1,8,4,1,3,4,3,3,1,3,5,4,3,7,4,2,3,4,5,3,3,4,5,1,3,2,4,17,2,2,2,1,5,1,1,6,3,3,3,5,0,4,1,2,1,5,7,1,4,5,3,8,2,2,5,4,3,3,11,3,4,7,2,2,3,4,2,3,3,1,5,4,3,3,2,2,2,8,11,5,3,0,2,1,3,5,6,4,5,2,4,2,0,2,1,1,9,4,1,3,10,6,9,1,3,2,2,4,1,4,4,2,6,9,4,0,2,11,4,4,4,7,7,3,0,1,4,1,2,2,0,2,1,4,3,6,7,4,4,2,2,2,4,3,4,0,1,3,0,0,1,3,5,0,3,6,2,5,1,4,2,5,6,0,3,3,3,5,4,1,3,5,3,0,7,7,13,6,3,4,0,7,1,7,3,0,2,0,3,2,5,4,4,0,3,2,2,3,3,4,2,4,2,7,1,3,4,6,6,5,3,4,2,4,5,6,10,5,5,3,3,4,3,1,6,4,5,4,2,5,5,3,1,1,8,3,3,0,3,5,7,1,5,2,3,1,5,1,3,7,6,2,0,5,4,2,1,5,3,7,4,3,3,0,1,6,3,4,1,3,2,2,6,2,2,3,1,2,2,3,1,5,1,2,4,3,4,2,1,5,3,0,1,2,1,4,4,2,1,2,6,2,4,4,5,2,2,5,2,6,5,5,2,1,1,5,4,2,6,2,5,5,1,1,2,18,3,8,0,3,7,2,2,1,3,5,2,2,6,6,2,2,7,1,0,3,4,3,1,7,10,2,2,4,1,4,4,5,1,6,1,7,3,5,0,3,6,4,7,4,2,4,5,3,4,1,0,1,5,6,1,2,2,6,6,5,2,8,3,6,5,2,1,3,6,5,2,1,2,3,4,1,4,2,5,3,2,5,1,1,2,3,0,6,3,3,6,5,2,3,2,8,6,5,6,2,6,2,7,4,4,1,0,3,2,5,2,2,4,6,3,1,3,0,3,0,3,1,3,3,6,3,2,5,3,4,3,2,3,8,2,0,4,0,2,2,2,4,3,2,4,1,3,4,25,1,0,9,6,9,0,3,4,4,5,0,4,1,1,7,0,2,6,2,1,6,5,2,2,0,3,2,3,4,5,9,4,3,5,2,7,0,3,3,2,7,7,1,6,4,1,2,3,4,3,2,7,5,0,2,3,1,1,5,4,2,6,3,5,6,3,4,7,3,2,1,5,11,7,2,2,5,4,2,1,3,1,5,3,3,8,4,1,1,0,2,4,1,3,9,5,7,4,2,5,0,1,1,1,5,1,1,2,0,6,3,4,0,6,0,1,4,3,2,2,1,6,5,2,2,0,5,0,0,3,2,1,3,2,5,0,1,4,1,3,4,6,1,5,1,2,5,4,23,1,11,5,3,6,2,0,4,5,1,3,2,7,8,3,0,3,5,7,2,5,3,2,3,8,2,2,0,8,1,10,4,7,2,1,7,0,1,0,1,6,7,5,7,5,7,0,0,2,1,3,11,2,1,1,3,5,7,4,5,8,4,4,4,4,4,2,3,6,2,3,5,8,5,0,2,2,4,4,0,11,7,4,0,3,0,5,7,3,2,1,3,3,2,1,2,6,4,10,2,5,7,5,3,3,0,8,0,4,3,2,2,1,2,2,4,3,2,1,1,2,2,3,5,4,2,5,0,2,0,9,0,0,2,6,1,6,4,5,6,4,1,5,2,1,3,7,1,20,2,1,5,4,7,2,0,1,0,0,0,5,4,2,4,7,1,0,4,7,2,3,6,1,2,3,1,1,1,3,2,2,4,4,3,5,3,4,1,7,2,1,0,2,4,1,8,3,1,3,1,4,2,2,3,1,5,4,5,3,4,8,2,4,3,2,3,3,1,2,4,6,12,9,3,3,5,3,6,2,5,1,4,4,4,3,0,1,1,2,4,2,4,2,1,4,5,4,6,8,2,2,2,2,2,2,1,5,6,3,1,4,2,4,5,1,6,3,7,5,5,3,6,5,3,6,3,2,3,5,5,1,6,1,6,0,1,1,2,5,3,1,2,7,1,2,5,4,15,2,1,8,3,4,1,2,4,3,4,5,4,1,1,3,1,2,2,4,4,3,3,5,4,5,1,3,2,8,3,5,2,8,5,1,2,1,5,3,3,6,4,6,7,2,9,5,1,4,7,2,4,0,4,3,0,7,3,6,9,3,3,4,1,2,2,0,7,5,0,4,4,9,3,1,0,4,6,2,0,0,4,5,0,3,3,6,1,7,3,4,2,3,4,7,0,1,5,5,2,9,2,3,1,2,3,1,7,0,0,0,5,3,3,3,2,8,5,5,6,2,1,6,1,0,2,0,1,4,3,6,4,3,2,4,3,4,2,1,5,1,2,3,0,4,1,3,4,37,1,1,3,1,3,6,2,2,1,0,3,4,9,3,4,4,6,2,2,2,4,3,2,0,0,6,3,3,4,0,6,1,6,1,3,1,7,6,1,5,4,0,4,4,1,5,1,5,8,3,3,8,3,5,5,3,6,1,4,4,4,5,4,2,4,2,4,5,2,5,2,0,6,6,4,0,0,2,3,2,2,2,1,0,5,0,2,7,3,4,1,3,2,2,6,7,2,2,8,1,3,5,2,6,3,1,1,2,4,5,4,8,6,4,3,2,4,2,6,0,6,2,0,4,1,1,0,3,3,0,2,2,2,4,5,3,3,1,4,4,3,2,2,2,4,1,5,4,26,4,2,4,3,9,1,5,2,4,2,1,4,2,5,1,1,2,3,3,4,4,6,6,1,2,1,3,11,3,5,5,5,3,4,2,6,3,4,3,5,8,0,3,4,3,4,7,2,2,1,2,10,5,1,1,4,6,3,2,3,3,4,0,3,6,4,5,4,3,3,2,3,5,2,1,6,2,4,4,2,4,6,3,7,5,2,1,0,4,2,2,3,1,8,8,2,3,0,4,5,3,3,3,3,5,1,3,0,0,3,4,4,2,1,1,4,2,3,4,5,5,0,4,3,3,1,3,2,2,4,2,2,6,6,3,2,2,4,1,3,2,2,4,3,3,5,5,1,26,1,5,0,1,13,0,5,1,2,2,1,8,4,9,7,0,1,1,1,2,4,3,3,3,1,3,6,2,5,6,4,9,1,4,1,2,3,4,4,4,8,9,2,4,1,6,5,5,0,1,1,5,7,5,3,2,5,4,1,6,1,6,1,8,1,5,6,2,9,2,2,0,8,4,5,3,0,0,2,4,1,1,0,6,3,6,3,2,5,4,5,5,2,6,1,7,2,0,4,5,4,2,3,3,1,4,3,3,1,2,4,4,4,2,5,2,2,5,4,1,2,2,2,2,1,3,3,2,0,4,1,2,2,2,3,6,2,5,0,3,0,2,2,4,4,2,7,5,21,3,4,6,4,6,3,11,3,5,3,4,4,4,3,3,1,1,1,1,0,3,7,4,2,4,0,3,7,2,2,3,1,2,6,4,2,2,2,0,2,9,1,1,3,3,0,2,7,3,2,2,2,1,2,5,7,1,2,5,7,0,2,2,8,0,2,2,6,5,3,1,5,8,5,7,0,7,6,0,2,3,0,5,4,6,2,7,5,0,3,7,3,3,0,1,11,7,1,3,5,4,0,4,4,5,4,0,1,4,4,0,1,2,3,3,0,0,5,3,0,1,0,5,3,6,0,4,2,0,2,3,6,3,1,5,7,5,6,1,7,2,6,0,6,5,1,0,6,18,2,4,5,5,12,6,5,6,3,6,0,5,4,0,4,5,2,3,5,0,6,0,1,3,5,2,4,7,3,3,5,2,2,4,1,3,0,6,2,7,4,7,6,5,2,3,4,5,3,7,5,3,3,4,1,1,3,5,1,0,5,5,9,8,2,6,1,2,4,3,4,1,8,5,5,2,0,1,4,5,2,2,4,7,1,0,0,3,4,5,5,2,1,4,5,5,0,2,4,0,2,1,4,2,5,3,1,5,1,7,6,5,1,1,5,0,3,1,3,3,2,2,3,4,6,3,5,0,0,3,2,2,5,4,9,1,2,6,3,3,0,3,0,2,0,0,4,5,25,4,6,3,3,10,2,8,1,2,1,5,6,5,3,2,2,8,1,9,1,0,3,0,3,4,3,1,3,1,7,7,4,3,2,1,5,5,3,0,4,2,0,7,5,0,3,5,5,0,7,2,4,2,5,1,4,7,5,10,3,7,3,6,8,5,2,7,3,2,5,1,1,8,1,3,1,1,1,2,1,3,5,4,0,5,2,0,4,1,5,2,6,3,1,4,5,0,4,3,3,4,2,3,6,2,3,1,1,1,7,3,3,9,4,5,1,0,0,0,3,5,1,1,3,3,7,2,3,2,5,3,2,6,4,4,3,2,1,4,5,0,5,2,1,4,3,3,3,19,3,4,10,2,14,0,5,4,2,0,5,4,5,1,4,6,3,1,1,2,4,0,6,3,4,1,3,2,1,7,8,5,3,3,1,3,3,3,2,0,3,3,7,5,2,4,3,3,4,1,1,13,4,6,2,0,10,2,4,2,3,2,2,3,3,1,2,2,3,2,7,7,6,8,1,0,3,3,5,6,2,2,7,3,1,3,3,6,1,7,2,3,4,5,6,1,0,1,4,2,3,2,0,1,3,5,1,4,3,0,6,4,3,1,4,0,2,3,5,2,4,2,2,4,8,2,5,0,3,2,4,2,2,0,2,3,5,2,0,3,3,8,6,8,2,4,4,2,13,0,2,3,3,8,5,3,2,1,3,6,8,3,1,7,2,2,1,6,6,3,4,5,7,3,8,0,3,2,4,4,6,2,5,4,4,2,7,2,0,3,2,2,4,3,4,0,1,5,4,0,5,6,4,5,3,4,2,2,3,2,2,2,5,6,4,2,2,5,1,3,3,9,2,5,3,1,2,1,2,2,0,4,0,0,4,3,1,1,6,4,4,3,1,5,3,1,3,6,2,4,9,0,1,2,3,4,4,6,4,4,4,4,2,3,3,3,1,2,5,0,4,3,6,6,4,6,3,4,1,1,2,3,6,6,9,2,6,5,4,5,2,2,7,1,3,6,3,17,1,4,4,6,4,3,2,3,1,5,0,4,1,5,6,3,5,9,4,7,3,2,1,9,1,4,0,1,3,1,5,3,6,0,1,1,6,4,3,4,5,1,3,1,4,8,6,4,4,1,3,6,0,6,1,12,5,6,8,6,1,4,4,7,4,4,8,4,4,4,4,3,10,3,0,0,0,2,1,2,4,3,2,4,8,2,2,1,3,1,3,2,3,1,7,7,2,4,2,6,5,0,3,4,3,4,3,3,2,1,3,3,4,3,1,0,1,2,3,6,4,0,1,4,2,1,2,5,1,5,2,1,5,1,3,5,2,4,5,7,7,2,4,1,0,2,4,0,22,1,2,2,2,2,3,7,5,2,6,0,6,0,1,3,2,4,2,5,2,2,2,4,6,4,0,6,4,6,4,7,3,4,2,1,6,4,2,4,3,2,6,5,6,2,3,1,1,1,4,6,6,2,4,2,5,2,6,3,3,5,0,1,11,5,1,3,4,5,4,1,3,13,1,1,6,1,1,2,4,4,2,1,1,1,2,5,1,3,1,1,3,6,7,1,0,3,5,8,5,5,4,4,0,9,2,3,6,3,7,1,2,3,3,2,2,6,3,1,4,3,2,0,6,4,3,3,1,1,1,3,6,6,4,1,3,3,4,0,4,7,2,5,3,4,6,8,4,16,3,3,0,1,4,4,1,2,3,2,2,2,7,4,5,1,6,2,2,1,3,5,4,5,2,0,11,0,3,1,4,1,5,2,2,5,5,6,3,2,4,5,1,7,1,1,1,5,1,4,2,2,0,6,6,6,9,0,3,4,4,8,5,2,5,3,1,2,6,1,3,5,10,3,5,3,1,7,2,4,2,0,6,3,6,3,3,4,2,4,1,6,3,5,2,6,6,3,6,2,2,4,6,1,1,0,2,3,4,8,0,3,4,1,0,0,6,9,1,1,1,0,4,2,3,4,6,3,3,1,13,1,5,2,4,2,4,0,1,7,5,1,1,3,5,7,0,1,15,1,6,2,2,12,3,0,2,1,2,6,2,5,5,4,6,5,0,5,1,3,2,4,0,1,4,0,1,6,3,5,2,2,0,1,7,6,5,1,3,3,4,1,2,2,6,5,7,10,7,2,2,3,4,4,2,3,2,5,5,4,4,2,6,6,4,5,4,0,1,2,8,7,7,3,1,4,3,3,0,4,1,2,2,2,0,0,1,3,5,5,1,4,0,5,4,6,0,3,1,4,4,4,3,2,3,5,2,3,3,0,3,4,1,3,6,5,0,0,1,8,3,3,9,2,6,2,2,6,2,2,1,5,2,6,3,3,4,2,2,5,2,3,1,2,1,3,4,20,1,3,1,5,8,2,1,1,1,5,5,8,3,4,0,3,3,2,3,3,3,5,3,4,1,3,7,6,7,5,7,4,8,3,2,3,2,8,0,3,5,2,6,5,6,4,2,4,8,7,0,6,6,3,1,3,3,4,2,2,1,2,2,3,1,9,3,2,0,4,0,3,7,4,1,0,1,2,2,1,4,4,4,2,2,5,6,6,0,4,2,2,4,3,1,5,6,1,0,7,4,1,7,4,1,3,2,5,2,4,2,6,2,6,0,3,2,3,2,7,5,3,1,1,3,3,7,2,2,2,2,3,0,0,7,0,2,8,1,4,4,6,2,0,1,2,9,3,19,3,12,1,4,6,0,8,5,2,3,1,5,5,3,0,1,3,4,2,7,3,6,1,1,2,5,3,5,1,5,8,6,3,1,3,6,3,7,1,5,2,9,5,2,1,4,1,3,1,4,5,3,4,3,5,5,2,4,0,4,3,0,0,4,2,2,5,6,2,2,1,8,9,6,4,4,1,2,7,5,4,3,2,1,5,1,5,1,2,2,5,6,0,1,1,3,3,2,1,1,11,2,2,0,0,5,3,4,1,2,6,6,1,3,5,6,2,3,4,1,3,3,3,6,0,2,2,7,0,6,0,1,0,6,3,5,1,3,4,7,2,7,2,2,2,1,3,6,20,6,2,5,5,7,3,3,6,4,6,0,5,2,2,2,0,0,4,3,9,2,6,1,1,4,5,1,4,2,4,11,1,4,2,3,6,6,3,2,3,2,7,1,2,3,5,5,3,3,8,5,5,5,7,3,4,6,4,0,4,0,5,2,2,4,2,3,3,7,2,2,1,10,3,3,2,1,0,3,1,5,4,3,6,4,2,1,5,3,6,2,1,1,7,2,4,1,7,3,4,4,4,1,7,1,2,0,5,4,5,1,5,1,0,6,2,1,3,5,4,3,6,3,0,1,4,4,5,1,2,2,2,2,1,0,2,3,3,0,7,0,1,4,5,0,6,6,4,18,4,4,3,2,7,3,1,5,6,6,0,3,3,2,6,0,3,2,4,4,1,4,2,5,1,6,5,7,3,2,12,2,2,4,1,4,1,4,0,5,6,3,4,4,2,2,1,6,2,3,5,7,2,1,6,4,6,4,5,0,1,8,0,1,2,3,4,3,3,4,1,8,8,7,2,3,3,3,3,1,1,0,0,3,3,3,1,4,2,6,4,2,0,3,4,8,5,10,1,5,5,6,1,2,4,7,2,8,2,2,1,3,4,3,2,2,1,0,0,4,4,3,6,4,3,3,2,3,1,5,3,3,2,5,3,4,0,3,6,0,2,4,3,6,0,3,4,3,18,3,2,1,5,8,2,6,2,1,2,2,5,7,6,7,3,2,0,1,3,2,4,6,3,5,1,8,3,0,4,2,6,2,2,2,4,4,1,3,5,7,7,3,5,1,5,1,3,5,2,5,3,2,4,3,6,3,4,7,6,5,4,1,7,0,4,5,3,1,3,0,1,14,0,5,0,1,2,4,4,3,4,0,4,1,1,4,4,3,4,5,6,5,2,2,1,2,5,6,3,3,3,5,5,6,0,5,1,8,1,2,9,7,0,3,0,8,3,6,6,3,6,4,1,3,2,2,2,4,0,0,4,1,4,3,2,1,5,1,0,5,5,3,0,6,2,3,0,21,7,3,3,2,9,1,2,2,5,4,2,3,2,2,1,0,4,7,2,2,3,0,5,3,3,1,7,1,3,5,2,4,2,6,0,2,4,2,3,1,2,3,0,6,8,4,2,3,7,7,4,1,1,3,2,2,3,4,2,4,0,1,4,2,3,2,1,2,5,4,9,2,8,2,0,5,3,6,2,4,3,3,5,3,2,5,3,4,4,6,5,8,4,5,5,2,0,0,1,3,2,0,4,1,1,0,5,4,4,4,2,5,1,2,2,1,1,4,7,9,3,1,2,4,5,1,7,2,6,1,2,1,5,4,5,7,7,3,3,6,2,2,6,2,2,0,4,2,18,2,3,2,2,8,3,7,6,7,2,3,3,4,2,4,0,6,3,4,6,2,1,6,2,1,4,4,1,5,5,5,1,4,3,7,5,2,4,2,4,2,3,3,2,2,3,3,2,2,3,8,5,3,8,2,2,5,7,0,4,0,0,0,4,1,1,5,0,3,7,4,3,2,5,3,1,2,6,3,1,1,4,4,8,1,0,5,8,3,2,1,2,3,1,0,2,0,2,3,4,2,2,5,5,4,4,3,6,4,5,4,3,5,2,5,2,5,3,5,4,4,6,3,1,3,1,6,2,4,2,5,3,7,4,2,3,4,4,1,1,1,1,3,3,6,5,1,5,1,0,5,6,0,1,4,4,6,3,0,5,5,2,2,2,0,5,0,2,1,2,1,6,1,1,12,1,4,5,2,1,3,0,4,1,1,6,3,1,5,1,1,7,2,7,3,1,7,2,2,3,2,2,2,2,2,5,1,4,1,3,1,2,4,3,2,4,1,2,16,1,7,2,3,3,0,6,0,4,2,4,1,4,0,1,3,5,8,5,5,5,1,1,2,1,2,3,4,6,3,4,1,0,0,1,3,8,4,1,4,2,0,3,2,3,5,5,2,8,5,0,3,1,1,7,3,2,5,12,4,2,2,3,5,3,0,2,1,1,3,0,5,6,1,1,4,2,8,0,5,5,8,4,3,0,1,0,8,1,2,1,2,1,3,1,4,4,4,4,2,6,2,3,4,2,2,3,7,5,0,0,3,3,5,17,2,5,3,1,0,3,1,1,3,0,6,1,6,2,6,2,2,3,8,4,1,2,2,3,2,4,6,1,2,5,6,4,4,0,3,5,5,1,3,4,4,4,2,11,4,6,1,3,6,3,4,1,6,7,1,1,2,1,4,1,1,3,4,4,3,4,1,3,7,3,1,5,2,4,3,2,2,4,2,3,3,1,4,4,2,3,2,5,2,5,3,3,4,0,1,4,4,4,6,4,1,1,9,3,0,1,5,2,4,3,3,2,4,3,3,1,3,3,4,1,3,1,2,8,1,3,7,3,1,5,3,0,1,3,3,3,2,4,2,8,2,3,5,1,4,3,0,3,2,3,2,3,4,2,4,0,2,1,12,1,3,0,4,4,3,1,1,1,3,8,0,3,2,4,9,3,2,7,4,4,3,1,10,1,1,1,4,0,2,3,2,4,2,4,3,7,3,5,3,4,4,3,11,1,5,1,2,2,2,1,0,6,4,6,3,5,1,5,8,2,9,3,7,7,7,1,2,2,0,3,1,1,3,1,4,3,0,6,1,0,3,0,4,3,3,7,6,5,0,4,3,0,5,3,4,1,2,4,1,2,0,6,0,5,2,1,1,3,4,2,1,1,1,3,1,7,3,3,5,3,3,2,0,0,2,3,1,2,3,1,2,2,4,1,4,3,2,4,8,5,3,1,0,4,5,1,4,0,4,1,4,3,3,5,2,1,2,11,5,1,6,2,4,6,5,5,3,6,0,1,0,3,0,4,8,3,8,2,2,5,5,3,2,8,1,2,2,1,0,4,1,2,6,0,3,8,3,6,3,2,2,8,0,10,2,4,3,0,2,0,2,4,3,2,3,2,4,5,3,5,1,1,4,3,3,4,2,2,1,2,4,4,2,2,0,3,1,5,5,2,5,4,2,11,4,4,0,2,0,3,2,7,6,0,3,0,7,4,3,0,4,3,2,4,1,7,4,1,2,3,3,1,6,0,3,4,1,7,7,2,1,8,5,2,1,1,7,4,3,4,1,3,1,3,5,3,1,3,2,2,1,5,3,3,3,3,3,2,1,2,1,2,6,1,3,2,9,4,6,1,4,0,4,3,1,2,3,8,2,4,1,2,4,3,5,11,4,0,4,2,1,3,0,5,1,1,5,1,4,6,1,4,4,2,6,0,1,5,3,2,16,1,5,4,3,5,5,2,5,4,3,5,4,3,1,3,2,6,3,6,4,5,0,4,2,2,5,3,2,2,2,6,4,5,5,4,2,3,3,0,2,3,2,1,2,0,5,3,5,5,4,3,2,2,1,1,6,2,4,7,6,6,6,0,4,0,5,5,2,2,5,4,7,3,5,3,3,1,0,6,1,4,3,4,2,3,0,3,1,1,4,5,0,2,2,2,4,1,2,0,2,0,2,1,3,6,0,2,5,2,3,3,2,1,3,13,3,0,3,1,0,5,1,0,2,1,4,3,5,2,2,11,2,1,5,5,1,8,3,4,1,5,0,2,8,1,2,6,5,1,1,5,2,4,8,0,0,4,4,11,5,5,6,3,1,3,3,1,1,6,2,0,6,1,3,2,1,6,3,4,10,6,5,3,3,4,2,3,0,2,0,2,3,1,3,5,2,1,3,4,1,2,3,1,0,3,0,3,4,12,2,3,5,4,4,5,3,4,3,3,5,0,1,1,4,6,5,4,1,2,6,3,3,5,5,4,2,2,0,4,3,4,2,1,5,2,3,2,1,1,1,6,2,3,3,2,1,0,3,0,1,6,0,1,4,3,6,1,1,3,2,0,4,0,15,3,3,3,8,1,0,5,1,2,2,6,0,2,2,4,1,3,5,10,2,1,5,0,7,3,1,4,1,2,1,4,5,4,3,5,0,6,6,3,2,3,1,0,8,2,4,2,2,1,4,4,0,4,6,4,4,5,2,1,1,0,2,1,6,5,4,1,7,5,2,0,7,1,6,2,5,3,1,3,2,1,6,3,7,3,3,0,4,1,4,3,2,3,2,1,3,4,2,4,2,5,0,10,5,2,1,1,0,1,3,2,1,6,2,3,1,6,3,3,2,0,2,4,3,5,3,1,1,2,3,2,3,3,5,4,6,7,2,5,8,1,1,2,3,10,0,2,2,0,6,3,2,5,3,1,3,2,4,12,5,5,3,2,0,3,2,0,4,2,3,4,2,4,5,2,2,1,12,2,6,5,3,4,2,1,5,2,1,0,3,3,2,2,1,2,2,2,8,2,4,6,3,9,4,6,1,3,0,1,3,1,3,4,3,0,0,8,4,5,3,6,7,3,1,8,5,1,4,6,1,5,3,1,0,0,3,0,5,3,6,3,1,5,1,1,0,0,2,1,4,5,3,2,0,5,2,0,6,5,6,5,8,3,6,3,1,0,0,1,0,0,4,6,0,5,0,6,4,1,9,3,4,1,0,2,9,5,0,3,4,2,2,1,1,4,0,7,2,4,2,1,4,4,2,7,4,1,1,2,3,6,7,3,3,3,1,0,16,5,4,3,0,2,1,1,3,1,1,6,0,5,5,2,2,2,3,4,2,8,5,5,1,2,4,3,4,5,2,1,1,4,2,6,1,2,2,5,1,5,8,2,8,0,7,5,3,3,1,6,1,5,4,2,0,3,2,3,3,0,6,1,3,7,4,2,6,5,3,6,8,1,3,1,2,3,5,1,3,2,4,4,3,3,3,2,4,7,4,5,6,4,5,1,3,1,2,7,2,2,3,4,6,5,0,1,2,1,2,1,1,2,5,3,0,3,3,4,1,5,4,5,3,0,3,1,8,2,0,7,4,2,0,1,3,7,2,3,6,5,2,2,4,2,1,2,2,0,3,5,2,2,0,6,1,3,0,10,2,5,0,2,3,1,2,0,3,2,5,5,3,2,2,9,0,5,8,3,1,6,4,4,0,3,3,4,1,3,2,5,1,4,6,4,3,2,1,6,1,8,0,15,2,6,5,4,1,1,2,6,3,5,5,4,7,4,2,3,3,3,4,4,3,3,3,6,2,2,4,1,0,1,5,1,2,4,3,1,6,2,2,8,1,6,1,1,2,3,2,8,3,2,4,2,1,2,5,4,2,0,8,1,0,0,0,2,2,2,3,3,3,2,5,2,2,5,3,1,0,3,6,2,2,3,2,5,1,4,1,2,3,1,0,3,1,5,2,4,4,3,2,2,3,6,0,2,3,5,7,5,1,1,0,1,1,2,12,2,1,2,4,5,10,0,3,2,5,3,2,3,2,3,2,3,8,6,4,0,11,5,5,2,4,1,4,6,3,3,2,2,2,6,4,1,1,8,2,8,2,4,9,3,4,7,4,1,4,1,6,2,6,5,0,5,1,1,2,3,9,8,2,2,0,7,4,2,2,8,2,3,3,1,3,0,2,0,3,3,3,0,2,1,2,2,1,5,1,2,2,2,8,6,1,4,2,7,0,4,1,9,1,1,2,1,3,1,2,3,3,4,3,3,2,3,3,3,1,2,4,1,3,2,3,5,1,5,0,1,4,2,6,4,4,4,5,0,7,4,4,1,2,3,2,4,5,2,1,3,4,3,3,2,1,3,3,12,1,3,2,1,4,1,4,0,5,0,1,3,0,0,4,0,6,0,8,6,3,5,1,3,2,3,2,2,2,0,2,2,1,1,3,2,2,7,2,2,2,4,2,10,4,4,1,1,2,4,5,2,2,4,0,2,1,4,0,3,3,3,5,5,2,7,3,4,4,4,3,8,2,5,6,3,2,1,4,5,3,2,5,3,8,3,4,5,2,4,6,2,7,5,7,2,3,1,10,4,3,2,3,1,3,2,0,2,1,2,3,6,2,2,1,3,5,2,3,0,6,3,2,1,4,1,3,4,2,1,1,2,2,1,4,5,7,2,2,5,1,3,2,4,1,0,2,3,2,8,0,3,3,2,3,1,2,0,14,3,5,2,7,2,2,1,3,2,6,5,0,3,2,2,1,6,1,13,2,1,7,3,1,1,4,2,0,2,1,1,2,6,4,6,1,8,2,4,7,2,7,2,16,0,8,2,0,3,0,5,5,2,4,5,0,3,1,0,5,6,4,4,9,4,1,5,3,5,3,5,1,2,3,0,1,0,0,6,6,3,1,3,2,0,8,0,3,1,1,4,1,0,4,2,1,4,4,5,1,3,0,7,0,2,5,2,3,0,2,2,7,0,2,0,4,5,9,1,3,1,2,5,1,2,1,7,3,0,0,3,2,2,2,3,3,2,9,3,5,5,3,3,3,4,2,7,1,0,0,1,1,5,1,9,6,1,1,13,3,0,3,3,1,11,5,0,1,1,2,2,4,5,4,6,2,1,4,2,3,4,2,5,2,5,2,2,0,2,3,1,1,0,11,3,5,7,2,1,5,4,2,6,1,4,2,1,1,1,1,0,3,4,2,3,9,5,0,1,5,8,1,6,2,1,3,11,4,4,6,6,2,0,5,1,1,4,3,4,3,2,4,7,3,6,1,5,4,2,3,5,0,8,5,1,0,4,2,2,1,1,4,3,5,1,0,2,1,3,3,1,4,6,1,5,3,3,4,3,5,3,4,4,1,2,6,7,6,1,1,1,2,2,3,2,2,0,1,8,1,2,1,3,5,0,4,2,3,2,4,2,7,5,2,3,2,1,12,6,2,1,2,6,1,2,4,3,3,1,7,0,1,0,7,2,5,9,3,1,8,4,2,0,3,0,0,3,1,2,2,6,1,3,0,9,6,8,1,5,4,2,15,3,1,4,4,0,0,5,1,2,2,7,5,2,2,2,4,3,7,3,3,3,5,3,3,4,2,5,2,1,5,2,3,3,2,0,3,1,2,0,4,3,4,3,4,2,0,4,2,2,6,3,5,0,0,6,2,2,0,4,3,5,3,4,1,4,3,2,1,4,2,3,2,1,5,3,2,1,2,1,4,6,5,8,1,4,2,9,3,1,4,0,4,4,1,2,7,3,5,2,2,1,0,0,2,3,2,4,3,4,3,2,0,1,1,13,1,2,2,1,4,5,1,2,9,6,1,5,7,3,3,2,9,2,8,2,0,10,3,3,1,4,4,6,6,3,3,0,1,0,2,1,1,4,3,3,1,8,2,14,0,5,7,3,1,4,4,0,0,1,5,0,3,2,0,5,4,5,2,5,2,3,6,5,2,0,5,0,5,7,0,3,3,7,1,3,6,2,1,4,2,0,2,2,2,4,1,4,4,5,3,1,2,1,4,0,4,1,2,1,3,3,2,2,0,4,1,2,5,4,7,1,4,5,2,0,5,1,1,0,2,3,1,1,7,3,2,2,4,2,1,1,4,4,5,9,1,4,4,4,4,5,1,2,5,1,2,3,3,3,6,0,0,2,19,5,10,2,4,5,2,2,2,0,3,6,2,1,3,8,9,2,4,11,3,1,5,4,3,0,5,1,4,5,6,4,2,3,3,2,0,4,3,5,2,4,7,4,8,0,6,4,1,3,0,1,1,3,4,4,4,2,7,2,2,4,4,2,3,3,2,5,5,1,3,1,4,2,5,3,6,0,0,0,2,1,3,7,2,7,0,5,1,0,1,1,0,8,9,1,2,2,2,4,0,6,1,8,4,2,6,1,4,1,1,0,3,4,0,0,3,3,5,2,3,3,5,0,2,1,4,6,6,3,2,1,5,2,2,2,2,3,2,0,7,2,1,4,2,2,0,1,2,6,5,4,10,3,4,2,3,2,2,21,3,1,3,2,2,0,1,3,1,3,4,0,2,1,5,1,5,3,7,4,0,3,3,5,4,2,7,3,4,2,3,4,7,2,3,3,5,5,2,3,2,4,1,12,0,2,0,0,0,0,0,4,2,4,1,1,4,2,2,7,1,6,1,5,2,2,3,4,4,0,2,3,0,6,3,3,1,4,0,3,3,4,0,8,7,4,6,0,2,3,5,2,0,4,3,1,0,1,4,3,2,7,10,5,1,0,1,2,4,1,7,6,3,1,2,3,8,2,2,0,1,2,0,5,4,4,4,7,8,2,0,3,2,2,3,2,2,2,3,6,1,3,2,1,5,6,2,4,3,3,5,6,4,5,0,2,0,2,16,2,4,0,2,2,8,3,1,2,3,7,3,0,2,1,3,3,4,4,3,3,3,2,1,3,1,1,0,1,3,3,2,4,0,9,3,2,4,8,4,3,5,3,7,2,1,0,3,4,3,1,3,2,7,1,3,4,4,3,4,5,8,2,4,7,2,2,6,3,1,2,4,3,2,3,5,3,0,1,1,1,1,3,1,2,4,0,2,2,0,3,1,3,4,2,7,3,3,7,6,2,2,7,2,0,6,2,2,2,2,2,2,1,2,0,2,7,2,4,4,7,1,3,1,4,0,3,7,6,5,4,5,1,1,8,0,2,2,2,8,4,2,7,0,2,3,5,2,1,5,4,9,4,2,4,4,6,5,11,4,1,2,3,0,2,6,1,2,2,3,2,2,4,4,3,8,0,5,3,3,5,2,3,4,3,2,1,3,3,4,2,1,0,5,3,3,4,2,3,8,4,3,11,0,6,2,1,3,3,1,2,0,5,1,2,2,5,7,3,5,5,1,6,2,6,4,2,2,4,4,0,3,3,3,1,2,0,1,1,7,3,1,3,3,4,2,1,2,5,2,6,4,7,4,1,4,3,7,4,1,6,11,4,0,4,5,2,2,2,3,0,3,2,4,3,1,5,1,1,1,4,4,5,1,1,1,5,7,0,3,1,5,5,3,3,1,3,6,7,1,1,2,2,3,6,1,2,3,1,3,4,4,5,1,1,5,0,9,5,4,1,3,1,3,0,1,3,2,4,3,5,3,3,3,1,5,7,1,1,4,3,7,0,3,4,2,4,2,2,2,6,1,3,5,1,0,6,0,4,6,5,11,2,6,3,5,1,4,4,1,3,8,0,0,4,5,0,2,3,5,2,6,5,1,0,1,3,5,3,4,8,4,3,1,1,1,0,3,2,0,2,2,1,1,9,4,1,1,4,1,4,4,3,4,3,2,1,1,2,5,2,5,2,1,1,0,0,2,0,9,3,3,4,0,5,4,3,4,2,4,2,4,4,5,5,8,4,2,3,4,7,1,1,3,3,5,5,3,0,6,0,0,6,1,2,2,6,2,2,3,3,4,2,2,5,2,19,3,1,3,1,2,3,4,5,2,1,5,2,3,3,0,3,7,7,5,6,2,1,6,2,3,5,3,1,2,2,6,4,9,4,5,1,3,5,3,1,8,7,2,11,0,4,3,1,1,4,7,0,3,2,4,2,10,2,2,1,2,3,4,1,3,2,2,6,0,2,0,2,3,5,2,2,5,5,2,5,0,2,5,6,6,1,1,7,4,11,3,3,2,2,4,3,2,2,4,1,1,3,10,2,1,1,0,5,1,5,2,4,3,2,5,1,6,2,3,5,3,2,3,2,2,4,1,4,6,3,1,4,3,0,2,1,0,4,2,5,0,0,3,1,2,4,2,3,2,3,4,1,8,2,1,4,1,1,13,4,2,0,2,3,3,3,0,6,0,5,0,1,1,1,6,0,2,5,0,4,5,5,1,2,5,3,0,6,2,2,5,1,3,3,3,6,4,2,3,5,3,3,12,1,4,4,5,0,2,1,0,5,6,1,5,4,7,2,2,3,1,5,5,6,5,5,1,1,2,2,3,2,1,7,4,4,4,1,5,1,2,2,2,4,7,2,5,2,6,0,2,3,4,3,1,2,0,8,3,1,1,6,4,2,0,5,2,1,4,2,5,2,2,0,2,1,5,3,2,2,0,1,4,5,2,1,0,1,4,6,3,3,2,0,4,0,3,2,9,3,2,4,3,1,2,5,3,5,1,4,1,6,5,2,6,2,6,26,2,3,0,0,0,4,4,1,4,0,4,3,3,0,2,9,2,2,1,1,1,8,1,6,4,6,2,4,3,6,8,0,5,4,5,0,6,6,4,3,2,1,0,6,0,5,1,5,0,1,4,0,4,0,3,5,4,5,1,1,6,8,0,1,4,5,0,2,3,0,4,4,3,0,3,1,0,2,2,4,0,0,4,2,1,2,7,2,7,5,1,3,4,10,3,3,0,1,6,4,1,2,6,5,3,3,5,9,2,4,3,3,1,1,4,4,5,5,3,3,1,2,5,2,4,0,5,3,5,0,3,7,2,8,3,3,3,5,1,3,3,0,1,4,4,3,5,3,4,0,1,5,6,1,1,3,0,0,15,1,4,4,3,0,5,6,3,3,1,1,2,0,1,3,6,2,3,7,3,3,8,6,3,1,3,3,6,2,0,0,1,0,4,5,1,1,6,6,2,4,4,4,10,1,3,6,6,5,4,5,2,7,6,4,2,3,4,1,1,2,5,0,2,2,4,5,5,0,3,1,0,3,1,4,4,0,1,1,2,1,0,3,4,2,9,2,4,0,4,4,4,5,6,2,4,3,0,8,6,2,1,5,2,5,1,1,0,1,1,2,4,8,2,6,2,5,2,5,4,2,2,4,2,5,2,5,0,3,0,1,3,1,5,3,1,2,2,3,3,2,0,0,2,4,2,7,1,5,2,7,2,5,3,2,4,3,2,14,3,2,1,4,6,3,3,2,2,2,1,2,2,3,0,1,1,3,8,5,4,3,5,6,3,2,6,4,2,3,1,4,0,6,5,0,4,2,3,5,2,1,0,7,5,8,1,4,1,7,4,5,9,6,3,0,1,1,0,3,1,6,3,3,5,4,4,3,4,1,5,2,0,3,2,2,4,2,6,3,2,5,4,5,1,2,0,1,1,2,2,3,2,7,0,5,6,0,8,2,4,0,6,3,3,0,2,0,2,1,1,1,1,2,2,2,6,2,4,2,8,7,1,2,2,5,5,2,6,4,2,4,2,2,5,1,3,7,3,8,0,1,1,8,5,4,2,3,1,2,3,3,4,3,4,2,2,1,13,6,5,3,1,1,4,0,1,1,0,0,2,7,3,1,3,3,4,10,3,2,3,5,4,4,1,3,1,1,3,4,2,12,2,4,1,7,2,6,1,5,3,0,8,3,1,4,1,2,4,5,2,8,5,0,2,6,2,2,3,3,3,1,1,6,4,8,5,4,2,1,6,1,4,1,2,1,0,0,2,1,0,6,1,12,2,0,1,4,2,2,0,2,7,3,2,0,2,4,1,3,2,15,5,9,3,1,4,0,6,0,3,1,4,5,3,4,1,3,3,0,0,3,5,1,3,2,3,0,2,5,3,5,8,4,4,5,4,3,3,3,5,5,3,3,0,1,3,1,1,1,6,1,2,3,0,0,0,18,3,3,0,2,5,2,2,4,2,5,4,2,1,0,4,3,3,1,10,1,4,3,2,2,0,6,6,3,3,2,4,2,3,2,6,3,5,2,8,1,3,4,5,7,4,5,4,2,3,5,3,0,3,3,5,6,4,1,6,0,3,6,4,2,7,0,6,3,1,1,4,7,0,1,4,4,0,4,2,1,1,1,1,1,3,6,0,3,4,6,5,1,7,2,1,4,2,4,0,6,6,0,13,6,3,0,3,2,3,2,3,1,1,8,5,5,2,0,3,1,4,1,0,4,0,5,9,5,2,5,1,2,1,7,1,2,2,3,6,6,0,0,1,5,2,2,5,3,0,1,2,3,2,4,2,2,2,3,20,2,1,2,1,2,0,1,0,7,1,2,0,1,2,2,0,1,3,9,6,1,5,3,2,2,3,0,1,4,3,1,7,3,1,7,3,2,1,2,0,4,4,4,15,2,5,2,1,2,3,4,3,3,3,5,1,0,2,0,2,5,7,0,8,2,3,3,3,4,7,5,2,3,2,3,1,2,6,1,8,3,0,3,1,2,4,1,5,0,1,3,4,1,4,2,3,1,2,4,1,2,5,14,1,2,2,0,4,1,4,2,4,6,4,3,1,4,5,3,3,2,3,1,3,5,3,6,5,3,2,5,0,0,0,2,3,1,3,7,10,3,3,0,1,1,7,6,0,1,0,0,4,4,4,1,1,3,2,17,5,5,4,1,3,1,2,5,3,4,3,3,2,4,4,4,4,3,8,1,0,4,5,5,2,5,0,2,3,2,2,3,7,5,12,3,1,3,4,3,5,5,2,7,3,3,2,5,2,4,0,2,6,6,3,4,7,4,0,2,3,8,1,4,3,3,4,6,0,5,2,2,3,0,0,1,0,1,8,5,1,3,1,5,3,1,0,3,1,3,0,2,0,4,4,1,1,4,4,0,2,3,10,1,2,6,5,4,0,3,3,1,2,4,3,2,1,9,8,0,3,2,0,1,5,1,3,2,1,3,1,1,3,4,2,1,4,2,5,7,3,2,5,3,3,4,2,2,0,3,2,4,2,4,4,5,3,6,12,3,1,0,1,4,4,6,3,4,7,3,1,0,1,1,3,0,3,6,6,1,4,2,5,1,0,2,4,0,5,8,1,5,2,6,6,1,2,1,2,2,5,2,7,5,8,4,5,2,3,4,0,6,7,5,2,0,2,1,2,5,3,1,6,4,3,1,5,2,4,1,3,2,0,2,2,6,6,3,3,2,2,0,5,3,2,1,6,4,7,3,3,4,4,2,0,1,2,4,2,3,3,6,1,4,4,6,1,0,2,9,1,7,4,5,2,4,2,5,0,4,2,7,6,0,3,7,1,2,1,1,0,0,2,1,7,1,3,3,10,5,1,3,1,3,2,5,0,1,0,2,6,1,3,3,2,0,1,19,1,4,0,2,2,0,0,5,3,3,4,3,10,1,3,3,3,2,2,2,2,3,2,3,2,11,2,3,3,5,2,8,9,0,9,2,3,0,3,3,0,8,0,11,2,4,0,2,4,2,1,0,2,7,7,1,3,0,0,7,7,8,0,3,6,1,5,5,1,1,1,2,1,1,1,5,3,3,3,1,3,4,4,3,5,5,4,2,1,4,2,3,4,11,3,6,1,1,7,3,4,4,6,0,0,1,3,5,3,4,4,3,0,1,2,8,4,1,1,5,6,3,3,3,2,0,2,2,1,5,2,0,1,3,0,5,2,3,4,8,0,5,4,2,2,3,3,2,1,2,0,1,3,5,2,2,3,3,14,5,3,0,2,4,6,1,3,3,1,0,6,2,2,3,4,2,1,7,4,3,3,3,2,1,4,2,3,5,4,5,1,5,3,7,0,4,2,3,1,1,8,1,11,1,5,3,0,3,5,7,1,2,6,4,1,2,0,6,0,4,6,4,0,5,4,2,5,0,4,5,2,4,2,3,0,2,4,5,5,0,2,5,3,2,3,3,4,6,3,2,2,1,6,3,2,1,4,4,3,1,5,7,4,5,1,1,2,5,6,0,2,2,3,1,2,6,7,4,2,3,5,3,1,4,5,4,4,4,2,4,1,0,0,1,1,1,5,2,1,1,2,1,3,3,0,2,6,5,1,2,2,2,6,3,1,2,5,16,6,4,4,2,1,2,4,2,2,4,2,4,0,3,6,8,2,1,5,0,5,2,1,5,2,0,1,3,7,3,3,2,8,1,7,4,4,1,2,3,2,4,3,13,0,7,0,1,2,3,6,3,4,8,2,1,2,2,1,2,5,4,0,3,1,1,4,2,6,2,2,4,1,1,1,1,2,2,4,3,3,9,4,4,2,2,1,1,3,3,2,2,7,7,3,1,5,1,4,1,0,1,12,2,0,3,6,0,0,1,3,4,0,5,5,4,5,1,4,3,3,2,1,4,1,3,2,2,2,0,6,5,4,3,0,4,2,5,6,5,3,1,3,4,1,6,4,1,0,6,2,3,3,5,1,5,2,4,17,4,2,0,2,7,2,2,2,0,3,3,5,6,0,4,5,7,2,5,1,0,0,5,2,3,8,4,6,4,6,3,2,4,0,6,0,2,0,9,1,3,11,2,9,2,5,3,0,2,2,2,8,2,5,6,5,1,9,1,0,3,7,2,3,5,4,1,2,6,7,5,3,3,5,1,0,0,3,1,1,0,2,3,0,0,4,3,4,3,3,1,1,6,1,3,3,0,5,7,4,0,2,7,1,5,2,1,1,4,1,5,3,4,0,0,3,2,4,1,1,0,1,4,3,4,4,9,1,1,2,4,3,0,5,0,4,3,0,7,12,2,0,1,1,2,1,3,1,0,4,6,3,3,0,2,5,4,5,17,2,2,3,3,0,2,7,7,1,3,1,6,1,0,4,2,1,2,3,1,3,3,8,4,1,5,2,1,6,2,1,7,1,2,4,2,6,3,3,3,3,2,2,8,0,6,0,4,0,2,4,1,2,9,3,2,3,2,1,3,7,8,5,4,2,3,3,4,4,2,1,0,2,6,3,3,2,2,1,0,2,2,4,8,0,4,9,1,0,1,6,3,2,4,3,3,1,8,4,7,4,10,6,2,8,2,3,3,4,2,2,3,1,4,7,2,3,2,6,1,1,2,2,2,1,0,2,3,4,3,3,2,1,3,5,6,4,3,3,9,7,2,3,0,3,2,0,1,0,1,3,5,4,2,2,4,2,2,10,1,3,1,6,2,3,0,2,3,4,0,3,2,6,4,0,7,4,4,3,6,3,1,3,1,4,2,1,0,4,2,6,3,4,4,1,4,3,1,4,7,3,1,7,1,1,6,7,4,2,1,1,4,4,4,4,2,6,2,3,3,5,1,1,3,5,2,5,5,2,2,5,3,2,4,7,2,1,4,2,5,2,6,8,1,2,2,0,4,4,2,2,8,7,1,4,2,2,3,1,6,2,5,3,1,0,2,6,1,1,2,4,3,3,2,4,1,1,3,0,3,1,7,6,3,5,7,0,2,7,1,1,3,1,0,5,2,2,5,5,3,3,3,1,2,3,5,0,4,5,4,6,5,1,2,5,1,3,13,4,4,2,4,4,1,0,1,3,4,0,0,3,0,4,5,2,2,7,0,4,5,4,4,1,4,2,1,3,5,0,3,6,1,4,2,6,2,3,5,6,3,4,5,2,3,2,2,1,0,0,4,4,3,1,3,7,0,2,2,7,6,3,9,1,4,2,2,6,10,2,1,5,3,3,5,1,4,5,3,4,1,4,4,2,2,0,2,0,2,2,5,1,4,1,3,1,4,4,4,2,1,3,2,1,2,2,1,6,3,3,0,5,3,3,1,8,3,0,2,1,0,4,6,1,3,1,2,6,5,2,5,4,2,2,3,2,6,2,1,1,3,6,3,1,3,4,5,1,4,3,4,7,2,3,11,2,3,14,2,4,1,5,2,2,3,1,4,5,0,3,0,2,5,7,2,2,7,4,5,6,4,5,4,2,4,1,3,5,2,5,7,1,5,3,2,6,3,4,5,3,2,8,0,5,1,4,2,5,4,3,1,4,1,1,2,0,0,2,5,8,1,3,3,3,3,4,6,8,4,1,2,3,5,3,4,1,2,1,2,1,3,4,0,2,0,2,3,2,9,1,0,3,0,2,3,1,7,2,2,1,7,0,5,1,1,5,4,2,2,5,5,5,5,4,4,6,4,8,3,3,4,0,2,2,5,4,4,4,3,2,1,1,2,3,0,5,5,6,1,1,4,5,3,0,2,3,0,1,4,5,1,2,3,1,2,3,17,3,2,0,3,2,2,1,1,2,0,4,2,1,4,3,9,2,2,4,3,8,1,2,2,6,2,9,0,0,1,2,6,4,7,5,2,2,4,1,6,2,6,4,6,0,4,2,1,4,4,1,0,1,7,2,8,5,3,5,7,2,9,6,2,4,2,2,7,0,2,1,5,3,1,1,0,2,2,8,1,4,0,0,5,1,2,4,4,1,4,0,0,2,1,4,1,2,6,6,1,3,3,6,3,1,2,2,0,3,3,1,2,2,2,5,1,5,5,2,1,1,0,4,2,0,3,2,4,2,4,6,2,4,3,2,4,2,4,3,11,2,4,0,5,5,3,2,2,2,5,2,1,6,1,1,4,1,0,19,3,5,4,0,3,7,1,1,3,4,3,2,3,2,7,2,4,9,6,1,4,8,2,3,2,1,2,1,0,4,6,4,6,3,7,4,2,0,5,3,2,3,0,4,1,2,0,1,2,2,2,1,4,7,4,3,7,2,3,4,4,3,4,3,4,4,3,5,0,4,4,5,0,4,1,4,2,1,7,1,1,4,5,3,6,5,4,1,0,1,1,4,2,4,4,3,4,3,3,3,3,3,9,2,1,0,4,1,0,3,3,1,5,1,2,0,6,3,4,4,4,0,4,6,3,1,3,2,2,3,3,1,1,1,5,6,3,8,11,7,1,2,0,4,2,2,2,5,1,4,0,2,5,2,1,3,4,2,12,0,5,2,1,7,1,4,1,3,3,1,4,4,1,0,3,5,3,3,2,2,6,1,4,1,4,1,5,2,5,1,6,3,3,6,1,2,2,3,3,4,3,0,9,6,3,1,1,0,0,0,1,0,6,4,3,1,5,2,1,4,7,0,3,2,2,0,4,4,1,1,5,1,3,0,3,3,1,2,3,5,10,4,3,6,1,3,2,5,5,0,0,1,3,0,3,4,2,4,3,0,4,11,4,1,3,2,3,8,3,1,1,4,1,1,4,0,2,8,8,6,5,7,1,0,2,4,3,2,5,1,4,1,3,5,4,6,1,6,6,2,5,2,1,5,2,2,4,3,2,1,2,4,3,7,2,1,4,17,7,5,7,2,2,2,0,1,1,0,2,5,5,5,1,1,3,1,9,1,1,5,3,2,4,7,1,3,1,3,5,4,2,1,0,2,1,5,6,0,7,2,0,5,2,5,4,2,6,7,2,2,3,7,3,6,3,5,1,5,2,6,4,3,3,0,1,5,1,3,1,3,3,2,5,0,2,1,1,2,1,2,4,1,6,2,1,3,2,2,4,9,2,8,2,3,3,2,6,6,4,2,10,5,1,3,1,3,2,2,5,4,3,0,2,1,3,1,4,2,6,3,1,2,0,3,3,6,8,4,2,5,4,3,1,4,2,4,3,5,3,3,0,3,5,1,2,4,5,3,2,2,6,4,1,3,5,0,16,6,1,3,1,3,0,3,1,3,3,1,2,3,3,3,5,1,5,8,3,2,2,2,3,3,3,5,3,4,5,0,4,3,2,6,3,6,4,8,2,4,6,3,9,5,5,4,6,1,0,5,2,7,1,1,2,6,2,1,1,5,3,6,0,2,2,5,7,0,4,1,3,6,1,3,4,3,1,3,1,3,2,3,3,0,2,4,3,0,5,4,1,1,6,5,1,4,3,4,3,0,1,5,2,2,3,1,2,1,5,4,2,3,1,4,3,3,6,1,5,4,3,1,3,4,1,1,2,0,4,2,3,4,0,4,4,6,1,1,11,2,0,1,3,5,2,2,8,3,4,2,2,4,3,0,3,3,1,15,3,4,2,4,4,6,2,1,1,4,3,0,0,1,2,7,2,5,2,1,4,5,2,5,3,2,6,6,1,5,4,4,5,3,3,3,4,3,1,0,6,4,2,10,0,4,4,5,0,3,2,4,5,2,6,6,1,1,3,2,5,6,2,2,4,7,2,4,4,7,4,1,3,3,4,1,0,11,1,2,2,1,3,2,0,10,0,3,4,8,0,3,0,4,3,3,2,1,4,1,0,1,6,0,4,0,1,2,4,0,5,2,8,1,4,0,4,3,5,1,0,2,5,4,2,1,1,1,0,2,2,5,1,2,0,5,3,2,1,10,2,3,4,4,3,6,5,0,1,4,3,2,2,0,3,1,4,3,16,4,4,0,1,1,1,3,1,2,2,12,4,4,4,0,2,5,5,4,4,0,10,6,1,1,5,1,1,2,4,3,6,4,1,5,2,2,1,0,0,3,3,1,8,3,0,5,1,3,1,8,5,1,5,4,4,4,6,1,5,1,6,1,1,1,4,3,3,4,3,2,3,2,6,4,1,1,1,2,4,2,1,0,4,4,2,3,3,1,2,4,5,4,1,3,4,0,0,6,5,6,1,4,5,2,7,2,1,3,6,5,4,3,3,2,4,1,2,1,3,6,3,1,4,3,2,3,1,2,2,1,7,4,2,7,4,4,1,5,8,3,5,2,5,4,4,0,2,6,1,3,5,5,2,3,0,3,1,18,0,4,6,3,2,6,1,4,0,3,0,3,2,0,0,5,4,4,5,1,3,3,4,4,5,4,1,2,4,2,2,6,2,3,4,5,4,5,4,1,2,6,3,7,5,6,0,2,5,1,3,4,2,3,5,5,0,1,3,0,2,5,0,4,2,6,6,5,1,3,1,2,2,1,2,1,0,5,0,4,3,4,1,1,7,3,4,5,7,2,3,4,3,5,3,1,3,4,6,7,3,1,7,4,1,5,1,0,2,2,4,2,3,3,4,1,4,2,2,0,3,4,3,6,3,3,4,5,7,0,3,2,3,3,3,4,5,4,1,9,3,2,2,1,2,0,4,1,1,3,2,6,2,2,4,6,2,3,14,1,2,1,4,1,4,4,2,2,2,1,1,3,2,2,4,1,4,5,1,2,3,4,3,1,4,2,5,2,2,2,5,4,0,8,2,5,7,2,2,2,2,2,10,3,3,10,1,2,1,4,2,4,5,3,3,4,1,2,2,3,7,6,3,5,3,3,5,1,5,7,3,1,5,3,0,4,3,3,4,3,0,5,3,0,2,0,3,4,5,1,0,2,4,3,3,2,0,4,5,1,2,2,6,2,1,7,0,3,3,5,8,3,0,2,1,1,3,5,2,4,2,2,2,4,0,5,4,2,2,3,2,1,3,3,5,4,3,3,6,1,4,3,2,5,0,5,1,4,2,2,2,6,4,2,1,1,2,18,3,2,4,5,1,3,1,4,1,2,6,3,4,2,3,6,1,4,7,2,1,2,5,5,5,5,6,1,2,4,0,1,8,0,13,3,4,4,0,4,4,3,2,12,3,2,1,1,2,6,4,3,3,6,4,2,5,3,1,0,5,3,5,1,3,5,2,5,1,6,4,6,2,3,4,2,3,6,2,5,4,3,3,3,1,2,4,5,1,5,3,3,3,3,0,0,3,5,4,3,6,1,10,0,0,1,3,1,3,7,4,8,0,3,3,0,6,4,1,4,1,4,0,1,1,0,6,2,4,1,2,2,0,2,3,5,2,6,5,4,4,2,0,1,5,3,5,4,2,2,2,1,5,3,1,1,4,7,10,1,1,3,0,0,1,2,3,3,2,0,3,2,1,5,7,2,4,6,3,4,0,5,2,2,6,3,10,2,1,5,0,3,3,3,3,2,1,4,1,0,3,3,6,6,3,0,1,2,1,1,3,5,4,2,4,7,1,2,5,3,1,6,1,6,2,2,5,4,2,3,2,1,3,2,1,1,1,2,5,3,3,2,0,3,2,4,5,3,0,4,1,1,3,2,2,3,1,2,1,4,18,0,1,4,0,2,6,1,3,5,0,4,4,4,1,4,4,4,2,3,0,2,0,0,3,3,2,4,3,2,6,7,4,2,3,5,1,1,0,4,4,3,5,5,0,4,4,4,8,1,2,0,2,1,6,4,1,0,3,5,8,6,7,2,1,3,2,1,2,4,1,2,6,8,2,3,3,4,3,4,3,1,3,2,0,3,4,5,1,2,2,0,3,2,3,7,5,0,5,8,5,3,0,2,3,0,3,4,7,2,2,2,2,2,3,3,0,6,1,9,4,0,11,5,3,1,4,2,3,1,3,0,0,3,5,0,4,2,1,3,1,4,4,6,0,1,2,15,1,4,2,5,3,3,2,0,3,0,0,4,8,0,3,0,4,1,2,2,10,2,2,0,3,2,3,7,2,0,5,0,6,5,0,5,3,2,1,1,1,3,1,4,4,4,8,6,0,2,1,0,1,1,5,3,0,3,1,5,4,2,1,2,4,4,2,6,2,1,2,3,3,7,3,3,1,2,1,2,2,2,1,2,6,2,5,1,2,1,6,2,2,2,1,8,6,4,8,2,4,0,4,1,5,3,3,6,2,3,0,1,3,4,1,3,5,3,3,3,7,2,3,3,2,2,4,3,4,5,1,4,0,0,0,3,3,2,4,3,5,2,5,2,2,2,14,0,4,1,3,2,5,2,6,2,1,2,4,11,2,5,0,1,2,0,2,5,0,1,5,3,0,0,5,2,3,13,3,3,2,1,1,2,2,7,4,5,2,6,3,2,0,2,9,3,2,1,1,0,2,3,2,0,2,1,7,1,3,5,5,5,1,3,4,0,5,5,0,6,1,5,1,9,7,1,3,3,3,7,1,6,5,6,2,3,3,2,4,7,0,3,3,0,2,6,5,5,1,1,0,4,2,4,2,1,3,1,3,2,2,4,5,4,0,4,1,2,4,3,4,0,2,4,2,2,3,2,3,1,4,2,2,1,2,2,6,4,3,3,0,1,1,13,3,0,0,0,5,5,2,2,2,2,1,0,5,3,5,1,1,4,1,3,4,0,5,7,2,2,1,2,5,2,6,1,0,3,4,6,1,4,4,4,5,5,5,3,0,3,0,2,3,5,5,2,1,1,2,0,2,5,2,8,4,3,5,2,4,4,0,5,1,2,3,2,5,0,5,3,4,2,3,4,2,2,3,2,6,1,0,2,5,3,3,5,1,2,5,1,2,11,9,1,6,4,3,6,4,3,3,2,4,1,1,3,1,4,3,8,3,5,4,8,6,3,2,2,0,5,0,5,1,2,0,3,0,6,2,3,3,2,0,0,5,1,1,4,0,0,16,2,6,2,3,0,3,6,4,1,2,1,6,0,3,2,3,4,3,0,1,3,2,9,2,2,1,1,1,2,2,7,1,4,1,1,3,0,3,1,2,1,3,5,2,2,3,5,2,3,2,1,1,4,1,3,0,4,2,5,0,4,1,3,2,7,4,2,4,2,1,6,0,1,6,3,2,0,5,5,1,1,3,5,0,4,9,2,1,1,1,1,7,2,2,7,2,1,7,10,4,6,3,3,4,4,4,2,3,1,0,0,2,0,3,3,2,1,0,6,3,0,2,3,0,5,1,1,1,1,4,2,2,2,2,6,2,0,4,2,3,7,3,6,3,2,2,14,4,3,3,2,7,8,3,4,0,1,2,4,5,4,0,6,1,1,1,2,2,6,1,8,6,3,5,1,2,3,3,3,1,0,0,1,1,2,8,3,5,1,2,6,5,2,1,2,3,2,5,2,0,5,1,2,3,0,6,8,1,2,4,2,2,1,6,2,1,3,3,1,4,1,4,3,2,5,1,2,3,1,5,2,1,1,5,3,3,0,4,3,0,3,3,3,2,4,9,3,2,2,4,0,7,0,7,3,4,0,2,2,5,1,2,9,2,5,7,3,3,1,2,1,8,4,3,2,2,0,7,1,4,0,1,0,0,2,1,4,5,6,5,4,2,2,7,1,3,2,2,4,5,2,4,4,1,5,4,0,1,3,7,0,5,5,4,2,0,6,4,4,2,6,1,4,0,5,3,4,2,2,0,2,3,7,9,4,0,2,5,1,3,2,4,3,3,1,0,1,1,1,2,2,1,8,5,2,2,0,3,4,1,2,6,5,3,3,3,6,2,2,4,2,2,4,2,3,0,2,3,2,5,3,3,3,4,3,1,0,5,4,3,0,3,6,3,2,1,5,3,2,2,0,4,2,6,2,6,3,5,1,5,3,4,4,6,0,2,2,4,1,2,1,0,3,4,7,2,0,1,1,5,7,1,1,3,3,4,3,7,0,1,17,1,2,1,7,2,4,2,4,2,3,6,3,4,2,2,1,2,2,6,4,4,3,9,0,0,2,2,2,6,1,2,4,1,4,1,3,2,0,4,4,2,2,2,0,2,2,5,4,4,0,4,1,3,4,2,1,3,4,6,7,2,2,7,3,0,3,2,2,2,4,2,1,6,3,2,4,9,3,1,6,1,2,1,1,1,5,0,1,5,3,1,3,5,1,9,6,5,4,8,6,3,0,1,1,0,2,8,3,1,7,1,2,3,2,1,0,7,2,8,0,2,0,2,0,5,0,4,4,2,0,5,2,1,1,4,4,0,1,3,2,2,3,3,0,6,3,10,0,3,4,6,1,2,0,5,3,1,3,5,3,1,3,6,0,2,4,4,2,4,1,1,3,1,0,1,5,1,13,2,3,5,0,5,3,7,4,2,3,2,0,0,4,1,7,10,3,2,2,3,2,2,2,1,5,2,2,6,5,3,2,5,4,0,1,3,6,4,5,0,9,2,3,4,2,2,2,0,5,2,1,1,1,3,0,3,3,1,1,2,5,1,1,4,4,5,11,4,5,4,0,4,1,1,2,6,7,2,3,5,3,2,1,6,6,2,3,3,4,2,3,4,0,2,4,0,2,3,1,8,4,1,0,2,1,1,3,5,3,4,2,2,2,1,17,3,1,4,2,8,4,2,6,3,2,0,2,3,0,1,4,3,2,3,4,2,3,0,0,2,2,6,4,0,3,3,1,6,1,6,3,6,5,6,0,2,2,0,1,2,7,1,1,3,4,2,4,2,4,0,4,1,0,3,10,3,1,1,5,4,2,1,5,4,0,3,1,5,1,7,5,2,6,1,3,3,1,3,3,5,2,5,3,2,1,3,2,2,0,1,3,4,9,9,2,5,5,2,3,1,4,1,3,9,3,2,9,1,3,0,3,5,3,2,1,5,3,0,0,1,5,1,4,5,0,1,0,4,0,6,0,3,2,3,4,6,4,5,1,1,2,12,2,0,1,0,4,9,2,1,2,4,1,4,2,1,2,1,0,4,2,3,6,2,5,2,5,0,2,2,3,4,10,5,5,2,2,2,2,3,5,2,2,1,4,0,0,2,3,8,2,2,2,2,2,4,0,2,4,1,1,4,3,1,4,8,4,0,4,2,3,2,3,2,6,1,4,2,1,4,5,3,0,0,1,3,4,5,1,2,1,2,6,2,2,3,1,3,3,3,6,4,1,3,0,4,4,5,0,6,3,3,4,4,4,2,0,5,1,3,4,4,0,2,1,3,2,3,1,4,8,3,2,0,1,4,6,1,5,5,4,3,2,4,2,2,1,3,18,1,2,3,6,3,5,3,2,5,0,4,1,4,6,3,2,1,2,0,4,3,0,6,0,5,2,3,5,2,1,3,2,3,3,1,0,2,2,3,5,4,1,5,3,3,5,0,6,4,2,3,0,1,3,4,0,2,5,5,7,4,6,6,5,4,1,2,3,3,1,10,2,6,0,3,5,2,4,1,7,5,2,3,0,4,3,1,5,4,3,3,1,0,2,4,4,1,9,6,3,1,3,3,4,4,6,3,4,0,2,2,1,0,6,0,5,1,4,1,3,7,2,3,0,1,2,2,3,3,1,3,4,1,5,2,2,2,0,4,4,2,4,3,4,1,2,17,0,4,4,0,3,7,1,4,2,3,2,4,2,1,2,0,1,1,2,2,1,2,3,1,4,0,3,3,3,0,7,2,4,1,1,5,4,3,3,4,6,0,3,1,3,3,4,6,5,1,3,0,4,1,1,4,1,2,3,9,4,7,1,1,4,2,3,6,4,2,1,5,5,7,2,4,2,5,5,1,1,0,4,7,2,1,1,2,3,5,5,0,2,2,2,4,3,3,7,2,4,3,2,0,2,1,4,4,1,1,4,2,1,3,4,10,1,1,6,3,3,2,3,1,3,4,0,4,0,4,3,1,2,1,4,4,2,5,2,1,7,3,5,0,0,7,15,6,2,0,0,2,7,0,7,1,2,3,2,2,2,0,0,1,2,1,3,2,2,4,2,5,2,1,3,1,1,3,3,3,6,1,3,0,3,3,3,3,3,3,2,3,8,6,0,2,2,3,1,3,3,0,2,4,4,7,2,2,3,8,1,2,2,3,3,3,1,6,1,7,1,1,4,1,5,4,2,2,3,2,1,2,4,4,6,4,2,1,6,1,2,3,6,0,3,7,4,4,3,1,2,2,11,2,8,2,4,1,3,0,7,0,1,2,3,5,3,3,2,6,4,1,2,5,1,3,5,3,2,0,0,6,2,0,1,2,7,4,3,0,1,3,0,14,1,4,2,5,5,5,2,3,3,5,2,4,2,0,5,2,5,3,3,2,5,2,4,5,7,2,0,1,1,2,3,3,1,3,3,7,3,0,2,3,2,2,3,3,3,2,1,5,1,1,1,0,1,6,2,0,3,2,5,4,3,7,3,3,8,2,2,8,2,0,1,0,7,4,0,4,2,3,3,7,1,5,2,1,5,5,4,2,2,4,6,2,0,0,3,2,1,2,6,6,5,1,2,1,5,4,3,5,1,3,6,4,1,6,6,4,2,1,5,2,4,0,1,1,0,2,1,1,6,4,0,1,4,3,3,2,0,4,0,2,6,4,0,4,0,1,21,6,3,3,0,3,2,0,3,1,0,3,3,0,2,0,2,3,0,9,0,8,0,6,1,4,3,6,4,3,3,3,2,9,3,1,6,1,1,1,1,2,0,4,4,6,3,0,3,3,4,2,1,1,4,3,5,0,3,1,7,6,3,5,5,1,3,1,1,2,2,0,2,5,3,4,4,3,5,4,2,1,2,3,6,1,3,3,0,4,3,5,1,3,3,1,4,1,7,6,5,5,2,3,1,1,1,3,2,7,2,2,4,1,2,4,6,4,3,6,1,0,2,0,3,4,2,1,0,2,3,3,4,3,3,1,6,0,2,4,3,3,1,0,1,1,3,17,3,1,4,3,4,5,4,6,2,1,1,6,0,4,0,2,2,2,3,2,2,1,3,1,2,6,0,4,4,4,4,2,6,1,2,3,1,3,4,2,7,3,3,3,6,1,3,5,1,4,0,7,4,4,1,0,2,3,3,8,4,4,7,7,3,2,3,5,4,1,0,2,7,1,2,2,6,2,2,2,1,0,1,0,0,3,2,0,3,5,3,1,3,4,2,2,2,5,11,3,3,2,5,3,3,2,2,7,1,3,4,4,4,1,4,8,3,4,4,2,0,2,2,4,2,1,2,2,3,7,4,3,3,3,2,4,4,3,0,0,4,1,3,6,4,4,19,3,2,2,2,2,4,3,5,0,2,2,0,1,0,2,0,3,2,2,1,4,7,4,1,3,5,4,4,3,1,3,1,6,3,2,1,0,0,3,2,0,2,3,3,4,3,4,4,2,4,0,2,2,3,0,3,3,4,5,3,6,1,4,1,1,2,1,5,3,1,2,4,9,1,2,3,1,2,7,7,0,2,3,3,1,6,4,4,3,1,2,2,1,1,5,4,3,7,2,9,4,2,7,3,3,3,5,3,4,6,4,1,1,0,2,5,4,2,0,1,2,2,2,2,2,1,0,1,5,0,5,2,0,2,3,4,3,4,3,3,5,3,4,0,3,1,17,3,3,4,1,2,3,2,3,1,3,2,3,3,2,0,2,2,3,3,1,2,5,6,4,4,0,3,4,1,1,8,3,0,2,3,2,3,5,2,4,2,2,1,6,3,4,3,7,5,3,2,1,1,2,2,2,4,3,3,4,8,2,4,3,6,3,12,4,6,0,7,7,8,4,3,8,3,1,1,3,0,4,3,3,0,5,4,3,3,0,6,3,2,3,1,1,3,3,6,1,1,5,4,1,1,0,2,4,0,5,3,6,1,3,2,3,2,1,2,3,3,5,1,5,0,6,4,2,4,2,3,3,2,2,2,0,7,2,3,2,3,0,1,3,3,1,16,3,2,3,5,8,5,4,3,1,1,3,1,2,2,0,2,0,7,2,1,0,2,5,3,3,0,3,2,2,4,4,2,0,2,4,1,2,0,3,0,6,2,1,4,3,3,1,3,2,0,4,2,0,3,3,3,0,0,10,10,3,5,6,6,5,5,2,4,3,1,1,5,6,3,2,4,2,3,4,4,0,0,4,2,3,3,0,2,1,3,2,2,2,2,5,2,5,2,9,3,3,2,4,1,2,6,5,8,2,3,2,1,5,3,2,3,2,3,2,4,4,4,2,1,5,6,3,2,3,2,1,3,5,3,1,2,2,2,4,2,1,0,3,0,3,1,11,4,5,5,3,5,4,7,3,2,2,3,3,0,5,1,1,2,0,0,3,1,3,3,2,3,5,1,0,0,2,7,3,6,4,1,6,4,4,5,2,3,3,3,2,3,4,2,4,0,1,1,0,2,3,2,0,0,0,4,4,10,3,1,5,6,1,7,4,3,0,2,3,2,5,4,1,6,4,3,6,2,2,6,0,1,1,1,6,2,3,6,1,5,2,1,1,2,3,5,6,2,3,0,3,2,5,0,7,1,2,6,2,1,3,4,5,1,3,7,2,9,1,0,1,2,4,2,1,3,5,0,4,1,2,2,4,4,0,6,3,5,2,4,4,2,2,12,4,4,5,1,2,7,0,6,1,1,1,3,3,2,2,4,1,4,1,1,2,2,3,2,6,1,5,2,2,4,5,1,3,1,3,6,4,1,4,5,5,0,3,1,0,1,2,5,2,1,3,3,1,5,1,2,0,0,2,4,3,1,0,4,2,0,3,3,4,1,7,3,13,3,1,2,4,3,0,1,4,0,4,2,4,4,3,1,7,4,2,2,7,3,4,3,0,7,6,4,3,0,7,6,5,3,1,4,0,2,5,2,5,0,1,2,4,3,7,3,6,5,3,1,3,0,2,1,3,1,2,2,4,0,4,2,1,0,5,3,6,5,2,4,1,2,15,3,1,1,1,3,3,4,4,0,1,2,1,5,0,3,1,1,3,4,3,4,4,1,2,3,0,1,2,9,2,7,5,1,2,3,1,4,3,2,4,1,1,1,6,5,1,3,3,3,0,0,2,2,2,2,1,5,6,5,5,4,1,2,3,1,5,5,3,2,0,3,1,2,3,2,5,3,4,3,3,3,5,2,2,3,4,4,4,4,5,2,1,1,2,2,5,1,9,8,1,7,1,2,1,1,5,0,5,1,4,2,5,2,4,5,1,6,4,6,4,5,3,5,3,8,4,2,2,5,4,2,4,1,0,4,0,1,2,2,2,2,2,1,0,1,1,14,0,1,3,1,0,5,3,2,5,1,0,2,1,0,3,1,6,4,6,1,1,3,6,0,4,4,4,4,6,3,4,1,2,3,1,3,1,2,4,1,1,0,0,3,4,4,5,5,6,4,2,4,2,2,2,1,1,4,6,6,3,1,3,4,4,1,2,4,0,4,3,3,3,1,2,8,0,5,2,5,2,0,1,1,0,2,4,3,2,3,5,1,3,2,5,1,1,5,13,5,1,1,6,2,4,2,4,6,3,5,1,2,5,1,2,3,2,5,5,1,5,7,5,4,1,3,3,2,2,2,1,0,3,1,1,0,4,0,0,3,3,3,3,3,1,5,19,3,6,5,5,2,5,1,12,2,7,2,9,4,2,1,3,2,0,0,4,2,0,6,1,6,1,5,2,0,2,6,0,3,1,4,2,1,3,0,2,2,1,4,1,0,3,3,6,0,1,1,0,4,0,6,1,4,2,3,3,7,5,6,3,2,4,2,3,2,5,1,3,9,3,3,6,4,8,1,1,0,1,4,3,2,2,2,7,4,5,6,2,3,2,2,2,2,6,5,4,5,0,4,2,3,4,2,5,0,1,3,5,4,2,1,5,1,7,4,0,2,4,2,1,2,0,2,2,1,1,1,1,0,1,2,0,2,0,3,2,4,1,5,3,1,2,14,3,3,8,1,3,6,2,6,6,1,3,1,4,3,0,3,5,2,3,4,1,3,4,3,3,2,3,4,2,3,4,1,3,4,3,1,1,1,7,1,4,0,2,6,2,1,2,4,3,3,0,3,0,4,3,4,4,1,3,5,5,6,8,6,5,1,3,2,4,0,2,2,8,0,2,2,2,1,1,3,2,2,3,2,5,0,3,3,6,3,2,4,3,2,3,1,4,5,6,6,6,3,0,4,4,6,1,3,0,3,4,8,5,2,0,1,5,1,4,8,4,4,5,2,7,0,0,1,2,6,4,3,0,2,1,2,3,1,4,3,2,2,0,6,3,4,13,3,2,2,4,2,7,0,1,2,4,2,5,3,2,1,2,2,0,2,2,2,1,1,5,7,2,4,3,4,0,2,1,4,2,3,3,5,0,3,0,1,3,7,4,2,3,4,4,1,2,1,0,3,2,2,2,1,1,4,3,5,4,3,7,2,1,4,3,5,2,5,1,5,1,5,4,4,6,4,3,1,4,4,4,1,6,8,0,1,3,2,1,4,4,2,3,3,4,7,4,1,1,4,3,3,4,1,4,0,1,3,5,6,4,3,2,10,5,3,1,6,1,4,0,4,5,1,2,1,2,1,1,2,5,1,2,2,5,2,1,3,2,4,2,1,2,20,2,0,7,2,2,5,2,2,1,0,3,2,3,2,7,3,3,2,0,0,5,1,1,2,6,1,1,4,1,2,5,4,3,1,3,4,3,5,4,3,3,0,0,0,3,2,1,2,4,1,4,3,2,0,3,1,2,1,4,6,3,4,4,5,2,3,3,5,4,2,2,3,9,1,4,3,2,3,0,4,4,0,4,2,5,3,3,2,2,4,1,0,4,1,2,3,3,7,8,5,5,0,3,1,1,4,4,3,2,3,2,6,1,3,2,4,2,1,5,5,5,2,4,4,5,2,2,2,4,4,1,1,0,1,2,2,3,4,1,1,5,3,1,6,0,1,15,4,3,5,5,2,3,1,2,2,0,2,2,2,0,0,9,2,0,0,4,3,1,1,2,5,3,3,1,0,2,9,1,4,2,2,1,1,0,5,2,1,3,0,7,2,6,4,7,0,3,6,0,3,2,6,3,2,3,5,7,3,3,5,2,4,6,3,5,1,1,4,3,10,2,2,3,3,5,1,5,3,3,5,5,2,6,2,2,4,0,2,1,1,4,4,1,1,6,10,3,7,2,5,0,4,5,2,3,1,2,3,2,1,2,1,0,2,1,7,3,2,3,3,4,3,1,2,2,3,2,3,1,6,2,1,1,1,4,6,2,4,2,0,3,4,3,14,5,5,3,1,5,4,0,6,1,3,5,1,3,1,3,1,0,1,4,2,4,0,1,3,4,2,2,1,3,3,3,1,2,3,7,4,4,0,9,0,3,0,4,2,1,4,2,2,1,5,0,0,2,5,4,1,1,2,5,5,7,2,5,2,4,2,1,2,2,5,2,3,7,0,3,3,0,2,1,4,5,1,2,4,1,7,3,3,6,0,3,1,2,4,2,3,1,7,10,4,2,3,5,3,0,2,0,8,3,2,2,4,0,3,0,5,1,7,1,1,3,0,2,2,1,3,3,1,1,3,3,0,2,1,2,2,4,4,3,6,5,7,1,7,4,0,12,1,1,2,2,0,11,1,2,1,3,1,3,2,0,8,2,5,0,2,1,1,3,0,5,5,4,3,2,4,5,11,0,3,2,3,3,1,4,6,3,2,4,1,2,1,1,4,8,4,1,0,3,1,1,0,2,2,6,8,5,9,4,2,4,2,2,5,4,8,1,1,2,3,3,5,6,2,3,3,1,4,2,6,2,1,4,2,0,2,1,6,4,2,1,2,3,3,8,5,9,1,1,0,3,1,1,2,1,0,2,2,3,5,2,2,5,3,0,5,2,5,3,5,1,4,7,3,2,0,0,0,2,1,0,1,1,3,3,3,6,6,1,0,1,0,5,12,6,2,4,1,0,1,0,5,5,5,1,1,3,3,0,3,6,1,6,2,1,1,1,4,4,1,2,6,3,3,9,5,3,3,4,5,1,4,3,2,7,0,4,4,1,2,3,6,2,1,4,1,2,4,2,2,3,0,6,8,5,3,2,2,3,0,1,6,3,2,6,3,6,3,0,6,2,5,4,1,3,7,1,3,0,4,0,2,3,1,0,1,1,1,4,0,2,8,7,3,4,0,2,4,2,4,6,5,1,2,0,4,2,3,0,5,2,3,7,2,6,3,0,1,5,6,2,1,1,1,1,2,1,3,2,0,3,2,6,6,3,4,3,4,2,0,13,5,3,3,1,8,3,4,8,3,5,0,4,1,5,3,0,1,2,1,3,7,3,2,6,6,1,1,1,2,3,3,4,3,2,1,4,1,3,2,4,4,3,4,4,1,3,2,3,0,2,3,2,2,5,1,2,4,2,2,7,8,1,1,2,0,6,4,4,3,1,3,2,6,4,1,2,1,0,1,3,0,2,0,4,0,3,0,3,5,1,3,0,7,3,4,0,1,6,5,3,2,2,2,6,6,4,4,5,1,4,2,7,0,3,2,3,1,3,3,2,4,6,1,1,0,3,2,2,4,4,3,3,2,3,1,1,0,0,4,6,4,7,6,1,0,0,12,2,1,2,1,5,3,4,6,3,3,4,2,1,2,4,4,2,2,3,3,3,1,1,5,1,3,3,3,4,1,5,2,3,1,4,0,3,4,1,11,4,6,3,3,4,1,6,8,3,4,2,0,2,4,0,7,0,4,3,3,8,2,8,2,4,2,4,2,1,4,4,0,4,3,2,8,3,3,2,4,0,4,3,3,4,1,2,5,4,3,2,3,2,3,5,5,3,5,4,3,5,4,3,2,2,1,1,6,3,1,1,3,2,3,3,4,1,6,4,4,4,2,1,4,3,5,1,2,2,2,2,6,1,1,0,2,1,7,6,0,7,4,3,4,1,6,11,2,4,0,1,2,3,2,3,1,0,0,2,4,1,3,5,5,0,0,1,3,2,5,5,5,0,1,4,1,3,6,3,2,4,1,2,1,0,2,1,1,4,5,6,2,4,7,5,2,2,2,2,1,2,2,1,2,3,5,3,6,4,3,4,1,2,0,5,0,3,2,0,8,6,4,2,2,3,0,2,2,3,3,4,0,2,1,1,0,1,3,3,4,0,3,3,2,5,5,3,4,3,2,8,1,2,2,5,1,7,6,1,2,3,0,2,4,1,6,2,2,2,0,1,1,3,1,6,2,3,0,8,3,3,2,3,2,6,1,3,3,7,4,0,3,5,11,0,5,1,3,2,7,2,2,0,5,1,5,2,0,1,2,2,5,1,4,3,0,4,7,4,2,5,6,5,2,7,1,1,2,7,0,1,1,8,7,3,0,0,2,2,3,8,6,2,3,1,2,1,5,1,4,2,1,8,2,5,3,8,1,2,0,3,4,5,2,0,1,4,3,1,3,2,3,2,2,10,5,4,2,1,4,1,3,3,4,0,1,0,1,2,4,2,6,4,5,4,1,4,4,2,3,3,7,1,1,3,7,3,1,8,3,3,3,4,1,2,5,1,5,2,5,1,0,2,5,1,3,1,7,1,4,2,1,1,1,6,2,6,1,6,2,16,3,1,1,4,3,7,1,4,0,0,1,4,4,4,2,2,3,3,5,7,3,3,2,4,1,5,4,2,1,1,4,2,3,0,1,3,0,2,1,1,3,2,3,6,2,2,1,7,3,3,6,1,1,1,5,1,2,5,3,6,2,0,2,3,5,3,3,1,3,1,2,3,3,0,3,0,4,6,6,7,2,1,4,4,3,8,2,4,3,2,2,6,0,0,6,2,3,2,6,6,2,0,0,6,6,8,0,3,4,2,3,5,4,0,1,2,2,1,3,2,5,4,2,5,4,6,1,3,2,0,0,3,5,0,1,4,2,4,2,1,3,1,2,1,2,2,12,2,3,4,1,1,9,4,4,8,3,3,6,5,2,2,1,2,1,3,0,1,2,3,0,1,1,8,4,2,3,8,3,5,7,2,1,1,1,3,0,0,1,4,7,0,4,5,3,2,1,7,2,1,3,3,3,2,1,3,7,3,4,7,2,2,2,4,3,7,3,5,1,6,1,6,3,1,1,6,5,2,0,3,2,4,1,3,2,4,6,3,4,2,1,4,4,4,11,9,2,3,4,2,2,1,1,6,3,0,11,4,2,1,1,2,6,4,2,1,1,4,0,2,5,5,3,6,3,1,0,6,3,0,2,2,0,2,1,2,2,0,4,3,2,2,0,21,2,5,5,5,1,0,0,6,3,1,1,3,2,1,1,1,3,2,1,3,4,3,2,0,3,1,1,1,2,0,8,2,2,2,4,2,2,1,6,2,1,2,1,2,2,4,0,7,1,3,5,0,3,2,0,3,3,7,4,7,2,4,5,4,2,5,3,2,6,2,3,6,8,3,1,3,2,3,3,3,2,0,4,0,2,1,6,0,4,6,3,3,2,4,0,2,1,5,8,6,6,0,7,2,8,6,1,10,0,7,2,5,3,1,1,5,3,2,5,2,2,2,3,2,0,3,3,0,5,3,5,1,1,3,3,4,2,2,4,2,6,3,6,1,1,3,15,1,3,1,2,0,10,2,1,2,6,0,6,2,1,2,1,2,1,2,3,0,1,3,2,2,0,4,3,2,0,3,4,2,3,3,2,3,2,4,0,0,2,0,2,4,2,5,2,2,1,1,0,8,3,1,6,2,2,1,8,2,3,3,2,6,0,2,3,4,5,2,0,7,1,2,5,6,3,1,6,0,2,2,1,2,2,1,3,4,3,3,2,2,0,3,2,3,8,6,3,7,2,1,0,3,7,2,5,0,1,3,1,2,7,3,4,1,0,5,3,5,5,1,1,2,2,3,2,1,8,4,4,5,1,3,2,1,2,2,2,4,3,1,1,3,3,14,2,3,2,1,1,9,2,6,1,7,3,4,3,2,6,0,2,2,3,2,3,5,4,8,6,2,2,4,2,2,6,3,1,2,3,1,6,1,1,0,2,1,1,3,2,2,2,3,2,1,4,0,1,1,4,2,3,9,1,1,3,1,4,1,4,4,2,3,1,1,1,5,8,3,2,2,5,3,5,1,4,4,5,5,5,1,4,1,1,1,3,2,0,2,5,3,2,3,13,2,2,0,0,2,6,3,0,4,0,3,0,3,3,3,2,3,1,2,1,0,2,5,3,6,4,1,5,4,5,3,2,2,6,1,3,3,6,3,2,8,2,6,2,3,4,2,24,2,1,1,1,1,6,2,3,1,3,4,1,2,0,8,2,2,0,4,3,4,1,1,1,4,0,1,0,6,4,3,3,4,2,4,3,5,1,4,3,1,1,3,5,6,2,1,3,4,4,0,0,3,0,4,4,3,2,4,11,6,1,1,3,4,3,3,2,6,3,1,0,10,3,1,5,5,2,2,4,2,3,3,1,1,5,5,1,1,1,4,2,7,4,1,1,5,7,5,2,3,2,3,3,1,4,2,5,6,2,1,4,3,1,1,4,1,2,4,3,1,0,1,3,6,4,4,7,4,0,2,5,3,3,2,2,1,4,5,6,2,3,2,2,3,2,13,4,1,2,1,4,3,0,3,0,5,2,3,5,4,1,1,0,2,2,2,5,4,2,5,5,0,0,4,4,0,1,4,4,1,1,4,3,1,2,2,5,3,0,7,1,2,4,3,3,1,1,2,3,5,4,0,4,4,1,6,6,3,5,4,3,1,1,3,3,1,7,3,4,1,2,4,2,3,2,1,2,4,2,2,6,4,1,5,4,2,0,1,2,4,0,5,1,2,4,7,3,6,4,4,3,1,3,7,5,2,8,2,3,3,3,5,1,5,5,2,4,0,4,3,1,3,5,2,2,1,1,5,3,2,2,1,0,1,3,2,0,5,1,1,4,3,16,1,2,1,4,4,5,0,4,2,2,0,3,3,0,1,3,2,2,4,4,5,1,3,4,5,1,1,2,5,5,7,4,2,0,1,5,0,4,5,3,3,5,3,3,2,3,4,4,1,1,0,0,3,1,2,0,3,4,7,7,2,2,4,1,0,2,6,5,5,3,1,1,8,2,2,9,3,4,3,3,2,2,5,3,3,2,1,4,1,1,2,2,3,4,2,4,2,8,11,2,3,4,2,4,2,2,4,4,1,4,1,3,4,1,4,5,1,3,3,0,2,9,3,1,2,1,3,1,0,4,4,0,0,3,3,0,0,3,2,2,5,3,4,2,6,4,16,5,2,2,1,2,8,0,6,1,0,3,2,2,2,1,3,1,1,2,1,2,2,2,3,2,2,2,5,5,0,5,2,4,2,1,1,2,4,7,3,4,3,1,2,6,3,0,9,3,1,3,1,1,0,3,2,7,2,5,8,5,1,12,3,2,1,2,2,8,4,3,0,3,3,4,3,1,2,0,5,3,5,5,2,2,5,5,1,2,3,2,1,0,4,5,2,2,1,6,7,1,0,4,0,3,0,1,4,4,0,3,5,1,3,3,2,0,1,4,1,4,2,3,3,5,4,7,5,3,2,0,3,1,1,2,1,2,5,3,4,3,2,3,4,3,2,10,1,3,0,1,1,1,2,9,2,4,3,6,3,1,5,0,1,1,0,6,4,1,0,7,5,5,1,2,1,6,0,5,3,2,7,2,0,1,7,1,1,2,5,1,4,13,2,10,3,0,3,2,0,4,2,1,2,4,1,9,6,5,9,4,4,1,1,1,2,2,3,2,9,3,4,1,0,1,3,1,3,0,2,1,3,2,2,5,4,5,0,2,1,1,5,2,2,5,13,2,6,2,8,4,0,6,8,8,5,4,2,1,4,4,1,6,3,1,4,0,2,3,2,0,7,1,3,2,5,4,1,3,3,0,0,1,0,2,2,2,5,5,2,1,0,0,10,8,1,3,4,1,9,3,8,1,1,3,2,2,4,0,1,4,2,1,2,6,1,1,4,4,2,1,0,3,0,10,2,2,2,1,2,1,0,3,2,2,3,2,2,6,4,0,4,2,8,1,2,1,3,3,1,0,2,5,7,9,0,4,2,5,2,8,5,3,4,7,3,3,1,1,7,1,6,2,3,0,3,3,2,3,6,1,1,0,5,2,0,2,4,1,2,5,5,4,6,1,2,2,3,3,1,5,6,2,5,2,1,4,3,2,6,2,2,4,4,3,0,1,5,4,4,2,1,1,4,3,1,1,2,5,1,0,3,1,4,1,1,4,0,2,1,11,6,0,3,3,6,6,1,1,4,2,1,1,4,4,5,2,0,1,3,5,4,0,4,2,2,1,1,2,0,1,8,4,1,3,5,1,3,5,2,1,2,0,2,4,4,3,3,4,3,4,2,3,8,1,2,3,4,4,4,9,2,1,3,6,5,5,1,8,1,4,6,4,7,3,2,4,2,4,1,6,5,2,0,2,4,2,5,3,0,2,1,3,0,2,3,2,3,3,3,1,8,1,0,3,1,3,4,4,0,4,2,6,4,4,0,1,1,1,3,2,2,2,3,7,2,4,4,0,3,7,3,2,7,2,1,3,4,3,0,3,2,3,2,2,1,0,17,5,3,0,2,5,5,1,3,3,5,4,2,2,1,3,4,1,1,2,8,2,0,7,3,3,3,1,1,3,5,3,0,5,0,3,1,2,0,8,0,4,2,4,5,4,2,0,5,3,1,3,3,2,2,0,1,2,4,4,7,2,1,6,9,4,2,3,2,6,1,6,2,2,1,5,8,4,1,1,4,1,2,4,3,2,5,5,6,2,4,7,10,2,5,6,3,1,4,8,3,3,1,3,1,2,2,3,4,2,1,3,2,2,3,2,0,2,4,1,3,3,1,3,1,2,1,4,2,1,1,4,4,2,1,2,4,7,0,2,0,1,3,1,2,3,0,18,3,0,2,2,4,7,1,0,1,2,4,2,7,2,0,2,4,3,3,3,7,3,2,0,3,2,6,3,3,1,3,0,5,0,1,3,0,5,0,4,3,2,5,0,0,8,2,7,4,2,1,7,2,1,2,2,0,0,4,2,8,6,5,7,3,3,2,5,9,3,6,7,7,4,2,7,2,1,2,2,3,1,2,3,1,3,7,12,8,4,2,4,0,4,2,5,0,4,6,3,9,2,6,3,3,4,5,3,2,5,8,11,5,2,5,4,8,6,6,11,4,2,2,5,4,0,4,7,0,4,0,5,4,18,3,4,6,0,3,2,8,4,1,1,2,2,2,5,9,5,7,5,5,3,3,2,4,8,4,6,3,7,2,3,0,5,4,1,5,3,7,1,1,8,7,5,4,6,7,6,7,5,1,6,11,6,2,9,3,3,11,2,5,3,3,9,5,7,1,8,3,9,5,3,16,7,0,2,3,4,3,2,6,4,2,7,1,10,2,6,3,5,9,6,6,4,1,2,1,7,6,0,0,11,3,4,1,2,5,2,5,3,3,1,4,3,2,5,0,2,23,3,0,8,0,8,8,7,3,2,3,4,5,3,0,3,1,7,3,4,6,6,4,3,5,4,3,1,3,3,1,3,1,2,2,1,3,7,5,0,2,8,1,5,6,11,10,7,2,3,6,4,7,1,7,1,5,8,5,0,4,4,5,8,5,6,6,6,7,4,5,11,13,2,2,3,2,4,6,4,0,2,5,2,4,4,3,3,6,3,3,8,3,3,2,5,4,2,1,3,2,1,3,0,4,4,1,4,6,2,4,7,8,4,6,7,4,18,4,4,8,1,1,7,4,4,8,5,3,3,1,3,4,3,2,4,1,2,0,8,6,2,3,0,0,10,1,4,2,7,5,0,2,5,7,2,2,5,8,3,4,7,9,5,2,4,9,1,12,1,5,4,9,2,3,1,2,4,6,3,5,4,9,3,2,4,3,3,12,8,6,2,5,1,3,5,4,4,1,4,1,5,6,4,5,3,5,5,1,2,1,6,0,5,8,3,3,3,5,0,3,2,3,8,5,5,2,2,1,5,4,3,5,4,21,2,3,4,5,1,8,5,4,6,4,0,6,4,8,3,1,4,4,5,8,3,4,2,4,8,4,5,2,4,3,1,0,0,5,12,7,0,7,5,7,7,0,10,9,4,4,7,5,8,6,4,2,4,3,2,1,10,1,4,0,2,4,3,1,11,4,0,0,3,9,12,5,4,1,2,0,8,4,6,8,0,3,6,6,7,8,8,11,4,3,2,3,5,3,5,2,2,6,1,1,9,1,1,3,4,6,4,3,4,1,2,5,3,8,3,3,25,7,0,3,3,5,4,3,2,6,2,2,1,2,1,5,6,3,4,3,1,3,1,4,4,3,1,5,2,0,4,4,4,7,9,0,4,2,8,6,12,9,3,5,9,7,8,9,4,3,3,1,7,5,2,2,9,5,7,6,5,7,5,2,5,6,4,3,0,3,6,15,6,3,1,3,0,0,5,3,4,3,6,3,3,5,6,3,4,1,6,7,5,1,7,3,3,3,3,5,5,2,1,0,5,2,3,2,1,3,8,8,4,7,4,8,1,18,1,9,2,1,4,2,2,5,6,1,2,0,3,7,1,4,2,2,4,5,8,8,8,4,0,4,1,9,3,2,3,7,2,6,8,8,0,3,5,5,4,2,1,5,7,3,11,6,3,8,9,7,12,3,9,5,2,2,4,4,4,0,11,6,4,2,3,5,4,3,10,8,5,2,9,7,4,5,8,3,2,5,3,0,7,4,7,5,1,2,8,7,7,0,0,3,5,7,5,3,0,6,2,3,1,2,10,8,3,4,3,7,2,2,5,3,17,2,0,0,3,7,1,8,1,1,4,4,4,3,4,3,5,4,4,5,0,2,5,2,5,7,1,5,1,1,3,4,0,4,1,4,0,3,8,4,8,2,4,4,6,8,3,14,2,7,5,2,7,11,7,2,5,2,5,0,2,5,0,4,10,3,2,4,3,10,1,14,5,3,2,3,1,3,0,4,2,0,3,8,3,10,4,7,6,4,6,6,4,5,0,1,6,8,0,2,5,6,3,3,2,2,4,0,5,1,3,10,7,8,8,3,3,15,4,4,1,5,5,4,2,2,3,5,0,7,2,7,6,0,2,10,1,4,1,4,2,4,4,2,2,2,3,7,1,2,3,4,5,4,9,8,6,8,1,2,8,7,6,4,9,2,6,3,10,4,4,4,2,7,5,4,7,1,9,6,2,3,3,4,3,7,4,3,14,10,1,4,0,4,2,4,2,2,2,4,3,3,2,9,3,3,2,8,9,4,1,3,4,5,2,2,3,4,5,7,4,4,7,2,1,5,4,6,7,2,6,2,2,8,9,3,0,1,7,3,5,7,1,8,4,6,4,3,7,2,2,1,5,11,5,5,6,3,4,3,1,3,0,5,1,4,2,5,3,4,8,1,5,1,9,2,3,4,5,7,10,5,4,3,10,4,4,2,5,5,3,3,1,5,5,9,6,7,0,2,3,9,4,5,2,13,8,5,8,5,1,1,9,5,3,1,10,5,4,5,3,7,9,4,7,4,3,5,5,8,4,3,3,1,5,4,4,3,4,2,1,2,7,1,2,1,2,0,6,4,4,17,2,3,0,3,0,1,3,5,1,2,3,2,2,7,14,2,2,5,4,2,1,2,7,3,1,3,2,5,3,8,6,4,3,6,1,7,4,3,1,8,4,5,4,11,14,7,8,2,3,4,5,2,5,6,2,5,7,3,0,0,5,2,4,2,5,2,3,1,3,6,11,11,1,1,4,4,2,6,0,1,6,5,4,4,2,5,9,4,2,6,5,5,0,11,5,5,4,4,1,5,2,4,5,0,3,5,1,1,5,0,4,5,3,1,4,7,23,7,3,2,2,4,3,3,6,9,5,7,4,3,4,4,5,1,3,10,3,4,3,0,5,2,1,2,7,1,3,2,6,3,1,2,5,9,10,5,5,4,5,7,7,6,3,7,1,5,1,9,8,5,9,9,6,2,3,2,6,1,3,4,6,3,3,6,7,3,2,13,7,4,4,5,8,5,0,10,3,4,3,5,2,2,5,4,6,4,3,4,2,1,5,4,2,4,5,4,4,3,3,2,4,5,5,3,8,1,4,7,1,5,2,2,4,19,2,0,3,2,5,8,8,3,2,6,5,3,5,3,1,3,4,2,3,1,5,5,4,5,6,2,2,3,6,5,2,4,6,5,1,4,0,5,3,4,3,7,8,6,4,7,8,3,6,11,4,6,0,4,5,9,5,0,13,5,5,4,3,2,1,4,1,5,5,1,12,3,4,3,4,4,3,5,4,0,1,4,6,0,8,8,1,2,3,4,5,2,1,6,5,2,7,7,5,2,10,5,0,8,2,9,3,7,1,1,1,4,6,1,5,4,25,7,0,7,4,4,2,7,5,2,3,4,3,2,9,1,3,3,2,2,5,2,7,4,8,1,1,3,2,3,1,4,3,2,2,3,6,3,5,4,9,3,1,6,7,6,2,8,2,3,1,6,4,8,4,5,9,7,1,3,2,3,5,5,9,5,1,5,3,2,2,11,12,4,2,2,2,6,3,4,5,2,1,3,5,3,8,8,7,6,3,7,4,2,5,4,1,6,5,3,6,0,2,0,4,9,2,2,7,7,5,5,4,2,6,4,4,15,3,1,4,6,7,4,2,6,2,2,0,5,5,6,4,3,5,5,5,5,5,2,3,7,7,5,2,5,3,2,3,3,3,4,1,1,0,0,5,9,0,8,10,6,6,4,3,0,5,3,3,4,3,4,7,7,8,3,4,3,3,5,2,8,3,5,5,3,3,3,13,9,0,2,4,6,5,5,2,2,1,7,3,1,2,3,7,5,3,7,0,4,4,5,4,4,4,3,4,9,2,3,2,4,0,4,4,5,4,6,2,3,3,7,6,6,12,5,7,3,5,4,2,8,7,0,2,1,7,4,1,5,3,9,3,7,3,4,7,0,0,11,3,1,7,5,4,2,3,6,4,0,2,7,2,5,9,3,5,9,2,7,7,6,2,5,6,3,7,4,4,0,6,6,0,3,5,3,4,3,5,4,10,8,10,0,7,15,10,9,0,3,3,5,0,2,4,1,3,7,4,0,3,10,7,4,5,5,4,4,4,3,4,2,4,5,2,5,2,5,6,4,5,6,2,8,4,4,0,0,1,3,0,22,5,1,1,6,7,4,3,2,5,3,0,5,3,1,2,2,5,4,15,3,4,3,2,5,8,7,1,6,0,3,2,4,7,3,3,1,0,3,3,7,4,2,7,3,2,8,6,2,3,3,5,3,4,5,2,4,6,4,5,2,9,3,2,15,1,4,2,9,2,7,11,3,5,1,1,8,4,6,4,4,4,1,1,4,7,6,5,9,0,3,3,4,1,2,4,4,6,5,2,7,2,1,3,7,3,8,3,5,3,2,1,2,1,2,3,3,22,6,0,0,3,1,11,2,9,4,5,9,2,4,6,1,7,4,6,7,0,4,5,1,5,3,1,2,5,3,1,3,4,1,3,4,6,5,11,7,5,5,5,4,7,4,7,7,3,7,7,3,11,1,8,4,6,6,7,0,3,3,6,6,6,2,4,0,5,8,7,11,15,3,2,4,2,0,8,5,2,2,5,4,3,3,5,6,4,5,3,6,6,5,4,4,3,3,3,3,6,1,1,2,5,1,3,3,2,1,3,9,6,3,4,6,3,11,5,3,6,5,4,5,2,5,2,4,1,2,3,1,5,9,2,2,9,4,4,3,2,2,11,1,2,8,3,4,2,0,1,6,2,5,5,3,3,9,1,3,4,12,3,8,6,4,1,7,0,12,9,4,3,5,7,2,6,3,7,4,5,2,0,10,3,3,1,5,19,7,9,5,10,3,2,7,5,2,2,5,2,2,1,7,2,0,5,9,4,3,5,2,4,0,7,3,3,2,3,1,4,3,2,0,3,1,0,2,5,5,3,3,3,1,18,5,3,1,3,4,6,4,2,6,5,0,3,1,8,5,6,7,7,8,4,3,10,2,1,5,0,4,2,4,0,1,5,0,7,1,1,11,4,1,8,7,5,5,8,11,4,6,0,3,5,2,3,2,2,1,6,6,1,4,2,12,9,10,0,4,4,0,8,4,4,14,4,6,6,1,6,4,2,4,2,3,3,3,3,6,5,3,6,2,7,4,5,3,9,4,3,5,1,1,7,7,3,6,2,9,2,4,1,6,4,7,8,6,0,2,5,15,2,2,3,7,3,3,6,1,2,4,3,2,6,1,11,4,5,6,3,0,2,7,6,3,0,0,0,5,0,3,6,1,1,9,5,5,5,4,6,4,5,4,2,11,11,0,2,0,3,2,8,4,9,4,3,9,7,2,6,5,4,5,3,5,10,1,3,3,6,5,15,4,6,4,6,3,2,9,0,2,5,7,6,7,1,5,2,1,7,3,1,0,0,3,2,2,9,4,2,6,2,1,1,3,2,6,2,6,6,5,3,4,5,3,6,7,29,2,2,5,2,5,1,5,5,2,3,1,4,2,1,5,2,4,3,6,3,6,5,4,0,7,4,3,3,0,10,1,1,3,4,7,3,0,12,1,11,1,3,6,6,8,6,5,3,4,2,5,7,5,2,4,10,12,7,3,3,5,6,3,3,4,3,1,3,0,1,13,10,3,1,8,5,6,1,6,6,2,1,4,3,6,4,12,6,2,6,1,2,3,4,4,4,5,5,4,3,1,2,2,5,2,6,2,2,4,0,5,4,1,1,3,5,18,3,3,1,4,3,1,6,6,9,5,6,5,0,7,1,4,4,3,4,3,4,1,1,2,5,1,1,5,11,4,8,7,2,5,7,3,6,0,9,8,2,0,9,8,7,11,9,1,3,1,8,4,8,2,4,2,1,2,1,0,6,0,7,2,7,0,4,4,2,2,23,7,6,0,8,3,5,5,0,1,1,3,10,6,4,4,5,4,6,2,3,2,4,2,0,5,6,1,4,4,3,3,4,2,4,2,2,3,6,1,0,1,6,5,1,0,27,1,4,0,4,9,5,3,3,5,6,2,3,3,5,3,4,1,5,5,3,8,7,2,9,5,7,1,5,7,0,3,9,5,3,2,3,1,3,8,15,3,1,10,5,13,6,4,3,4,3,1,3,6,4,3,3,9,6,1,7,2,2,3,7,2,5,1,4,3,4,12,3,7,0,2,6,2,2,3,4,6,6,3,1,8,5,8,7,2,4,4,4,3,2,4,2,7,6,1,1,1,6,0,3,2,4,4,2,3,7,3,6,5,3,5,6,29,5,0,2,1,6,5,5,7,2,2,3,8,1,6,3,5,12,1,4,2,1,1,4,4,4,2,7,5,3,9,2,9,0,3,2,4,8,3,3,3,3,2,3,6,9,5,7,3,4,4,5,4,4,2,1,3,2,3,4,5,6,6,2,5,3,7,2,4,0,2,16,3,4,7,4,8,4,4,5,4,4,3,6,0,5,4,9,2,4,3,4,4,5,3,0,4,6,1,2,8,0,4,5,6,5,3,3,5,6,3,8,1,2,5,11,4,25,6,3,5,1,2,4,3,3,3,5,2,3,5,4,2,3,2,2,5,2,6,3,9,2,1,0,4,2,2,3,2,4,4,3,12,4,5,5,3,9,5,4,7,8,8,5,5,6,5,5,6,5,4,8,3,5,7,3,6,2,2,1,2,1,2,2,5,5,3,2,19,5,1,6,4,0,5,5,6,3,2,3,2,3,4,7,3,3,2,10,6,4,6,7,1,5,2,4,2,2,1,5,3,2,7,5,1,7,8,5,2,0,4,3,3,1,24,9,0,6,2,5,7,3,9,7,1,0,5,2,5,4,12,6,6,2,5,0,3,3,5,9,0,1,5,0,1,4,3,3,1,4,2,4,3,3,7,4,3,8,17,7,11,7,0,4,8,1,3,5,3,2,5,4,2,4,4,5,2,0,5,2,1,2,2,4,13,13,12,0,4,4,3,9,5,3,6,1,1,1,4,4,1,5,4,2,1,4,2,2,13,5,3,5,0,5,1,7,4,2,5,3,3,0,4,5,3,1,5,1,2,6,0,29,4,3,8,7,3,9,1,5,2,1,4,6,4,9,4,0,12,6,13,7,4,4,4,3,0,0,1,1,2,2,2,1,2,4,0,2,0,3,2,15,6,0,8,9,13,5,7,3,2,4,2,7,0,6,1,12,8,0,8,2,9,5,8,4,6,6,7,2,4,3,10,5,3,1,6,4,8,7,1,5,5,0,6,6,2,5,6,4,3,3,3,7,2,10,7,1,2,8,2,1,6,2,5,3,2,4,3,7,0,4,0,6,2,3,3,2,24,1,1,5,2,2,5,3,3,3,4,4,4,2,5,0,0,0,5,1,0,4,10,0,8,1,1,3,3,2,5,6,5,1,4,8,2,4,2,6,8,5,2,10,11,6,7,5,1,3,2,7,8,7,7,14,3,5,0,2,10,4,4,4,5,7,1,0,5,7,1,17,9,4,3,0,1,1,2,4,0,2,2,1,0,5,5,4,8,4,4,11,5,1,6,5,5,5,1,2,1,5,6,1,5,3,1,3,2,5,8,6,1,10,7,4,11,20,1,0,0,3,6,3,4,3,2,6,4,1,5,2,5,4,1,5,6,3,0,4,6,0,0,2,2,5,1,1,4,1,9,3,0,12,6,2,0,6,3,7,7,11,7,10,7,3,5,6,3,5,2,1,2,4,6,0,2,4,4,5,0,2,1,7,8,6,1,3,13,5,3,7,4,3,13,7,5,1,2,3,7,2,1,8,6,6,4,6,3,0,4,7,2,1,4,2,4,6,1,2,0,3,3,2,11,3,4,3,3,5,2,1,6,2,15,2,2,3,7,2,5,1,0,5,0,4,0,0,6,4,5,3,8,8,5,1,10,5,8,5,0,1,4,4,1,2,6,6,7,4,5,5,6,6,10,4,3,4,4,6,3,2,2,6,7,4,7,0,7,1,4,8,9,4,4,1,0,2,3,6,6,0,2,7,6,16,5,4,2,3,4,4,6,1,4,6,5,2,2,8,8,7,10,4,2,4,5,5,8,8,1,0,5,1,4,5,4,5,4,3,3,3,4,9,5,6,1,7,6,1,8,23,2,0,0,2,2,2,8,2,3,2,4,6,9,5,1,8,7,3,6,3,0,4,0,2,3,6,2,3,3,10,2,0,3,7,4,2,3,0,0,9,3,3,8,7,9,10,6,1,7,6,7,7,5,7,3,6,7,4,3,1,4,4,1,3,5,6,9,9,1,3,15,7,7,2,4,5,1,1,2,8,3,4,5,3,4,4,9,0,3,5,1,8,0,9,2,6,2,1,1,4,2,2,3,7,2,4,2,5,6,5,3,0,3,5,5,7,21,10,0,3,1,3,7,3,5,3,5,0,5,3,5,2,6,9,3,4,1,5,4,2,2,2,0,1,6,4,2,0,2,2,3,2,2,0,10,1,8,6,1,2,2,11,11,5,0,6,6,8,9,3,4,3,8,5,3,8,6,6,3,7,4,2,8,2,2,4,4,13,8,7,2,2,8,6,4,1,4,7,9,5,2,1,5,7,0,0,4,2,3,5,4,0,0,5,0,2,5,3,1,4,8,4,2,2,2,5,4,1,13,6,4,3,5,27,6,4,0,2,5,3,4,11,6,4,2,1,1,9,3,5,3,3,1,3,0,1,1,1,3,1,2,5,2,4,4,2,1,3,6,0,2,5,3,13,3,5,9,11,6,4,14,0,4,3,4,7,6,6,3,5,8,3,5,4,2,2,1,11,0,4,2,6,5,5,15,7,7,5,3,1,1,3,1,7,3,5,4,2,7,6,3,4,2,3,2,1,3,2,1,4,1,4,2,6,4,12,0,1,6,9,0,5,3,5,10,6,4,10,4,0,15,3,0,1,4,7,5,2,1,5,6,3,1,0,2,1,3,2,0,2,5,1,10,4,5,4,0,6,4,4,1,4,4,3,5,9,6,0,1,1,9,14,3,8,10,4,3,3,4,6,2,2,5,3,3,0,6,5,1,1,7,5,4,1,2,3,7,9,3,2,0,15,13,5,0,3,2,4,6,3,9,3,3,7,2,4,4,2,4,0,1,5,5,0,3,4,6,3,2,2,5,2,10,4,5,0,8,5,2,7,2,10,6,3,1,2,4,23,2,2,1,1,4,0,9,4,6,7,2,4,3,3,3,3,2,6,8,2,4,10,0,5,4,1,6,6,1,5,4,6,1,3,3,5,3,8,3,11,5,6,2,11,10,6,8,4,5,5,5,6,4,4,5,5,11,1,6,4,5,4,4,4,3,5,6,0,3,5,14,9,5,1,2,1,3,3,0,2,0,1,7,5,2,2,2,3,5,8,3,2,1,4,4,3,4,2,1,3,6,3,2,5,0,3,4,0,3,3,6,3,3,2,1,7,22,3,2,7,3,6,3,6,0,2,3,5,8,2,3,3,7,5,4,6,5,9,2,5,4,1,1,1,3,4,3,3,1,5,3,4,2,4,1,13,18,4,10,10,6,7,9,4,3,1,2,5,4,6,4,7,13,4,2,0,3,5,1,4,6,3,4,1,2,5,6,8,13,3,7,6,5,6,3,0,1,4,7,4,11,6,0,4,2,6,3,4,2,9,1,4,3,8,4,1,3,3,3,9,4,3,4,1,4,4,4,6,2,0,10,3,5,17,3,0,2,7,0,1,5,4,5,0,5,1,6,1,1,6,4,2,5,10,0,4,2,6,3,3,1,3,3,0,10,7,8,4,2,2,5,2,7,7,3,3,6,2,5,8,9,1,2,5,8,6,6,5,8,9,4,5,1,0,5,4,2,9,0,7,2,8,2,1,6,8,7,1,4,0,5,5,5,4,3,1,3,3,4,6,6,9,2,4,4,6,2,5,4,5,0,1,2,7,4,3,1,2,2,2,6,4,4,6,4,3,1,5,1,4,18,6,5,4,2,8,9,3,6,4,0,2,4,5,3,1,5,3,5,3,5,7,3,2,9,7,3,3,8,1,4,2,4,5,0,2,1,11,7,1,10,3,2,4,8,10,4,6,4,8,4,9,13,5,1,5,5,6,8,2,3,3,4,7,3,1,5,9,6,3,2,15,8,3,2,5,6,5,5,3,1,5,4,3,4,3,6,2,2,8,1,1,4,5,3,3,4,7,2,2,6,5,0,3,1,7,3,7,2,2,5,6,2,0,6,2,6,25,3,4,4,6,2,2,5,4,2,2,3,0,8,2,4,7,5,2,1,4,8,4,0,2,1,3,11,2,0,10,1,3,0,3,0,2,5,0,0,11,6,0,6,8,5,5,6,2,7,6,10,6,4,2,4,5,6,4,7,2,7,0,2,7,2,6,3,7,7,4,20,14,2,10,3,4,5,7,4,4,1,3,3,3,2,4,3,5,4,1,5,2,2,3,5,2,6,3,1,3,4,2,7,3,2,2,3,2,7,3,5,0,3,3,1,2,22,2,5,5,2,4,7,2,5,1,8,1,7,4,8,6,4,3,6,5,6,3,1,2,2,7,3,0,2,2,1,2,3,3,5,3,4,5,2,1,9,3,1,7,6,6,11,5,5,6,6,4,11,2,5,1,2,3,7,2,2,2,0,6,7,5,8,6,0,4,3,12,9,2,6,3,4,1,3,6,3,2,4,7,3,3,2,8,2,5,4,3,1,3,5,3,7,7,8,2,5,5,3,1,6,0,6,3,3,4,4,4,4,3,4,5,4,19,6,3,7,5,2,1,4,9,2,2,0,7,6,6,1,5,4,5,5,7,3,6,5,2,0,1,6,2,2,1,5,4,2,2,5,2,3,4,3,5,3,4,8,4,8,5,9,4,4,1,4,3,2,2,3,4,7,5,1,2,4,2,1,3,5,11,3,7,7,4,9,9,2,7,5,6,6,7,5,3,0,5,1,6,2,2,0,4,3,5,8,8,2,4,2,3,3,4,7,4,8,2,3,1,7,0,5,4,4,3,0,3,9,5,4,4,25,2,2,2,6,4,3,7,6,7,6,3,0,5,0,2,1,4,1,8,10,0,3,4,9,1,5,0,3,3,3,3,1,7,6,1,5,2,5,2,8,5,3,5,3,5,3,6,3,1,3,9,7,4,5,5,6,2,6,4,2,1,3,3,3,2,6,3,4,9,4,17,10,3,1,3,7,3,5,7,1,4,9,2,5,4,5,10,2,3,4,4,4,1,4,2,6,11,1,1,3,2,4,1,11,3,9,1,4,6,2,3,4,3,3,2,2,13,5,7,1,2,2,4,4,7,4,8,7,4,1,2,1,2,2,2,4,3,4,2,8,7,2,0,3,3,3,1,4,6,4,3,1,5,3,5,11,5,11,5,7,5,8,6,4,4,1,9,4,4,6,6,5,3,6,0,2,10,1,0,10,4,4,3,5,6,2,2,12,6,3,2,5,4,3,9,7,2,4,5,3,6,5,8,6,2,1,8,3,5,2,3,2,6,4,0,4,5,2,0,3,6,5,3,2,1,8,2,5,7,4,3,1,1,17,5,0,7,2,4,8,2,4,1,4,3,3,1,4,6,3,5,6,3,3,1,6,4,3,5,2,5,2,1,6,3,2,6,5,4,7,1,5,5,8,7,6,10,6,2,5,12,0,6,3,7,6,4,4,3,5,10,2,8,0,4,7,5,3,8,8,7,2,4,7,15,8,3,1,7,0,8,5,4,4,5,2,8,3,6,6,4,1,4,4,5,4,4,1,2,2,5,1,0,4,5,4,5,3,4,5,4,1,2,1,3,2,4,2,5,5,18,1,3,3,2,3,2,6,0,3,2,4,2,7,0,1,4,2,0,5,1,2,10,6,3,3,5,1,3,6,8,4,3,1,2,3,7,3,7,10,7,2,6,3,6,7,1,5,3,3,5,6,6,6,2,2,7,3,2,7,3,5,7,5,2,1,10,2,5,7,4,9,6,4,0,9,4,10,3,4,1,5,6,8,3,4,6,9,9,3,3,7,1,2,1,0,2,1,0,4,4,2,7,4,4,4,5,2,3,2,5,7,5,3,0,6,4,18,3,6,11,6,6,8,4,3,8,3,5,2,1,2,7,1,2,4,8,4,4,3,8,2,3,4,3,2,3,1,1,3,1,7,3,6,3,1,1,10,0,3,10,11,5,6,7,5,3,5,0,4,5,5,3,7,6,2,5,4,5,4,4,4,2,3,8,4,2,1,7,10,4,2,0,4,1,3,1,3,1,2,5,4,2,3,3,5,4,2,3,4,7,2,6,2,7,7,8,6,3,7,2,3,3,6,3,4,2,5,1,3,3,7,7,7,11,6,5,0,9,8,7,2,8,3,1,1,3,9,1,1,4,8,2,4,2,7,4,3,4,8,2,7,3,4,3,1,3,4,2,2,3,4,9,2,10,3,3,6,10,5,3,9,2,0,3,1,7,5,4,3,7,5,3,3,9,4,3,4,4,7,4,9,4,0,4,8,9,3,2,5,6,2,3,0,2,2,2,4,2,5,6,13,3,4,5,7,3,5,5,0,3,6,6,12,8,2,2,3,3,5,1,4,1,2,3,6,1,2,1,6,4,25,4,2,0,0,5,2,2,2,9,7,1,2,1,4,1,0,4,10,6,2,2,3,4,5,4,5,8,7,6,4,4,0,7,0,2,2,3,6,5,10,6,3,6,5,7,9,9,0,3,7,3,3,3,2,2,4,10,2,6,6,5,0,4,8,5,3,3,5,2,4,12,6,3,3,2,7,0,4,2,4,4,3,5,1,1,6,1,2,3,6,4,3,0,6,0,11,2,1,4,4,3,2,4,4,5,9,3,8,7,3,0,3,0,0,11,3,19,4,5,1,3,1,8,4,11,5,5,8,3,5,2,5,2,4,1,7,1,2,5,4,2,7,5,2,3,4,6,4,1,8,4,0,2,0,7,9,12,2,6,5,11,11,4,6,1,4,10,4,8,8,1,1,0,15,4,2,4,3,5,6,1,5,2,2,7,0,2,15,9,8,1,7,2,5,4,4,5,2,4,4,0,3,1,4,3,3,7,4,10,3,2,5,4,2,2,8,5,6,1,0,1,2,0,6,0,6,4,5,3,1,3,1,4,22,4,6,2,4,5,5,2,0,6,4,5,7,5,8,2,2,1,10,7,2,3,9,3,4,4,4,3,2,2,2,4,0,3,5,3,4,6,1,3,4,2,9,3,7,4,9,7,1,6,6,3,7,4,5,0,2,6,9,1,7,5,2,5,0,8,5,11,5,6,5,6,5,0,4,2,3,5,1,0,2,6,6,2,3,8,2,3,4,8,1,3,2,4,3,6,0,3,5,1,3,9,2,7,24,7,1,6,5,1,3,4,6,1,5,6,1,3,5,3,0,5,0,4,1,1,7,2,8,5,11,2,3,7,3,3,2,2,5,4,1,2,4,4,1,7,6,1,6,6,3,5,4,5,3,9,5,5,2,4,7,2,1,6,0,0,0,6,4,4,3,5,5,4,8,5,5,2,7,5,0,4,3,2,3,2,7,3,4,4,2,0,4,2,5,16,3,3,8,1,3,3,10,1,8,5,4,5,4,8,0,0,1,8,6,2,2,9,2,7,3,0,1,2,4,7,4,2,2,8,4,2,17,3,4,4,3,9,6,3,7,6,1,5,5,1,3,2,3,7,0,0,4,7,1,3,2,4,8,6,7,2,5,9,1,4,5,2,6,4,1,4,3,2,8,2,9,3,5,8,2,10,1,4,3,2,2,3,7,2,4,0,2,2,5,8,2,3,5,4,10,8,4,4,3,3,3,2,1,3,4,7,0,6,7,2,8,1,4,3,4,7,1,13,4,0,4,5,4,2,10,5,10,7,4,3,3,5,2,8,1,3,4,3,6,0,1,11,4,1,1,3,0,6,3,3,3,6,4,10,17,6,6,2,9,2,4,5,1,3,7,4,3,3,5,1,2,6,5,2,3,8,10,9,3,1,9,4,3,3,4,4,2,2,5,4,3,8,6,1,4,1,8,4,3,1,1,3,5,1,5,8,4,3,5,1,5,2,1,0,1,1,3,3,3,4,4,4,7,7,10,7,6,7,7,6,8,4,3,3,3,3,2,1,4,4,5,1,0,4,2,8,2,4,1,8,7,2,9,4,5,2,2,7,9,6,2,1,6,5,7,5,0,2,5,1,1,0,0,1,4,4,1,5,7,3,5,5,20,3,2,1,5,1,8,3,1,9,6,3,2,1,4,2,3,7,4,1,2,5,6,2,3,7,9,6,2,1,1,2,2,2,6,2,3,0,5,9,6,5,12,1,8,3,0,2,2,3,3,11,5,2,4,7,3,4,1,4,5,4,4,9,1,3,3,5,11,10,6,7,2,4,6,8,4,4,6,3,3,8,6,1,3,1,2,5,6,7,5,11,2,8,1,5,3,1,4,0,2,4,6,0,9,3,3,9,4,2,4,4,2,3,6,2,5,2,2,4,4,3,1,5,8,5,9,1,24,3,0,3,3,3,3,6,1,3,4,5,4,3,4,4,4,0,1,2,2,2,7,5,0,6,7,2,3,4,4,2,5,1,2,3,2,4,2,3,4,3,5,3,5,1,6,4,3,6,9,6,4,4,7,6,3,0,3,4,3,4,6,2,6,6,1,5,7,5,9,9,2,3,4,6,7,6,5,5,2,8,2,1,6,3,2,4,5,3,3,12,2,5,3,5,3,2,4,0,6,5,7,2,3,2,2,2,4,4,6,3,4,5,4,7,6,2,3,1,1,7,2,2,3,6,2,5,16,3,7,3,3,7,5,1,0,2,3,3,3,3,1,3,7,10,1,2,2,3,6,3,4,0,6,3,4,3,5,8,2,3,4,4,3,11,6,2,6,8,9,2,8,1,5,3,3,2,7,2,4,6,1,5,7,1,5,4,3,2,0,3,4,10,0,5,10,3,2,8,6,1,6,3,6,4,5,5,3,3,2,3,6,5,2,2,2,4,5,8,5,3,4,4,6,0,9,2,7,4,8,4,2,3,3,5,5,6,1,1,7,8,4,3,2,7,0,1,5,7,3,8,1,3,3,0,13,3,5,2,8,5,10,1,0,3,3,5,2,5,7,2,7,3,4,1,5,2,1,6,2,4,9,0,1,6,13,4,1,3,4,0,5,3,3,6,5,3,5,2,4,0,3,8,2,1,6,8,6,9,6,10,4,3,1,2,3,3,1,4,4,5,2,4,4,2,8,9,3,1,5,9,5,10,4,8,2,8,7,5,4,3,7,3,6,11,1,12,4,3,3,4,5,2,2,3,8,11,10,7,3,3,0,2,3,1,3,7,4,2,4,3,0,2,7,0,0,0,0,4,2,8,2,3,20,2,6,5,6,3,1,3,6,5,3,2,3,2,4,1,0,4,1,5,5,7,5,2,7,7,10,5,1,1,8,4,3,2,4,8,5,3,1,5,7,4,4,5,2,0,3,3,3,5,2,3,5,1,3,2,2,4,4,2,4,4,5,3,2,6,1,9,12,7,9,6,3,1,0,4,6,3,7,6,5,6,8,3,4,3,0,6,0,6,3,17,5,1,4,6,3,6,2,0,3,3,9,8,0,4,3,1,5,5,0,3,5,2,5,4,2,1,6,5,4,4,1,7,5,3,2,1,20,3,3,6,7,5,6,3,5,3,0,4,4,4,1,3,1,8,4,5,6,0,3,6,2,4,14,3,4,2,4,6,1,6,4,6,0,10,0,3,4,3,5,2,6,1,0,6,1,0,3,6,3,2,3,1,5,1,5,1,6,5,2,9,5,1,3,4,8,6,8,4,6,4,4,6,3,6,4,5,2,6,5,0,1,5,4,3,2,4,3,10,3,2,5,5,5,2,8,4,5,3,5,0,7,3,5,5,1,2,11,1,11,5,2,4,4,3,1,2,1,5,2,4,1,5,2,3,23,4,6,6,5,0,2,8,7,5,1,4,2,4,4,0,3,6,6,4,1,5,4,4,6,6,12,3,1,9,3,1,1,4,2,5,9,6,4,5,5,7,8,3,2,2,3,5,2,7,4,4,5,0,1,4,5,5,1,1,0,0,1,5,2,2,5,8,10,5,10,5,3,3,7,3,4,11,4,4,0,5,10,3,3,5,6,7,8,4,6,10,8,2,3,0,0,5,3,3,1,5,8,2,1,3,2,4,2,4,5,0,5,2,2,8,2,4,1,4,6,4,2,6,2,6,3,4,23,3,4,1,4,7,2,4,7,2,5,5,0,6,1,2,5,3,1,4,2,10,4,2,1,3,7,4,4,5,2,1,3,6,4,3,2,4,2,6,3,4,11,2,2,2,1,3,5,9,2,13,2,2,2,0,6,4,2,2,3,3,1,5,5,4,2,8,8,8,7,4,2,6,5,2,2,7,1,0,8,9,5,3,4,3,2,0,3,7,1,15,5,5,5,5,1,10,7,2,4,1,4,8,2,4,4,5,6,8,7,3,5,4,2,2,7,4,2,3,5,7,2,8,1,2,6,5,20,1,8,2,6,2,2,3,0,0,3,9,7,5,2,0,3,1,7,2,3,5,4,2,3,1,15,5,3,6,6,5,1,4,1,5,6,3,1,4,2,3,1,2,7,1,3,1,3,1,4,7,4,4,5,6,4,2,3,2,1,1,5,4,2,2,3,2,12,4,7,4,4,1,7,4,3,7,5,1,3,7,6,1,4,3,2,4,6,1,3,12,4,2,2,3,3,3,11,1,2,3,0,5,3,0,3,9,7,3,2,4,2,0,1,5,3,5,3,3,6,2,3,10,2,1,1,7,23,3,7,1,5,0,7,4,1,4,3,2,4,4,0,6,3,3,2,2,4,3,8,10,4,2,13,7,4,1,7,4,4,6,1,5,6,5,5,3,4,1,9,2,0,3,1,8,3,5,7,9,1,4,2,7,2,0,2,3,5,2,3,6,3,8,7,8,12,9,3,5,2,5,2,1,1,7,1,1,3,9,3,2,3,2,3,5,5,6,4,13,4,2,2,5,1,3,5,3,5,6,7,4,3,2,3,0,0,8,9,1,1,6,3,5,6,3,4,2,6,3,2,6,7,5,1,1,20,2,6,1,2,0,2,2,4,2,3,3,4,6,1,3,7,2,0,10,3,4,4,8,3,5,8,3,1,6,2,3,9,3,3,4,3,4,2,2,4,6,5,4,3,1,4,6,8,5,8,6,4,4,5,0,4,2,6,4,4,7,5,6,4,4,2,6,13,6,4,4,1,2,1,4,2,3,2,2,3,4,7,2,5,2,1,6,3,4,6,13,1,2,6,8,3,5,8,4,6,6,5,0,2,2,5,1,5,4,4,0,10,5,6,6,2,2,1,6,8,2,4,12,6,1,3,4,20,5,6,2,7,3,1,1,4,4,9,6,3,3,2,5,2,6,5,0,3,1,3,6,2,0,9,3,2,2,11,4,5,3,3,4,2,2,5,4,5,3,4,7,4,5,6,6,3,7,1,6,4,1,2,2,7,2,4,2,7,3,5,3,1,0,1,7,9,11,6,8,1,5,4,8,3,6,1,2,2,7,4,4,5,5,3,3,4,7,3,18,1,5,4,2,3,4,3,7,1,6,5,4,5,4,2,5,6,7,9,2,4,0,4,5,2,1,7,8,12,7,2,1,2,3,4,0,24,6,1,3,0,2,3,3,5,2,3,0,5,3,2,4,2,0,1,2,4,2,2,3,3,4,10,5,2,6,10,7,3,4,0,6,4,3,4,1,0,4,7,2,11,3,9,2,1,3,4,5,1,4,5,1,1,3,1,0,3,2,4,4,6,3,4,6,9,4,10,7,5,3,8,6,6,4,7,5,5,10,2,1,2,3,6,3,1,4,3,6,4,5,2,2,5,3,7,6,1,2,2,1,6,2,3,2,3,3,6,4,1,3,4,4,1,5,1,8,5,1,0,9,7,6,1,2,16,1,4,4,3,4,2,3,3,1,3,3,4,5,8,4,4,3,6,0,4,1,1,2,4,3,10,6,2,0,1,8,8,6,1,7,5,1,3,7,4,11,9,3,2,3,1,4,5,6,3,7,2,2,3,3,8,5,4,4,7,0,1,5,1,3,10,6,8,1,10,3,7,4,7,1,5,7,3,2,3,6,3,0,0,2,4,1,1,4,11,10,7,2,6,4,3,1,6,3,3,3,3,3,3,3,5,7,4,7,4,4,5,5,7,3,4,3,0,1,0,0,4,3,5,5,5,3,27,5,7,7,3,1,4,9,7,3,5,2,2,7,1,7,2,4,4,5,5,3,3,4,4,6,10,9,4,10,1,2,7,0,4,6,2,6,3,1,7,2,7,2,5,0,2,7,2,4,5,1,3,4,3,0,3,3,0,4,6,1,3,4,3,1,3,11,11,2,5,3,3,2,4,4,0,8,4,3,2,5,6,5,2,5,5,4,2,1,3,11,2,8,0,1,5,4,7,0,2,1,4,2,3,1,7,11,6,6,5,4,7,4,3,4,2,2,5,2,5,1,2,2,4,8,5,4,20,4,7,6,7,4,8,5,2,3,3,6,3,3,3,5,4,6,1,2,5,2,4,4,2,3,6,2,2,0,4,3,9,4,3,6,2,2,2,3,5,1,3,9,5,2,5,10,4,3,7,3,5,2,5,1,7,4,1,6,2,2,4,3,6,1,4,6,8,7,6,5,5,3,4,6,4,7,2,4,8,5,3,3,3,0,4,1,0,8,6,9,0,5,3,4,3,7,3,2,4,7,5,1,8,5,1,9,8,5,1,2,5,5,4,4,1,1,2,5,1,4,1,4,1,6,3,2,20,3,1,3,5,6,8,2,5,4,3,3,3,2,6,5,5,5,1,4,0,4,4,4,4,2,15,3,2,4,1,3,2,8,2,5,5,4,4,2,6,11,8,3,7,5,4,11,1,5,3,5,2,4,4,2,1,4,2,1,4,1,6,3,2,1,3,5,10,6,11,14,5,5,6,7,6,2,2,2,3,4,5,0,5,4,1,2,0,5,3,14,8,2,4,6,0,1,10,5,1,2,2,0,8,4,3,14,3,9,4,2,4,4,4,4,0,2,1,4,2,1,5,6,3,3,1,3,24,2,2,1,5,5,5,4,3,8,2,2,0,5,2,3,11,9,3,4,6,4,3,6,3,3,9,3,1,3,4,7,2,2,2,1,0,1,0,7,1,4,10,1,3,5,4,4,4,7,9,2,5,3,3,2,7,4,5,2,7,0,1,3,0,2,3,7,5,1,4,6,3,5,5,1,4,10,3,5,2,1,4,3,5,6,9,5,2,3,3,15,1,4,3,1,1,2,6,1,6,2,6,3,3,1,5,1,5,8,2,5,4,3,1,2,9,3,8,2,0,3,6,2,7,0,2,8,20,5,3,4,0,10,2,5,0,5,8,3,0,5,3,2,5,4,5,5,2,0,5,3,3,6,9,4,7,4,3,3,4,9,0,3,3,4,4,6,7,6,5,1,3,5,6,3,6,2,3,7,5,5,6,1,6,2,2,1,6,5,4,6,2,2,4,4,9,1,9,6,2,2,2,5,2,0,6,9,1,3,5,6,6,7,6,5,6,6,2,11,3,6,4,5,4,1,7,6,2,2,4,8,3,3,1,6,3,9,2,3,3,5,1,0,3,7,5,4,5,0,5,2,6,5,2,5,26,2,1,3,3,5,1,5,2,5,3,2,4,6,2,7,2,3,12,3,3,1,3,1,4,1,6,6,8,3,3,3,8,3,6,6,3,3,2,1,3,1,7,4,4,1,2,6,1,7,9,6,3,5,3,5,5,1,2,0,1,4,6,4,1,5,2,1,9,2,11,5,4,3,6,2,4,4,3,0,4,7,6,1,1,10,4,2,4,7,2,6,7,3,1,2,7,1,9,2,8,5,6,7,2,0,7,4,5,1,4,9,5,4,6,3,2,4,2,2,1,3,2,3,0,5,8,5,29,1,6,4,2,4,6,5,3,2,5,5,2,4,3,7,10,4,1,2,2,2,1,4,4,0,10,1,6,5,7,1,2,4,2,7,4,4,2,2,8,2,4,1,6,4,3,1,5,3,6,4,5,5,3,3,2,2,2,4,3,5,6,6,0,5,4,8,7,3,4,9,6,6,4,4,1,1,3,6,2,3,2,3,3,1,4,6,1,2,1,11,1,8,4,2,2,5,7,1,5,5,4,3,1,7,6,2,4,4,2,3,3,1,3,10,3,1,9,3,4,0,9,4,8,2,3,3,19,3,3,3,0,0,1,5,0,2,4,4,7,1,4,9,6,7,1,6,3,5,1,2,2,5,8,7,3,2,7,3,7,2,6,6,6,4,7,0,2,7,6,3,6,6,0,7,4,2,3,8,5,6,2,5,2,7,2,2,3,0,4,5,4,8,7,6,5,2,3,8,2,5,7,6,4,3,4,6,1,6,2,0,4,4,3,1,2,0,7,4,7,4,4,1,5,2,5,1,4,9,2,4,0,2,6,3,4,3,2,0,5,8,6,5,7,2,1,3,4,0,1,4,2,5,6,4,15,1,5,3,7,1,3,6,6,9,4,6,3,7,7,3,3,4,2,5,5,3,2,6,2,4,8,7,2,4,10,2,6,2,6,3,1,4,4,2,0,9,5,4,6,5,4,4,6,9,5,6,3,1,2,4,6,3,3,4,2,4,9,5,10,1,1,5,11,3,6,9,1,2,0,3,2,7,2,8,3,11,4,7,2,6,3,4,7,7,1,8,1,4,2,4,4,0,11,4,10,3,9,4,9,2,2,6,3,2,2,8,5,4,1,0,3,2,5,0,5,5,2,2,8,7,2,3,16,0,0,5,5,1,4,1,2,7,1,5,1,11,3,3,2,6,3,1,6,3,5,4,2,3,5,4,7,2,4,5,0,3,3,2,1,0,3,7,1,5,8,6,4,4,4,2,7,9,4,6,4,2,4,4,8,1,6,1,4,1,7,6,5,3,2,5,13,6,12,4,5,6,4,5,7,4,2,4,2,5,4,1,7,2,4,4,1,4,3,18,4,1,4,0,1,2,5,4,4,3,5,6,5,6,3,6,4,5,2,5,3,2,5,6,1,3,4,4,2,3,4,2,3,2,3,3,18,10,6,10,6,5,6,0,1,4,5,6,4,8,2,3,0,1,3,3,3,3,5,2,2,4,11,6,4,1,1,5,3,1,3,4,2,3,5,0,8,2,2,1,3,2,8,6,1,5,6,5,3,2,5,5,7,4,1,2,3,3,7,3,2,6,2,5,8,7,6,9,7,5,7,3,5,7,7,4,4,4,7,2,3,3,10,4,0,7,4,9,4,3,4,3,2,1,7,7,3,2,4,1,2,2,4,4,0,6,5,5,8,9,0,1,0,1,4,4,4,2,6,1,0,4,6,5,15,2,6,3,8,5,2,5,4,3,1,5,0,4,4,3,5,2,2,1,7,6,11,2,2,3,5,5,2,1,7,2,5,3,3,5,6,4,4,4,2,4,9,4,2,4,4,4,2,9,6,3,2,1,2,5,5,0,0,6,5,1,4,7,1,7,3,2,3,4,9,6,5,5,6,4,3,8,6,6,1,4,4,7,5,5,2,4,0,4,0,12,7,2,0,5,2,3,3,6,2,3,5,2,8,4,1,2,7,5,4,0,5,6,2,4,1,7,5,8,5,4,3,6,2,3,1,5,10,3,7,2,2,2,5,5,4,2,1,3,2,4,7,4,3,6,7,6,2,2,4,6,4,4,11,6,4,1,3,6,2,6,2,7,3,5,3,5,3,2,5,3,6,3,7,3,1,5,8,3,5,1,2,2,5,2,5,5,4,0,4,8,5,3,6,6,5,3,3,9,3,4,3,6,3,3,6,2,4,6,5,0,3,6,5,7,7,3,4,8,1,2,8,5,5,7,5,6,2,1,2,1,1,2,1,4,3,7,6,4,0,3,8,4,4,5,4,2,7,4,2,6,1,5,8,0,15,4,3,3,8,4,6,2,1,2,0,2,6,6,4,4,3,1,2,0,3,4,0,7,0,7,10,5,6,2,8,0,4,5,3,5,2,3,6,2,1,6,4,3,3,7,3,8,6,2,5,5,5,6,2,1,8,5,5,5,8,1,2,9,8,3,1,4,9,2,8,5,6,2,6,8,3,7,5,3,3,6,7,7,7,3,0,1,1,2,10,9,4,6,7,7,3,5,8,5,6,5,1,2,1,8,3,1,0,8,6,6,5,4,3,3,3,1,7,2,5,3,1,1,4,3,7,4,20,1,8,5,1,2,0,1,1,4,3,5,5,2,2,5,6,1,2,3,1,2,0,7,6,10,3,5,2,0,2,4,3,1,0,5,2,5,9,1,1,7,8,9,2,2,2,6,0,10,4,6,7,4,1,8,8,1,5,4,0,4,4,5,2,1,2,6,4,6,8,3,3,5,8,5,3,5,4,6,3,3,8,1,1,2,3,2,0,5,2,14,2,4,4,5,7,4,6,4,5,1,2,4,5,1,4,4,2,3,3,3,7,0,2,6,0,5,5,6,10,1,0,6,2,7,3,0,23,7,7,7,5,7,0,8,0,6,5,0,3,1,3,3,6,3,5,4,0,4,2,6,0,3,7,7,2,2,6,6,4,2,8,6,10,5,2,6,2,4,6,5,4,5,2,4,3,5,5,2,2,4,5,3,3,1,6,0,9,5,5,3,1,1,1,4,9,4,7,4,6,1,5,5,3,3,7,3,2,4,4,5,5,5,4,4,3,2,2,8,5,1,6,4,7,0,5,8,5,1,1,1,4,3,2,2,6,1,7,2,2,7,7,3,3,3,4,0,0,0,5,11,0,4,5,5,16,1,5,3,3,5,3,7,2,3,4,3,7,10,13,5,5,0,0,1,4,5,2,2,4,6,7,6,5,2,7,3,5,4,7,2,3,1,5,6,3,4,3,5,7,3,3,6,7,4,4,3,1,4,5,6,2,2,4,2,1,5,5,5,6,4,5,6,10,4,4,7,4,1,4,5,3,11,6,1,3,7,10,7,2,1,10,1,0,8,7,6,6,7,3,4,1,2,5,5,6,2,6,2,8,3,6,3,0,7,4,2,2,3,3,4,6,2,4,0,2,5,5,4,2,7,5,5,18,2,5,4,5,2,8,5,1,7,2,4,2,3,2,0,5,5,4,3,1,0,2,3,7,5,11,4,6,5,2,4,4,2,1,4,7,4,3,2,6,3,8,1,2,2,8,3,7,0,1,6,5,0,3,3,3,3,3,3,7,5,4,1,2,2,6,9,7,3,2,5,3,0,3,9,5,2,5,0,3,3,2,3,0,5,6,4,3,4,0,9,3,5,2,4,5,3,8,5,2,6,5,1,6,3,5,3,3,9,8,4,2,5,5,5,7,6,3,8,2,2,3,2,5,6,2,6,22,5,1,3,3,2,4,7,7,6,1,4,3,6,6,0,3,2,5,3,4,2,5,4,1,4,12,2,5,2,3,3,2,3,0,4,5,2,1,6,2,6,6,2,7,6,6,2,3,6,2,6,3,5,5,4,4,1,6,8,0,4,4,6,2,5,2,5,6,4,4,5,6,1,2,3,1,5,5,4,3,9,1,4,5,7,1,4,2,2,3,8,2,2,5,1,1,3,8,7,4,6,2,1,2,2,4,1,6,4,4,11,3,4,8,5,5,4,0,1,4,4,7,3,2,4,0,3,24,6,3,6,5,2,3,4,4,5,4,8,3,3,6,0,5,5,11,1,2,5,6,5,8,3,8,6,2,1,4,4,4,2,5,4,5,6,4,6,7,5,4,3,2,5,4,5,1,5,1,6,2,3,8,6,4,3,0,2,0,4,6,4,3,2,4,2,3,3,11,5,2,4,8,7,5,7,7,1,0,9,7,9,1,4,1,2,3,4,5,17,5,0,1,2,9,1,10,2,3,4,7,10,0,3,0,1,7,4,4,7,4,5,2,7,1,5,1,5,2,1,8,2,1,5,7,0,17,2,3,4,5,3,10,4,5,4,7,4,4,5,2,6,6,6,2,2,3,2,2,2,3,9,5,4,6,2,6,2,7,1,6,3,2,3,3,4,1,6,10,3,3,2,4,5,3,4,4,4,2,0,5,2,3,3,2,3,0,2,4,6,5,1,4,10,10,5,7,8,6,0,1,3,3,9,5,4,10,9,8,0,3,5,9,5,4,6,4,11,3,1,3,4,4,6,4,6,7,2,1,2,5,7,0,6,7,4,2,4,7,4,1,0,5,1,1,3,3,5,4,5,5,3,3,0,23,0,5,2,1,7,0,6,1,1,0,4,5,3,1,9,0,4,3,1,3,2,6,2,0,6,11,1,0,0,3,0,2,7,8,5,8,2,3,2,2,5,7,1,3,2,4,2,3,5,0,7,3,1,4,5,6,2,8,2,7,1,11,6,2,6,5,8,15,4,10,5,6,2,2,1,3,13,1,1,4,6,7,3,6,4,7,3,1,4,9,13,3,1,4,3,1,3,3,4,2,3,4,4,4,4,2,4,4,7,6,5,3,0,2,3,1,3,2,4,4,3,7,5,4,3,2,4,22,6,3,7,7,1,0,3,0,1,1,3,0,7,4,2,2,7,6,0,4,1,0,0,4,3,10,2,5,0,1,2,3,1,4,3,2,5,4,2,2,7,7,7,8,4,1,10,2,4,5,4,6,10,4,2,5,2,6,5,3,3,6,1,7,2,10,4,8,7,8,3,4,0,6,3,4,6,6,2,3,2,4,1,7,2,2,6,1,4,1,5,10,2,3,6,8,3,9,6,6,7,5,4,3,2,1,2,4,4,5,7,3,2,5,1,6,4,1,7,11,4,10,5,2,2,4,8,27,4,1,2,3,2,2,3,4,0,4,3,5,10,4,4,7,1,5,3,3,0,4,6,2,2,6,5,2,1,0,7,4,5,4,1,1,2,0,0,0,6,7,7,3,2,8,10,1,6,3,8,4,2,9,2,4,2,0,2,6,2,1,7,2,2,4,8,8,2,7,9,7,2,1,4,1,9,0,5,8,8,5,4,3,2,1,4,2,2,1,16,4,3,4,2,3,3,7,4,2,3,3,3,2,2,3,4,8,7,3,8,7,4,4,5,2,3,4,4,2,2,4,6,6,5,3,2,16,3,8,3,7,5,0,3,4,1,2,0,12,1,0,1,0,0,1,10,7,3,3,5,5,7,15,4,2,2,2,4,5,5,2,4,4,2,4,2,10,6,5,5,9,3,3,5,6,5,5,4,2,4,6,0,0,0,2,2,0,7,4,2,5,1,5,2,7,6,10,9,2,2,2,3,5,4,5,1,3,7,3,4,1,6,3,1,1,6,1,16,5,5,3,3,0,1,8,1,4,6,7,7,5,4,1,5,6,3,5,3,4,6,5,2,6,4,6,6,3,6,5,6,1,0,1,7,23,5,1,3,0,6,5,1,2,5,6,2,6,6,7,2,5,2,7,2,3,1,2,4,2,5,16,8,0,3,1,5,8,1,2,1,3,4,4,1,5,5,4,4,7,1,6,6,2,8,3,5,3,1,0,3,2,2,3,2,8,2,5,2,2,6,3,4,10,8,4,9,6,5,3,0,4,6,3,5,5,3,7,2,5,8,3,2,3,4,7,9,1,5,9,3,4,1,15,6,3,1,4,2,6,4,4,10,0,5,9,2,2,7,5,5,2,4,4,1,3,4,4,5,1,3,4,2,22,4,3,6,2,1,3,4,0,3,3,9,2,0,1,1,4,2,4,3,3,2,7,2,1,1,12,3,2,6,6,9,6,6,0,2,0,6,3,1,3,3,10,8,4,2,2,4,2,3,3,6,8,2,3,3,6,1,2,0,0,3,3,8,4,5,2,5,7,8,9,5,7,6,0,5,5,9,1,3,5,1,3,9,5,5,4,9,9,4,2,9,7,4,3,8,9,7,5,3,4,11,2,4,3,0,1,1,0,6,3,5,4,3,4,5,1,2,4,3,4,4,2,6,0,6,3,4,13,3,4,7,3,3,4,6,3,5,9,2,4,1,3,2,3,5,5,4,1,0,1,4,4,4,7,6,2,4,1,3,4,7,2,5,8,1,1,4,4,7,3,2,3,1,0,5,3,2,6,7,3,4,4,9,1,5,2,5,1,7,1,3,2,4,2,8,5,2,5,4,8,6,2,0,5,13,4,3,7,8,4,7,3,4,4,3,0,6,1,10,4,3,5,6,2,9,8,5,1,2,7,4,3,0,4,5,7,4,3,3,4,4,1,2,3,2,3,6,3,10,3,3,1,4,3,3,16,1,1,3,11,1,1,5,0,3,0,0,5,2,2,6,3,8,2,7,5,3,4,3,3,4,13,7,3,2,4,4,5,4,9,5,4,3,3,0,3,5,6,4,4,3,9,4,2,9,2,12,3,6,2,4,3,4,5,2,1,1,0,4,3,0,2,5,10,4,8,9,1,6,3,4,5,6,6,4,1,11,6,6,2,7,3,4,0,5,4,10,2,6,4,7,3,4,4,4,2,5,7,9,2,4,4,3,5,5,2,2,3,0,0,0,5,3,6,2,2,0,3,4,6,5,3,5,20,3,2,7,2,11,8,1,1,3,2,2,6,4,2,2,7,1,0,1,3,1,4,4,6,3,15,2,1,1,9,1,5,7,6,8,2,2,1,4,3,6,8,5,7,2,0,2,3,2,2,4,8,4,5,3,1,2,4,5,3,0,4,4,3,3,6,9,7,9,7,4,9,7,5,4,1,3,3,2,4,4,8,9,6,2,8,4,0,4,2,7,4,5,4,2,2,2,5,4,0,4,8,6,6,3,4,6,4,5,6,1,4,3,2,7,3,1,3,1,2,5,9,4,0,6,3,2,20,5,4,4,1,2,4,6,7,2,4,5,3,6,1,4,10,3,4,2,3,3,2,3,4,5,8,3,3,2,8,7,6,0,5,2,0,7,3,6,2,8,3,6,5,1,2,2,1,3,4,4,2,2,5,2,1,2,0,4,2,5,6,5,2,4,6,10,8,3,7,4,2,0,6,6,2,0,5,3,7,6,14,3,4,4,7,4,3,2,4,13,4,3,8,4,3,3,9,8,2,4,3,0,3,2,4,2,4,2,7,4,5,4,2,5,5,5,3,3,2,2,9,5,1,1,3,2,22,4,3,8,4,3,4,2,4,1,2,4,4,3,4,4,0,1,3,8,7,5,0,2,3,5,7,3,4,7,0,5,4,5,5,7,4,8,1,5,1,3,7,2,5,3,1,2,4,5,3,7,5,0,6,7,3,0,1,5,7,1,1,2,2,8,1,3,7,4,12,8,3,7,4,9,1,8,3,2,0,6,6,2,2,6,4,5,2,2,4,13,0,0,5,9,3,3,5,9,9,8,2,3,0,5,0,8,2,7,7,6,4,4,1,1,1,2,8,3,3,1,6,2,6,2,3,4,14,7,3,5,0,3,5,1,7,5,1,4,4,6,1,3,0,5,1,5,3,3,6,2,3,4,5,6,0,0,3,7,1,5,1,6,4,7,6,3,4,1,4,2,1,3,5,5,1,3,2,10,5,4,11,5,9,1,2,3,4,6,3,3,10,2,1,10,22,6,4,10,4,3,5,4,8,10,1,2,3,5,13,2,7,5,6,6,3,1,2,9,1,6,7,3,7,1,5,6,6,16,9,1,2,5,11,7,2,6,6,5,10,2,6,7,8,2,4,6,7,2,1,7,7,1,4,4,5,5,8,4,3,4,4,7,3,6,4,5,7,13,3,1,1,4,1,5,10,7,3,8,7,0,3,2,9,3,9,5,3,6,2,4,4,3,5,6,3,4,13,10,9,5,3,1,4,0,5,6,6,4,4,2,4,10,4,3,4,2,5,3,9,7,5,4,2,7,4,4,3,6,7,3,0,4,1,2,5,9,3,5,9,16,4,1,4,8,5,4,10,12,7,1,9,6,2,7,6,5,6,9,0,4,9,5,6,7,1,9,8,1,7,5,7,7,10,6,2,6,5,4,5,10,12,3,3,5,4,14,3,6,5,8,8,7,8,2,11,12,4,4,6,2,7,4,10,4,4,5,1,2,2,0,3,1,3,7,8,9,6,1,7,3,6,1,3,4,3,7,9,3,7,6,7,1,3,2,3,5,5,5,3,7,3,7,2,0,2,7,9,2,9,1,4,9,8,8,3,5,5,4,3,4,2,0,9,6,2,11,2,3,7,1,1,8,11,7,5,8,0,1,4,2,2,2,1,7,5,3,4,8,4,6,1,1,29,5,6,5,0,3,3,7,21,9,4,7,5,1,2,6,10,12,8,1,4,3,5,7,6,3,6,5,9,8,3,2,2,6,8,6,3,7,0,11,7,6,5,9,3,11,7,4,6,8,8,3,5,3,7,13,7,10,2,3,4,4,4,8,13,4,3,7,8,9,6,7,2,2,3,7,4,2,11,2,1,7,5,7,0,6,5,4,2,3,8,7,8,3,2,7,8,7,3,2,2,6,4,2,0,3,2,7,5,0,2,2,1,3,6,0,5,1,4,14,8,9,3,5,1,5,2,1,2,4,1,6,11,2,4,5,5,8,8,6,4,1,6,4,2,2,7,7,4,4,1,1,3,23,9,2,7,2,1,4,13,17,7,6,8,12,4,6,3,2,15,7,4,8,1,9,6,3,2,8,10,1,5,5,0,1,8,1,3,4,4,10,6,4,10,5,7,0,6,15,2,4,4,9,5,1,4,7,4,3,2,2,6,4,4,4,4,5,6,5,2,0,5,5,7,8,4,0,6,9,9,2,0,4,4,7,5,9,4,0,9,2,5,6,3,5,2,2,6,5,5,5,1,4,3,2,11,7,2,3,7,6,5,9,0,11,11,4,5,4,6,6,7,5,8,2,6,1,2,1,3,4,9,0,5,8,2,4,1,6,4,4,3,5,6,5,2,7,6,6,8,11,4,0,2,6,29,6,4,3,2,3,5,7,20,2,0,7,3,7,6,3,6,11,4,9,8,2,7,6,4,4,2,8,3,6,8,1,1,6,4,4,7,7,4,8,8,6,5,4,7,6,10,0,8,5,5,4,1,9,1,7,7,3,3,1,4,5,9,2,7,1,1,1,4,6,12,9,5,10,6,4,5,5,6,1,6,13,3,4,3,12,0,3,1,3,8,10,1,8,5,5,6,2,3,8,3,6,2,4,2,0,4,4,3,7,10,7,9,2,10,1,2,6,5,3,8,2,1,2,3,4,3,0,1,4,1,1,21,9,3,6,2,5,0,2,8,4,5,2,2,4,15,3,6,4,3,7,5,21,8,10,9,4,4,4,13,9,3,6,8,0,7,5,12,5,8,4,7,9,9,13,5,0,8,6,14,8,3,3,4,2,0,1,2,6,5,4,12,6,5,6,5,2,10,10,3,5,8,9,4,5,9,3,6,7,4,0,6,7,4,2,9,1,3,5,0,4,3,5,6,2,4,1,5,1,4,2,4,0,7,1,2,3,6,5,6,7,2,5,7,3,5,10,7,2,8,5,1,8,7,6,2,10,7,9,4,6,4,9,1,15,7,7,3,5,4,4,1,2,2,6,5,8,8,2,3,5,0,5,3,8,5,1,7,6,2,2,4,7,3,2,2,5,4,2,4,6,6,5,5,3,19,4,9,6,9,2,4,15,20,8,3,10,2,0,11,5,3,3,4,7,7,6,12,0,6,2,7,6,10,2,0,7,1,11,2,4,5,10,7,4,7,9,5,1,5,5,11,9,7,3,3,3,3,3,0,11,1,9,7,3,3,6,5,8,7,6,1,9,1,7,6,4,4,8,7,7,3,7,6,9,2,11,4,6,4,2,1,5,3,1,0,7,4,3,1,4,8,0,2,5,0,3,2,11,6,6,10,6,2,2,7,1,12,5,6,3,3,5,5,15,7,2,10,4,5,4,3,3,3,5,3,11,14,6,4,9,1,4,2,1,2,0,5,6,0,5,3,2,1,1,5,7,7,23,3,4,3,1,3,4,13,24,11,2,16,6,2,5,5,4,13,7,3,4,6,11,9,10,9,4,9,8,7,0,2,0,4,11,3,7,5,6,7,1,0,4,10,9,2,7,6,11,2,2,0,2,4,0,3,7,1,5,4,7,2,6,2,1,3,5,2,2,7,4,2,4,11,3,5,6,4,4,1,8,18,2,7,0,12,4,4,13,0,2,9,7,3,10,3,5,1,4,4,1,8,7,6,3,8,8,1,3,0,5,2,17,3,4,2,1,0,5,9,5,3,11,5,2,2,0,9,5,1,6,8,10,4,6,5,5,2,4,7,7,10,3,0,2,3,3,6,5,1,7,0,3,15,2,6,3,2,6,1,7,13,11,4,11,4,4,5,7,4,8,11,4,5,8,10,4,7,6,3,9,6,3,4,2,3,7,2,4,6,4,13,8,3,8,5,5,6,1,9,4,9,6,7,2,6,1,2,3,7,7,1,1,1,1,4,3,5,6,3,7,2,3,1,6,8,6,1,7,4,8,7,7,0,8,6,0,0,5,7,6,6,3,6,3,1,3,5,7,5,7,8,1,5,9,5,4,8,6,3,7,5,3,7,6,6,7,2,4,4,7,1,5,4,7,4,6,4,4,6,6,2,1,5,2,14,7,8,4,4,5,3,4,2,3,12,5,7,8,5,5,2,4,0,3,7,16,4,9,4,1,8,2,10,16,4,3,13,3,5,6,5,5,12,3,0,9,5,6,2,9,3,5,11,4,4,5,0,1,0,3,4,4,4,7,5,11,5,13,3,6,8,11,8,11,3,9,8,1,6,6,4,6,4,0,12,0,6,6,11,9,7,1,3,6,3,5,8,4,2,3,3,3,10,9,2,4,13,5,6,1,6,1,5,2,2,4,2,4,2,2,1,4,10,4,7,4,1,2,6,3,9,7,5,1,6,11,4,12,5,6,8,3,6,6,9,4,1,3,4,3,2,2,0,4,9,3,3,11,4,8,5,1,5,5,3,1,2,5,3,2,9,0,3,2,0,5,8,2,20,5,2,9,7,8,4,10,19,11,4,10,3,6,15,5,4,12,1,2,6,14,11,4,3,7,8,10,5,2,1,2,1,1,9,3,9,8,4,5,6,4,11,3,7,7,8,5,9,1,1,5,2,5,5,7,1,2,3,0,11,3,5,8,9,8,4,2,2,4,1,8,0,3,2,4,6,4,0,4,5,11,2,4,0,6,3,3,3,3,4,3,2,1,6,5,3,3,7,1,9,5,7,5,2,7,6,6,12,0,4,0,6,6,10,3,0,2,1,4,4,5,0,7,5,4,6,3,2,3,2,1,9,6,6,5,5,8,7,1,7,3,8,7,6,5,3,13,1,6,5,2,3,23,10,8,7,4,10,3,9,12,6,7,10,8,3,5,9,4,11,6,1,11,6,8,6,12,6,5,9,4,5,7,1,7,5,3,3,3,9,7,1,5,5,9,10,5,6,8,5,6,9,6,8,6,7,3,5,6,5,4,1,3,1,4,2,7,6,3,5,5,6,4,4,4,0,2,6,6,6,5,1,4,9,4,3,9,1,5,5,4,4,3,5,4,6,2,5,3,3,7,2,3,10,2,3,3,9,12,3,7,6,9,7,4,7,5,5,1,4,2,7,6,3,4,2,0,4,3,4,5,4,3,2,12,3,2,5,2,3,5,2,10,7,8,5,3,4,9,10,1,6,9,2,1,15,5,1,5,1,4,3,6,14,9,0,18,6,3,5,3,8,10,9,0,7,2,14,3,10,1,3,14,8,8,10,2,3,3,5,3,6,2,5,8,2,8,6,8,1,3,11,2,7,10,7,13,7,6,5,7,7,7,6,4,0,4,3,10,12,6,6,5,3,1,7,3,2,1,2,4,1,8,1,7,8,7,6,5,3,7,6,10,3,0,9,6,2,4,5,5,11,2,6,4,6,6,5,5,4,7,10,3,2,3,10,7,3,4,2,0,1,1,6,5,1,2,3,4,5,2,5,2,4,0,7,5,18,3,3,4,4,5,5,3,5,2,1,0,1,7,2,3,3,1,3,1,4,21,6,4,3,6,6,4,17,19,11,10,3,3,5,10,3,5,13,7,5,4,11,7,5,1,8,11,13,5,2,6,3,3,4,4,3,1,6,1,10,5,5,12,7,1,8,12,1,4,5,0,6,4,1,2,7,1,2,5,5,8,4,6,1,6,1,2,7,6,3,5,4,1,9,1,6,8,5,4,4,4,14,0,0,10,6,1,8,0,7,7,5,0,3,2,5,9,3,5,5,2,6,7,8,0,2,7,8,4,5,5,1,13,4,8,0,5,5,0,5,5,4,4,4,2,8,3,2,1,6,2,3,9,6,2,12,2,3,7,2,3,7,3,5,2,7,5,6,4,1,1,3,0,16,2,13,6,9,11,5,13,25,5,6,10,2,2,6,0,6,15,6,1,9,6,8,3,6,4,9,8,2,4,2,6,4,2,14,2,5,1,4,6,3,9,9,4,4,3,7,5,7,3,6,3,2,3,4,8,2,2,3,6,6,6,5,3,3,3,1,7,5,0,5,2,7,0,2,6,2,4,13,11,5,9,5,9,3,9,4,7,5,0,11,4,8,4,0,4,9,7,6,5,4,7,1,1,2,7,6,6,2,5,12,6,9,9,3,0,2,6,3,7,3,2,2,8,1,1,3,5,8,7,5,7,14,6,7,1,8,3,4,1,6,10,6,3,3,3,3,5,4,6,2,2,1,19,2,4,6,2,5,2,18,15,8,8,17,2,1,5,3,8,6,12,0,5,3,8,0,4,2,5,3,6,5,3,5,3,3,3,6,9,10,5,7,7,7,6,7,4,8,10,7,5,8,10,7,4,4,6,8,5,8,3,2,3,5,1,3,1,4,2,7,0,6,4,5,3,5,2,3,4,3,3,3,1,9,2,2,0,4,3,2,0,6,3,12,3,3,2,0,4,5,1,9,5,6,9,5,2,3,10,8,0,4,8,11,10,7,4,6,4,6,3,2,0,10,7,4,4,2,3,2,3,2,6,8,12,8,0,3,10,7,5,3,3,10,6,4,3,8,5,6,6,2,2,9,5,20,4,4,7,1,2,7,11,20,1,3,7,4,5,9,5,11,11,10,1,10,6,7,7,6,6,4,8,6,9,5,5,0,4,2,2,1,9,6,2,5,2,6,4,1,8,9,5,3,6,3,7,9,6,4,6,3,11,5,6,6,3,6,6,3,2,7,6,3,5,4,2,4,7,2,9,0,10,5,4,8,12,3,3,6,4,7,5,2,5,9,3,6,3,5,3,9,4,4,3,3,5,5,0,4,5,8,4,2,5,10,4,20,1,0,2,3,3,2,2,4,5,4,9,5,0,7,5,5,3,1,2,9,2,4,2,6,2,6,10,3,2,3,2,6,10,1,7,1,2,4,6,4,23,9,4,6,4,1,1,14,15,5,2,8,5,5,4,3,7,10,4,5,9,5,2,5,11,8,4,14,3,2,8,4,4,5,2,1,5,7,8,3,2,3,5,7,0,5,6,6,7,4,6,3,4,2,5,2,6,3,10,5,6,0,7,7,7,7,1,4,1,2,6,9,3,5,3,7,6,3,2,5,5,14,9,1,4,6,2,6,3,6,2,10,4,2,8,4,5,6,2,6,3,7,5,7,5,9,7,5,5,6,9,0,6,3,10,2,7,2,7,10,8,3,9,9,6,1,0,9,5,5,3,5,8,8,4,5,3,0,8,2,6,5,2,4,3,10,2,8,3,0,0,5,4,18,6,2,4,1,1,4,14,19,11,4,9,1,0,9,11,6,7,9,2,2,5,6,8,7,8,8,6,3,2,4,3,5,7,6,4,9,8,10,10,4,6,2,8,5,0,16,1,6,8,3,7,4,6,2,10,7,2,7,3,10,6,8,6,2,6,0,4,3,6,1,6,5,4,5,2,2,3,5,2,6,12,3,6,6,5,5,3,8,2,2,8,4,5,2,3,3,8,10,2,7,1,4,1,5,4,7,12,5,5,2,4,6,5,2,6,3,0,4,11,2,1,10,5,3,0,4,1,2,7,3,3,9,5,7,3,2,1,1,2,8,9,2,5,2,7,7,3,1,6,5,3,1,21,7,3,6,6,1,1,11,14,6,1,8,3,10,3,9,6,1,5,3,8,6,12,3,7,5,3,10,4,4,7,0,8,2,7,0,6,3,3,10,0,3,4,9,3,9,8,4,8,7,7,8,3,7,7,5,4,11,0,5,9,3,1,4,6,2,1,0,5,4,4,0,3,4,4,1,4,6,3,1,11,8,2,0,8,9,3,1,2,4,7,8,8,6,3,3,4,2,6,7,5,9,5,9,9,3,3,1,5,4,5,5,8,6,5,2,4,4,2,6,2,7,1,5,0,4,7,6,1,4,4,8,12,1,5,7,6,3,7,7,10,8,10,0,8,6,2,3,5,2,4,6,4,21,9,5,11,3,4,3,12,23,8,6,12,5,2,14,4,4,7,9,2,5,9,10,7,15,3,5,8,7,7,4,3,1,7,3,5,5,13,5,4,5,5,9,3,5,8,6,5,7,8,10,9,5,3,7,7,1,5,0,6,7,1,5,4,3,5,0,4,3,1,3,3,2,5,3,4,7,3,1,10,1,12,5,2,2,3,4,4,4,0,6,4,10,5,4,0,13,1,1,6,3,2,3,3,8,2,5,12,3,5,8,2,15,7,2,1,4,5,5,7,4,8,7,1,1,3,4,1,2,9,3,6,10,3,4,8,2,3,11,3,6,8,0,6,1,6,0,6,3,3,3,5,3,11,2,5,3,6,4,3,19,24,4,3,17,3,8,1,8,11,10,7,6,9,4,7,2,7,6,1,8,4,7,10,1,3,1,2,5,6,6,0,8,3,9,2,5,13,3,12,5,6,6,8,14,7,5,2,5,8,6,5,5,3,1,3,0,8,3,4,11,4,2,5,6,1,3,5,7,5,6,7,3,1,10,0,2,6,3,4,3,2,2,3,3,2,6,10,5,3,5,9,3,0,5,3,1,9,6,9,6,4,2,13,8,5,7,5,1,6,5,1,7,4,0,7,7,6,2,1,2,5,7,1,5,7,0,5,4,6,1,3,4,1,5,9,0,7,0,2,3,4,5,3,1,10,21,3,2,6,3,5,2,17,24,4,3,8,7,3,2,2,8,19,7,2,4,6,9,8,4,7,4,14,2,4,3,3,3,8,9,5,9,8,3,6,7,3,6,6,0,9,10,3,2,9,8,11,4,7,2,3,3,10,2,1,6,2,5,5,8,5,1,5,6,6,0,3,6,7,4,6,9,3,6,4,3,15,7,8,3,5,8,5,4,4,2,5,4,6,0,3,1,4,3,3,4,0,5,2,3,5,6,1,1,4,7,8,7,8,6,2,6,3,8,7,0,1,7,0,8,6,2,0,1,3,3,5,14,6,1,2,6,6,6,5,1,2,5,0,7,3,4,5,5,3,5,1,3,18,5,2,8,5,3,7,7,16,6,10,13,4,2,3,5,7,12,8,4,9,2,3,4,10,4,13,6,5,5,6,7,4,10,1,4,1,2,4,7,6,5,7,3,5,4,5,5,3,4,4,3,4,7,1,3,5,5,5,0,5,13,4,2,5,6,4,4,8,4,1,3,6,4,6,5,7,5,5,5,3,12,1,5,2,9,5,4,2,0,9,8,4,6,6,6,8,3,1,7,3,8,0,5,5,6,11,7,10,6,8,3,10,4,4,4,2,6,5,10,5,2,3,8,3,1,4,5,7,4,2,6,9,2,1,4,3,1,9,4,9,1,6,7,3,4,2,7,2,5,3,1,4,14,8,1,6,5,9,0,7,18,3,7,16,6,0,9,3,7,14,5,3,9,5,2,4,2,4,5,18,6,4,4,3,9,8,2,2,2,10,3,7,8,3,2,0,3,2,12,2,10,4,9,3,8,4,7,12,5,2,1,11,3,7,4,9,3,3,2,6,4,5,7,9,3,0,3,7,3,7,11,7,6,9,5,0,1,8,2,3,2,3,1,7,8,6,3,8,3,4,8,8,2,2,2,4,4,5,10,2,1,2,7,1,7,0,3,4,2,2,9,3,1,4,5,8,6,6,5,9,5,4,0,2,13,1,6,5,5,1,4,6,1,3,8,3,2,10,2,7,7,4,0,6,5,21,3,11,2,5,4,3,10,15,3,3,12,5,3,3,9,2,10,7,1,4,4,4,10,8,9,11,7,5,4,4,4,8,1,10,0,5,3,9,5,4,9,5,4,4,8,17,4,10,5,7,7,7,2,8,10,8,5,5,8,4,0,3,3,4,3,1,5,2,9,1,2,6,6,4,4,5,3,6,6,3,10,4,7,1,3,4,0,10,2,3,4,10,8,7,7,2,1,9,4,6,7,6,4,2,1,8,7,4,5,5,4,6,2,6,0,3,4,6,7,2,4,3,5,5,3,0,7,5,7,4,4,9,3,0,4,3,2,8,3,5,2,2,3,2,1,3,3,3,0,6,2,4,27,10,3,9,8,5,5,15,15,5,4,6,5,5,5,0,8,8,2,4,5,6,5,5,6,4,5,8,6,3,9,6,2,3,6,5,9,10,14,6,4,5,2,9,3,3,7,5,10,3,5,10,7,5,1,2,4,2,3,6,3,8,4,1,7,6,6,7,9,4,4,8,8,1,9,7,0,3,1,4,4,7,5,6,4,5,3,6,3,6,0,1,3,5,7,6,10,3,2,1,4,4,5,8,2,2,4,8,4,1,11,7,10,7,3,4,0,6,5,3,5,3,7,1,2,0,3,2,5,8,3,3,16,4,6,2,8,5,12,5,9,6,2,2,1,7,4,5,8,2,3,2,2,17,4,5,9,5,7,2,12,15,5,5,11,6,1,2,2,8,5,12,7,8,3,9,5,7,4,0,15,1,8,3,1,3,9,5,1,5,3,6,5,2,0,10,6,1,9,9,2,5,1,4,13,4,7,4,8,7,2,2,4,2,4,2,6,6,3,1,5,2,5,9,3,7,1,4,11,3,6,5,7,4,13,4,1,4,5,3,3,0,5,0,9,3,1,6,3,13,2,9,3,2,0,8,6,4,11,1,8,6,2,7,1,9,9,6,4,6,4,5,15,2,12,5,4,2,3,5,0,2,6,6,2,11,2,8,11,2,1,1,6,3,7,4,1,4,6,5,3,1,6,2,3,9,23,5,5,4,3,8,6,10,17,5,2,10,2,6,2,0,4,12,9,5,4,5,5,1,6,4,3,10,5,3,2,2,0,1,10,8,3,1,8,4,6,3,9,11,8,7,6,5,6,5,7,1,3,4,11,5,10,4,7,3,5,1,9,2,5,2,11,8,3,7,5,14,5,0,7,8,5,3,4,7,5,12,2,0,3,9,3,3,6,11,2,10,6,3,4,0,2,6,0,1,1,3,3,9,3,5,6,5,4,8,8,5,11,3,5,3,0,5,0,2,7,2,10,4,3,8,2,3,7,10,4,4,14,6,6,1,4,1,9,10,5,7,3,8,5,3,0,5,0,0,4,11,4,23,6,1,6,0,1,3,13,14,6,12,8,3,9,2,6,1,8,5,3,5,4,9,5,10,3,10,12,7,3,8,1,4,5,7,2,8,8,2,9,5,7,3,5,4,3,6,4,8,5,5,4,6,3,5,8,3,7,3,11,8,6,4,2,6,11,5,4,3,1,2,8,1,3,2,7,9,4,6,0,4,15,8,1,8,4,3,2,5,6,2,7,0,5,0,9,8,4,6,10,9,1,3,5,6,7,8,9,5,6,4,6,9,1,2,1,0,5,6,6,3,1,3,3,3,4,0,1,1,10,0,7,10,8,5,2,0,1,8,3,2,5,6,5,2,6,3,11,5,8,1,0,0,15,9,2,7,3,7,3,8,14,4,4,14,3,2,5,5,3,7,4,6,4,4,9,1,5,6,9,10,7,4,4,5,3,3,4,0,8,2,7,8,3,5,8,3,7,2,11,6,8,2,4,9,5,5,5,4,4,6,2,2,3,6,2,4,10,4,0,6,1,3,4,4,2,8,5,2,3,7,4,1,5,12,8,5,8,7,3,9,2,7,2,3,2,5,7,4,11,5,4,3,3,4,5,2,4,5,2,5,7,8,6,0,4,6,6,10,3,4,5,6,3,4,6,6,8,7,4,3,6,8,4,3,15,7,5,5,3,2,2,4,3,4,6,5,7,5,11,9,4,3,4,6,7,14,9,4,3,4,4,2,14,19,4,3,15,1,6,5,3,3,10,5,1,3,10,6,10,5,4,10,5,6,1,7,6,3,6,6,5,4,5,5,3,1,10,0,3,2,3,9,4,10,6,4,4,10,0,3,7,3,2,14,4,5,4,2,7,8,5,2,2,4,2,8,10,0,2,4,4,4,2,5,3,3,7,3,2,7,9,4,2,10,3,5,3,2,2,6,0,7,8,5,5,0,4,6,6,6,8,5,5,4,10,2,4,13,4,6,7,2,4,4,4,5,8,5,10,0,5,1,6,2,7,4,8,13,10,1,4,4,0,4,7,2,4,7,2,3,7,7,7,5,2,6,6,4,19,0,8,7,3,7,0,12,17,4,5,13,5,1,7,6,8,7,8,1,5,10,7,0,2,7,2,5,2,5,3,3,0,7,7,3,2,2,5,7,7,1,5,8,4,9,6,5,7,2,3,7,8,7,7,9,9,6,2,8,0,4,4,5,9,4,2,1,9,1,2,5,0,3,8,6,6,3,4,2,5,9,2,3,8,2,7,3,2,3,5,8,8,7,5,1,7,9,5,6,5,2,8,4,3,5,6,2,5,11,6,6,8,4,7,5,3,7,6,9,5,7,3,5,4,0,6,7,8,4,2,5,9,7,1,7,5,2,4,7,1,8,2,8,2,2,7,10,3,8,3,5,1,17,4,4,1,4,2,5,17,14,0,3,12,5,3,7,8,7,12,2,4,4,3,7,1,9,5,1,16,5,8,5,6,4,8,9,5,1,5,4,10,0,5,4,5,8,2,6,1,5,3,7,5,3,6,3,3,3,2,2,4,3,5,2,3,5,7,3,2,6,10,7,4,2,6,3,4,3,8,5,1,7,10,3,6,4,7,3,6,4,5,7,3,4,0,5,2,8,5,5,6,0,9,7,3,4,9,11,2,7,6,7,10,10,12,7,1,2,2,3,1,3,6,4,6,2,8,7,6,8,3,8,1,11,2,0,6,7,6,10,2,2,4,10,2,4,1,7,4,1,2,3,3,0,27,10,3,1,1,3,5,13,16,5,5,13,5,1,6,6,5,8,4,4,4,9,5,10,6,8,7,10,3,14,6,5,3,4,5,7,1,7,6,6,3,5,5,3,3,8,15,4,3,10,2,9,7,8,3,11,3,2,9,4,5,1,1,7,5,2,4,8,4,6,7,6,1,3,2,7,2,3,4,5,3,9,4,3,6,2,3,7,5,5,10,3,5,2,3,7,6,1,4,4,4,4,6,4,3,4,5,4,4,4,16,13,6,4,3,2,4,3,5,8,5,6,3,4,12,1,0,0,2,3,2,5,8,1,2,1,0,8,9,1,3,7,2,2,4,5,0,9,0,6,4,2,2,16,10,8,7,2,9,2,14,25,1,9,11,10,1,10,4,6,9,4,4,5,5,7,11,7,8,2,12,1,1,8,1,8,7,12,2,2,9,6,8,6,5,5,6,5,6,14,7,2,9,3,9,3,7,2,3,7,4,2,5,3,2,1,7,7,4,2,3,6,2,7,5,0,1,5,1,0,5,6,0,3,7,1,3,5,6,6,3,10,7,6,4,7,6,3,4,1,2,3,4,1,11,4,6,4,5,8,4,7,5,5,3,6,5,8,2,2,5,7,3,5,3,5,2,9,0,4,2,2,10,3,2,8,4,6,3,5,5,1,4,3,0,3,5,0,4,4,4,2,7,4,4,13,25,5,5,7,4,4,3,6,18,10,3,12,4,10,7,5,1,14,5,3,4,7,7,9,11,6,10,12,3,3,5,3,3,0,7,4,4,2,11,5,9,7,9,4,1,10,7,3,11,6,5,3,0,3,3,7,1,2,0,8,0,6,3,4,2,5,6,6,10,4,3,9,4,4,1,7,0,13,4,5,0,5,3,5,9,7,5,3,4,3,10,6,3,2,9,5,7,8,2,3,2,2,6,3,2,7,14,9,1,3,5,3,8,3,2,5,5,2,4,8,2,4,3,4,3,5,5,1,3,4,5,6,12,4,1,7,0,6,9,2,7,7,1,4,10,1,5,3,3,5,3,1,1,22,9,4,3,1,7,3,13,18,5,0,13,4,1,4,0,3,15,7,4,12,6,7,8,5,5,5,5,8,9,3,3,1,7,5,4,6,9,9,3,6,5,7,5,3,1,11,9,4,4,1,8,1,8,8,5,2,4,4,2,3,6,2,8,5,8,4,5,4,1,4,4,1,0,0,2,4,3,1,4,1,22,6,0,6,4,4,3,5,5,3,4,7,3,4,6,10,5,3,2,2,3,6,10,3,5,1,4,6,2,6,1,7,2,6,5,5,4,2,6,10,1,9,7,6,2,2,4,4,13,2,6,17,10,1,6,2,4,4,14,5,6,8,2,2,6,6,4,7,1,3,3,1,25,4,1,1,4,4,8,16,16,1,2,12,8,5,5,7,8,14,8,5,6,2,9,2,5,5,7,17,5,2,11,6,3,2,4,2,5,3,6,6,9,11,9,9,2,4,9,3,5,8,1,5,4,9,3,2,5,4,6,6,9,3,5,7,6,3,7,6,3,2,4,1,4,2,12,5,5,3,7,3,3,20,7,2,5,3,4,0,4,7,3,3,3,0,1,3,2,0,8,3,1,6,6,6,5,1,7,6,2,8,4,3,5,7,2,6,1,6,3,3,7,4,2,10,3,1,4,6,5,4,1,5,17,1,9,2,1,4,8,8,9,4,2,1,3,4,4,4,0,0,3,4,7,25,3,1,7,4,3,3,15,24,5,3,15,3,0,4,4,9,11,3,0,8,10,12,6,10,3,5,9,14,2,1,7,1,5,3,6,10,7,5,7,5,7,7,10,4,4,16,3,2,6,3,0,0,11,2,6,9,5,2,3,2,3,2,3,4,9,2,5,0,3,3,9,2,5,9,4,1,3,5,1,9,11,2,1,9,2,5,1,1,6,6,11,5,0,6,0,1,5,1,5,2,5,8,7,1,0,15,2,6,0,13,2,11,4,0,6,3,2,3,7,0,5,1,6,8,1,7,3,8,8,6,3,8,9,5,5,2,1,1,8,3,3,2,1,6,8,3,9,8,3,6,3,0,16,2,7,2,13,2,5,10,20,7,4,6,5,3,7,6,4,22,9,7,16,3,3,8,9,3,4,11,10,5,0,3,7,3,6,2,4,8,2,2,0,8,3,5,8,9,8,3,4,4,9,6,5,5,4,3,6,3,4,8,7,1,2,10,7,1,2,9,6,7,2,7,5,2,3,6,6,3,4,9,7,12,1,1,4,3,7,2,3,8,7,3,9,1,8,2,10,4,1,2,4,6,6,5,4,1,8,8,2,2,5,0,2,7,6,6,9,5,3,2,0,10,3,3,2,4,4,5,1,6,3,6,8,4,5,4,5,4,1,6,5,3,10,6,1,3,0,3,1,6,4,6,1,18,5,4,9,4,5,1,12,22,5,4,11,2,5,7,7,2,14,8,6,2,7,13,6,1,7,2,10,5,4,2,6,5,7,3,1,3,3,8,8,3,10,9,3,4,2,9,0,3,3,4,5,3,2,3,6,4,1,2,6,4,6,7,7,4,5,4,2,2,1,1,12,4,7,6,5,8,4,3,6,2,17,4,0,5,6,5,2,3,10,3,8,5,2,3,6,7,4,2,0,4,9,5,2,4,2,14,6,2,7,5,1,12,2,6,5,6,6,1,2,3,3,5,5,2,3,3,6,3,5,6,9,12,3,13,2,3,3,8,4,0,4,5,2,6,4,2,5,6,7,11,5,3,20,5,6,3,3,6,1,25,23,8,5,10,13,4,6,3,1,5,12,5,5,2,4,5,9,7,10,13,3,2,1,1,4,1,8,1,6,5,4,6,3,7,9,3,4,5,8,4,0,6,8,7,8,9,1,4,5,1,2,4,9,1,6,3,2,8,8,6,5,4,5,8,8,4,2,3,0,9,4,6,7,9,8,6,0,2,5,3,1,5,7,5,4,2,2,7,5,9,1,2,3,4,6,9,7,8,12,12,1,1,4,0,12,5,3,0,2,2,3,7,5,0,4,6,1,7,4,4,2,6,8,3,13,3,3,4,0,2,2,5,0,1,6,6,2,8,5,4,3,2,2,3,5,16,8,5,9,4,5,5,9,20,9,1,19,6,3,7,2,5,8,11,4,8,2,8,14,2,5,2,10,3,7,5,4,0,3,6,1,5,8,5,6,5,10,6,8,7,3,11,3,3,4,4,3,2,6,3,7,4,3,6,2,4,3,4,9,7,5,5,4,4,2,5,2,2,5,2,3,4,8,2,3,5,12,6,2,10,6,3,0,8,1,4,2,4,5,7,5,9,5,6,6,3,3,2,4,6,4,7,4,1,2,9,9,12,4,4,3,2,11,2,7,1,6,5,3,3,3,0,6,2,9,2,5,13,2,5,2,3,5,4,4,2,11,10,5,5,5,5,5,2,5,8,2,6,20,5,3,2,4,0,4,6,12,7,4,12,4,5,6,3,11,10,8,5,10,6,14,5,3,7,5,8,4,3,3,5,4,8,4,6,1,5,7,5,2,2,5,7,0,0,2,0,6,3,3,4,6,10,7,4,10,1,4,4,3,3,2,8,3,6,1,4,2,8,8,1,1,1,4,10,1,2,2,2,1,13,5,3,8,1,3,4,5,7,4,7,2,1,4,2,5,1,3,5,5,9,2,5,4,4,8,11,6,4,3,4,11,0,9,4,5,3,5,9,8,6,3,3,3,3,4,7,3,15,7,0,9,5,0,11,5,6,3,8,4,9,6,1,12,7,2,6,3,6,4,3,4,28,3,7,8,5,3,5,13,24,5,2,15,5,2,9,3,8,4,9,1,10,7,3,10,9,4,4,10,2,6,1,6,2,4,4,3,6,6,4,5,6,5,2,13,6,4,7,4,12,10,2,7,4,10,2,6,2,3,2,4,4,2,1,7,3,6,5,2,2,5,7,11,4,7,0,6,5,5,4,0,3,8,0,2,10,5,5,7,4,7,0,7,1,2,1,3,5,2,3,1,3,11,9,2,5,6,9,7,3,7,4,7,8,1,1,2,6,9,1,4,6,10,8,4,6,3,1,3,0,2,5,2,13,3,4,6,4,5,0,2,9,5,5,0,9,4,4,4,9,5,2,1,5,22,8,2,10,2,5,6,7,8,9,5,7,10,3,10,5,3,8,9,2,7,6,6,1,7,6,3,7,7,2,1,7,4,5,5,5,9,6,7,7,1,3,11,7,4,4,8,5,5,7,8,7,6,5,7,5,5,1,2,5,12,5,3,3,4,4,2,5,6,8,4,7,5,7,3,6,3,7,7,5,3,14,7,4,5,1,2,5,1,10,4,3,8,3,5,3,11,6,0,7,4,8,4,11,3,1,6,5,6,8,6,0,10,3,4,3,1,9,3,0,3,5,1,9,2,5,3,8,6,4,5,3,9,4,3,3,4,7,6,5,9,3,3,0,8,7,6,8,6,1,4,2,0,14,2,2,7,1,4,3,18,15,10,8,17,6,5,10,2,8,9,6,7,6,3,7,8,9,4,5,13,2,3,4,3,6,7,9,0,6,6,1,8,8,7,7,2,1,0,11,0,13,8,4,3,2,8,5,2,0,4,2,1,3,2,5,10,3,3,5,4,4,5,3,5,4,9,5,0,2,4,3,1,4,10,5,1,3,12,5,3,5,4,6,6,2,3,6,5,9,9,4,3,7,4,10,4,8,15,13,4,3,1,9,3,10,1,5,3,4,0,4,4,3,1,4,1,1,1,3,2,3,1,6,7,9,3,5,5,4,7,4,4,3,6,2,2,10,8,2,6,2,0,4,6,4,30,2,3,5,0,0,3,11,22,4,0,11,11,1,2,0,9,13,7,3,7,1,10,3,5,7,6,8,9,2,5,6,3,5,4,7,7,4,5,5,1,1,7,3,5,5,10,2,8,7,5,4,10,7,4,4,3,5,5,6,1,2,3,2,6,13,0,4,9,0,5,1,4,4,2,5,9,3,4,6,2,10,10,1,5,2,4,7,4,4,5,3,5,11,7,2,11,5,4,6,4,10,5,5,6,4,9,5,5,1,6,2,8,3,8,1,8,12,3,3,5,6,5,1,5,3,3,5,2,7,2,6,9,7,5,7,2,5,4,4,4,7,5,6,3,1,4,3,4,6,3,0,1,20,4,4,4,5,4,3,13,9,8,9,9,7,1,7,7,6,9,10,4,2,6,7,2,3,9,2,11,4,4,4,4,5,4,6,2,3,6,4,2,8,6,13,12,0,11,9,9,2,6,5,8,6,3,5,12,1,4,1,3,4,1,3,6,3,5,14,8,6,6,1,3,4,2,2,4,6,2,1,2,1,10,3,1,3,4,8,9,0,4,10,7,4,7,7,3,6,3,6,2,5,12,6,7,0,8,9,2,1,5,10,2,6,0,7,1,3,4,2,11,1,5,1,2,4,1,3,8,0,1,1,6,13,4,0,2,4,6,6,7,9,3,4,7,9,7,4,3,6,4,0,1,5,21,5,9,7,4,9,1,9,0,4,4,3,0,5,2,8,3,6,2,2,2,4,2,13,1,2,3,2,4,3,2,1,2,6,0,2,0,2,8,1,0,2,5,3,2,8,7,2,4,0,2,4,4,3,3,4,11,1,1,5,0,4,0,4,3,2,4,0,2,5,2,1,5,7,6,3,7,2,0,2,1,4,1,1,1,5,3,8,2,1,4,3,3,2,1,5,1,7,2,0,8,4,4,6,3,2,5,2,2,9,6,3,0,6,0,8,0,1,9,0,3,6,1,2,0,4,4,0,2,9,3,3,0,2,0,1,3,2,2,1,2,2,3,0,2,6,7,1,4,4,10,0,7,4,5,2,6,4,9,3,1,1,2,7,3,3,7,4,1,0,2,4,1,2,3,7,5,5,5,1,1,5,2,0,2,0,3,0,3,10,2,1,1,7,6,1,4,1,1,5,5,1,3,4,7,0,7,3,3,2,3,3,2,1,3,3,6,1,1,3,3,2,0,1,3,0,3,6,11,4,3,2,1,2,0,2,4,1,7,1,2,2,1,6,3,5,8,1,3,7,4,6,14,0,1,0,2,3,3,0,1,4,4,3,4,2,3,1,4,5,2,5,1,0,3,3,2,2,2,0,0,3,7,1,4,0,4,4,4,0,7,4,4,8,1,11,6,4,2,4,3,9,4,0,4,3,1,1,0,9,3,4,1,2,4,1,4,7,3,10,5,1,3,2,8,0,4,3,4,3,0,5,2,7,0,2,6,4,4,3,1,3,6,2,4,0,0,0,4,3,0,3,2,4,6,3,3,3,3,1,3,4,2,2,6,2,2,2,0,1,3,1,2,5,1,7,1,1,0,0,4,6,4,3,3,2,0,0,9,5,1,8,3,4,3,19,0,0,4,3,3,3,1,2,6,2,0,2,3,4,1,3,2,1,0,0,2,8,5,1,0,2,3,1,2,3,6,1,0,2,7,4,6,4,2,6,8,5,8,3,2,1,6,3,9,4,3,1,1,3,0,2,7,2,3,3,2,4,0,2,3,7,9,3,4,2,0,8,5,5,1,7,0,6,4,7,4,7,4,4,0,1,5,3,2,3,4,3,5,3,5,0,5,6,2,3,0,8,1,1,2,5,3,0,0,4,0,1,1,1,1,2,2,3,3,1,2,2,4,1,1,1,0,2,2,1,2,5,1,4,2,8,4,0,1,2,4,5,19,2,4,4,1,3,6,3,2,4,2,0,1,2,0,1,2,0,7,5,6,1,9,1,2,0,4,2,4,0,1,4,2,3,3,4,2,7,3,5,4,5,4,1,3,4,3,3,1,3,0,4,3,2,3,8,3,5,3,3,3,2,1,4,2,0,3,6,4,0,3,4,5,5,3,4,3,0,5,5,6,3,1,2,2,4,2,2,1,3,9,2,7,5,2,2,4,1,5,1,1,1,1,2,7,1,5,3,0,3,4,5,2,3,5,1,2,5,2,4,2,5,1,1,0,3,1,2,5,2,1,2,2,0,1,5,7,3,2,6,4,0,1,12,0,3,2,6,6,2,2,4,3,5,5,5,0,2,1,1,5,1,0,4,4,5,4,2,4,2,7,4,4,5,2,2,4,6,6,6,2,4,2,6,14,3,5,1,1,3,1,2,6,9,2,2,3,3,1,1,9,0,2,3,3,3,6,0,1,1,7,1,1,2,0,6,0,1,5,3,1,3,2,5,8,1,0,2,0,4,1,7,0,9,6,4,5,1,1,3,2,3,6,3,1,1,0,0,7,2,2,1,1,5,2,3,0,0,3,1,2,3,3,12,5,0,1,2,2,1,3,9,4,3,3,5,6,7,1,9,7,3,3,5,2,2,14,0,3,1,3,1,7,1,1,1,2,4,5,1,4,3,2,2,10,2,3,0,4,2,1,1,3,1,3,1,0,3,2,2,4,5,6,5,6,5,6,6,7,2,2,0,2,4,3,5,6,5,4,4,0,4,0,10,1,4,5,3,4,7,4,5,4,3,2,4,4,2,2,2,0,6,4,1,7,4,3,6,3,2,3,3,2,2,6,6,11,4,5,0,0,0,2,6,4,5,7,2,1,3,1,2,1,1,2,1,5,5,0,2,2,5,2,1,2,2,6,3,0,4,0,1,0,0,2,2,0,0,3,2,3,2,6,8,7,2,3,2,0,13,2,1,3,5,3,1,2,2,7,4,1,1,4,3,0,3,5,3,2,3,0,7,9,3,1,1,3,6,6,3,0,1,0,2,5,5,6,2,0,4,4,7,1,10,1,2,3,3,3,2,1,3,2,3,2,1,5,2,2,2,2,2,0,3,4,3,10,2,5,1,1,3,0,2,0,2,0,3,10,4,1,1,5,3,1,4,4,5,7,5,1,7,1,6,4,3,2,4,4,0,0,3,4,4,4,1,4,4,0,6,2,3,3,5,5,4,0,3,5,0,6,4,1,0,2,4,4,1,4,4,3,4,4,1,2,6,3,3,5,4,0,2,11,0,1,0,4,4,9,2,5,0,3,1,3,4,1,2,1,4,2,3,3,9,7,3,2,3,1,1,2,1,3,2,3,7,3,1,7,4,1,9,7,7,4,8,1,2,1,3,5,3,8,4,1,1,0,3,1,5,3,4,1,4,4,3,5,2,3,3,7,1,1,1,1,2,0,3,2,2,2,3,5,6,1,2,3,1,2,1,3,6,8,6,2,3,6,0,2,4,7,3,0,1,1,3,5,3,5,2,3,1,4,6,2,5,4,2,6,1,3,5,2,3,1,5,4,1,1,0,4,4,3,4,3,4,2,1,9,3,0,4,3,2,4,13,3,0,3,3,1,7,3,3,7,7,1,3,0,2,1,7,2,6,3,5,5,8,5,3,0,3,1,1,0,3,3,2,1,2,3,3,2,4,3,4,4,2,1,5,0,2,4,3,9,6,3,6,3,3,2,3,3,1,2,7,0,0,1,1,3,2,9,1,1,4,1,2,4,4,2,1,3,6,5,7,2,1,7,5,1,4,2,3,3,6,5,3,2,1,1,1,2,1,9,2,0,2,2,1,5,3,0,2,2,2,2,1,4,2,3,5,2,0,10,1,4,5,1,3,6,2,1,4,4,3,2,8,2,5,0,7,4,4,9,2,0,6,9,5,1,1,6,2,1,2,3,4,3,2,5,4,5,2,2,4,3,2,1,3,5,1,6,0,3,2,3,5,2,1,4,2,4,4,2,6,4,5,3,7,4,7,4,2,6,7,3,2,4,2,4,1,2,2,4,5,1,7,2,2,3,7,1,4,4,10,6,3,2,2,3,3,1,5,3,2,0,6,5,5,0,4,3,4,2,3,0,4,7,1,1,1,0,2,0,0,7,4,1,4,3,7,1,1,6,2,1,1,4,4,3,6,3,1,1,4,4,4,4,4,9,1,0,2,5,7,0,7,0,2,4,4,3,0,5,6,7,1,3,3,3,6,1,3,1,5,5,4,1,4,4,6,1,0,0,3,0,5,0,5,3,0,2,9,0,1,5,4,4,1,2,3,5,0,0,1,4,1,4,4,1,5,2,9,2,5,1,3,1,0,5,10,2,0,2,1,1,1,11,4,4,3,1,7,5,6,5,2,3,2,1,3,4,5,0,1,2,1,4,3,6,2,3,2,3,7,1,2,6,0,5,4,3,7,5,1,4,2,2,4,1,2,4,5,3,3,1,2,2,7,5,4,1,8,3,1,4,3,2,4,4,4,6,0,0,2,3,0,1,1,5,2,1,3,0,8,2,6,5,4,4,2,6,2,8,5,1,4,6,1,6,2,1,5,3,1,3,0,4,5,3,0,3,0,6,5,3,2,2,4,4,2,0,2,5,3,0,0,1,5,6,2,1,2,7,8,4,3,1,0,1,2,3,3,0,3,0,1,3,1,1,4,2,3,1,0,6,2,3,5,2,5,3,5,4,2,5,3,1,3,9,3,5,4,3,4,1,3,2,3,2,4,1,6,9,5,8,3,2,4,2,3,4,2,3,0,10,1,1,0,4,4,3,3,3,0,3,2,0,3,5,2,3,4,9,3,2,3,1,1,2,0,5,5,2,3,0,2,12,2,5,2,3,7,2,3,1,8,4,1,0,4,8,9,1,6,3,1,1,1,0,0,6,4,2,8,4,4,3,7,2,2,3,2,2,2,2,2,1,2,1,4,7,6,4,4,1,4,9,8,2,3,6,2,2,2,6,4,3,3,6,2,2,4,7,3,2,2,2,3,0,0,1,4,11,3,2,2,3,14,2,1,3,0,2,3,4,1,1,4,1,5,3,2,3,1,5,12,4,0,2,3,3,0,1,4,4,2,4,2,3,2,4,2,3,3,0,1,3,2,2,5,1,2,1,2,7,5,6,0,4,2,0,1,5,0,3,3,2,5,0,1,4,7,1,1,8,2,1,3,21,2,4,0,2,4,5,5,7,6,3,3,3,4,4,1,4,3,2,2,1,4,5,3,5,1,0,0,4,3,5,2,1,2,0,6,0,1,5,1,4,8,4,2,2,1,3,4,1,4,1,7,2,3,1,3,2,6,6,4,3,4,3,1,0,4,1,6,3,2,1,5,5,4,4,3,5,1,1,2,5,0,3,1,2,4,4,5,0,2,6,6,2,4,0,3,7,5,5,2,3,2,4,3,3,3,4,3,0,0,3,5,1,0,5,5,1,2,6,1,1,2,7,2,1,3,7,6,3,8,2,2,3,0,4,2,5,4,3,3,2,3,2,11,2,2,0,1,1,6,7,5,1,4,6,0,3,5,0,4,5,5,5,2,3,6,2,2,3,3,0,6,5,1,2,2,2,1,2,3,2,4,5,4,13,4,2,4,1,4,4,1,6,7,3,1,1,3,1,3,7,2,6,3,1,7,3,3,4,4,13,6,3,1,0,3,3,1,0,0,0,5,6,8,5,2,1,2,1,6,2,3,3,6,0,2,5,4,1,1,4,6,0,1,1,3,1,2,4,1,0,5,1,0,0,2,1,3,6,3,0,1,9,1,4,2,2,3,3,6,1,4,2,2,4,1,3,2,1,2,2,0,3,4,1,3,9,4,6,2,5,3,13,3,0,4,6,3,2,0,1,1,9,2,1,2,2,2,2,1,4,1,4,1,2,8,3,6,1,5,3,6,0,7,7,3,5,8,8,3,1,2,2,6,5,2,1,2,1,0,2,2,3,5,1,2,1,0,5,2,1,5,6,8,5,5,2,1,5,3,2,3,0,0,4,3,6,4,3,1,1,1,3,5,2,3,3,2,5,4,4,4,3,3,5,4,2,4,5,4,1,4,4,2,0,1,3,2,1,3,3,1,1,0,4,3,1,2,1,3,3,2,2,1,1,3,10,4,6,4,4,2,9,4,3,4,4,0,3,10,1,8,0,2,4,6,2,7,5,4,3,4,1,1,5,4,0,5,6,4,0,5,4,3,6,4,0,3,8,5,3,4,0,0,3,3,0,2,1,7,8,2,4,1,3,0,5,3,7,2,4,3,3,3,3,4,3,0,5,1,0,6,2,0,0,3,7,3,1,0,1,7,2,2,2,4,0,4,4,5,3,2,5,6,0,0,5,3,4,2,6,5,2,2,1,4,3,7,4,3,1,8,6,4,0,3,1,1,1,4,2,3,5,3,3,5,0,2,3,0,1,3,4,3,3,2,8,2,9,4,1,2,2,9,3,2,6,4,3,5,3,2,15,3,4,3,5,4,1,3,1,7,1,1,2,3,3,1,3,3,12,0,0,0,3,3,4,1,0,3,2,3,1,1,3,3,3,5,2,9,3,3,3,10,6,4,4,3,1,5,5,2,5,3,3,2,3,3,1,7,4,0,4,0,4,4,6,4,3,6,2,1,3,1,4,0,0,0,1,2,4,5,8,1,2,3,0,0,3,4,3,2,8,5,6,2,5,1,2,3,2,3,3,2,6,3,2,8,1,7,4,2,0,2,3,4,1,3,4,2,2,4,7,5,5,4,7,4,0,4,0,5,7,4,3,0,4,2,6,4,2,0,4,1,0,10,2,0,0,4,6,3,0,2,4,3,3,3,4,0,5,1,3,5,1,1,2,8,1,3,1,5,2,2,5,3,4,3,5,0,6,5,2,1,0,3,7,7,5,2,0,3,1,4,8,5,1,2,2,6,1,1,4,1,6,3,0,7,5,2,2,3,5,4,1,3,5,4,0,1,3,3,2,1,3,4,4,1,2,4,4,6,3,3,1,3,8,3,5,1,2,1,3,8,2,3,0,2,5,3,1,6,1,2,6,3,1,1,2,9,2,4,5,10,2,3,6,3,4,2,5,3,1,0,5,3,4,1,1,6,3,5,2,0,1,4,0,2,8,2,5,4,2,3,5,1,3,7,3,4,2,1,5,2,5,2,0,2,0,0,5,2,1,1,1,0,5,5,3,1,1,6,3,7,4,6,4,5,1,10,3,4,4,0,4,3,0,4,4,2,2,4,2,2,5,10,3,4,4,2,4,10,3,1,2,9,2,6,2,0,3,3,2,1,3,1,2,4,7,2,5,2,5,1,4,2,3,5,5,7,2,6,3,3,1,6,3,7,4,0,2,0,3,3,6,2,5,1,7,0,1,2,2,2,3,0,2,7,4,4,1,2,4,2,1,5,0,0,0,6,1,2,4,5,2,4,2,1,3,0,0,12,0,7,3,0,3,4,2,6,3,4,5,3,0,3,1,5,0,2,1,4,1,2,1,5,9,2,3,5,2,3,0,4,4,0,7,2,6,2,0,6,8,6,8,4,5,5,3,1,10,4,6,2,5,1,0,4,7,2,1,2,0,7,0,6,4,5,10,0,2,0,1,3,2,0,5,2,2,0,7,4,3,2,1,8,2,2,2,5,3,6,4,4,6,1,0,5,1,6,5,1,0,4,6,3,4,2,3,4,0,5,4,3,2,4,0,5,0,7,2,0,0,3,0,5,6,2,1,2,2,1,1,4,1,5,2,14,1,1,3,4,3,4,16,1,1,1,2,2,5,1,0,5,0,1,7,0,0,1,0,4,4,6,2,1,10,4,0,1,4,4,1,4,2,2,5,1,5,2,3,0,6,0,2,8,4,4,2,5,1,2,3,5,3,7,1,2,2,1,0,8,6,1,5,5,6,1,2,3,9,7,3,0,2,2,3,3,1,6,2,3,7,5,6,4,2,1,6,5,2,2,1,3,4,2,5,3,2,5,0,3,12,9,0,2,1,2,2,2,3,0,3,5,2,2,3,4,1,2,1,2,1,5,3,5,1,3,1,4,1,1,0,6,1,0,3,1,2,6,10,3,0,7,6,0,1,12,1,0,4,4,4,5,1,2,9,2,1,1,0,2,0,3,1,2,6,3,4,5,4,1,3,4,1,3,7,3,3,2,3,0,0,3,4,3,4,5,6,5,3,4,2,4,3,3,5,3,6,4,7,6,0,0,6,1,6,2,0,2,2,1,6,4,3,2,1,2,0,2,0,4,7,7,0,4,5,4,3,3,6,4,2,4,2,3,6,6,2,2,5,4,1,1,3,3,5,3,1,2,5,4,8,1,2,2,3,3,2,5,3,4,3,0,6,4,7,2,6,0,1,2,3,0,6,6,3,4,2,2,2,3,2,2,7,1,4,3,3,2,5,2,5,1,3,1,6,3,4,2,5,3,5,0,5,1,7,3,1,0,2,1,4,2,3,1,3,2,1,1,6,3,1,2,2,6,4,4,3,3,3,12,5,3,1,4,0,5,0,9,5,2,3,3,4,1,2,8,6,0,5,1,2,1,4,1,2,14,2,2,3,1,2,2,0,2,4,2,7,4,7,2,1,5,3,3,6,3,1,4,2,1,1,1,0,3,5,4,4,3,1,3,3,5,3,1,3,3,6,2,5,1,3,3,4,1,4,0,3,2,3,1,2,3,0,2,3,5,2,5,1,2,2,2,6,3,7,7,2,7,3,4,4,12,2,2,1,5,4,4,0,1,4,2,2,2,2,4,2,1,5,2,3,7,3,0,0,1,4,4,1,5,2,7,2,7,0,3,6,4,1,2,0,6,10,4,2,1,1,5,5,7,3,2,6,2,0,0,5,3,4,4,2,4,3,8,3,6,3,3,9,3,2,4,2,0,2,1,0,5,4,5,3,3,2,0,3,3,0,2,3,3,7,7,3,2,8,5,0,1,6,5,3,1,1,2,5,2,3,1,3,2,0,3,3,2,4,6,1,7,0,8,0,2,3,2,0,1,0,0,0,4,6,2,1,7,2,2,3,8,5,2,5,4,4,2,15,5,1,1,4,1,4,4,4,4,3,3,1,2,0,1,1,5,4,4,6,4,4,1,5,3,3,1,3,0,2,2,1,0,3,2,3,5,6,3,5,7,0,6,1,3,4,3,3,3,1,2,4,2,1,2,1,6,1,2,1,3,1,8,3,4,3,6,5,2,1,3,1,2,2,3,3,2,2,5,7,1,4,5,5,3,4,9,3,4,3,7,1,7,2,7,0,4,5,6,7,2,0,1,2,4,3,3,3,0,8,2,6,1,3,6,2,3,5,4,1,3,1,1,4,3,3,1,2,3,6,2,5,3,6,1,5,1,5,4,2,2,1,6,4,0,1,3,3,4,3,0,5,2,4,4,3,2,2,5,8,0,2,5,0,8,2,3,1,0,6,4,0,1,0,4,4,4,3,2,5,2,2,4,13,5,2,4,5,1,1,4,4,4,2,10,2,1,2,4,8,0,3,3,2,2,1,5,4,2,5,0,2,3,0,3,3,1,3,3,2,6,3,4,4,4,1,3,2,2,3,3,9,7,1,4,5,5,3,2,1,1,4,3,3,2,1,1,4,4,5,2,2,3,0,1,5,0,1,6,0,6,2,3,1,3,4,0,2,2,5,3,5,7,5,2,1,3,1,3,4,1,0,5,1,1,12,8,3,1,5,3,6,3,3,11,5,1,3,7,2,2,3,3,3,1,2,1,3,5,3,3,6,0,5,0,1,2,0,2,1,3,2,1,5,5,6,10,4,5,3,1,4,5,4,4,4,5,1,7,6,2,0,8,4,2,2,0,2,1,4,3,1,6,2,5,1,1,5,2,0,0,7,1,1,4,5,1,6,3,6,2,4,4,4,2,5,4,2,8,0,0,2,6,4,2,1,2,3,4,8,5,1,7,1,6,3,1,3,1,5,2,3,2,4,0,3,0,4,1,4,3,1,1,2,8,2,4,6,0,10,0,6,2,6,2,0,0,0,14,1,2,4,1,4,5,1,1,9,0,0,6,3,2,1,3,5,3,1,2,2,3,2,1,2,3,2,3,6,4,2,3,5,0,1,2,3,6,2,6,12,5,3,6,2,5,5,5,0,2,4,4,3,1,2,3,8,4,8,3,2,2,3,2,1,4,9,4,0,4,2,4,2,0,4,4,5,2,6,3,4,2,1,4,4,6,0,3,2,5,5,2,4,3,1,2,3,4,3,6,2,1,6,2,3,6,1,4,2,6,2,0,1,1,4,4,0,3,2,2,2,4,2,4,1,10,2,1,7,6,2,7,0,9,0,4,8,1,1,1,0,2,9,1,0,1,3,3,6,7,0,2,4,2,1,1,2,3,5,2,3,5,2,1,6,1,1,1,2,0,3,5,2,2,1,3,0,5,4,3,4,3,3,9,5,3,1,4,4,4,1,0,3,4,4,3,2,3,2,6,2,1,1,0,3,3,2,3,5,11,0,1,3,3,7,3,1,2,4,2,5,4,10,3,0,5,0,2,7,2,1,9,4,3,6,5,3,1,3,1,6,5,1,3,4,4,2,2,3,6,3,2,1,0,2,4,2,7,1,2,4,2,3,4,4,3,1,2,0,1,6,2,2,0,2,4,3,8,12,2,1,4,2,2,3,13,4,2,0,7,4,2,0,2,7,4,0,2,1,4,1,1,0,1,0,0,0,5,2,4,3,5,1,4,4,1,5,3,2,1,3,5,5,6,5,5,7,4,4,4,3,1,3,2,4,3,3,2,1,3,2,2,9,2,2,4,3,3,4,3,4,3,6,0,2,5,0,7,2,0,1,2,0,5,4,4,3,4,2,3,0,2,1,5,2,5,6,1,3,2,3,4,4,2,5,4,4,2,5,2,5,2,6,2,2,6,0,3,0,2,3,6,2,3,3,1,3,2,5,2,2,1,2,2,4,1,4,3,1,5,1,8,3,5,2,4,3,3,14,3,1,4,1,4,6,0,4,2,4,6,5,1,0,1,6,3,3,2,3,3,3,5,6,4,7,1,5,2,1,2,3,2,0,4,6,3,6,4,1,3,3,3,1,0,1,3,1,6,6,1,2,2,4,2,3,4,5,8,1,1,6,0,1,4,11,5,2,4,2,4,6,0,3,3,5,4,4,3,3,5,6,1,6,3,0,3,1,8,4,5,3,4,0,2,1,2,4,5,0,3,3,1,2,1,5,4,3,1,6,6,1,0,2,2,1,3,1,2,3,6,1,8,0,4,1,4,1,8,5,1,3,4,2,2,5,5,1,3,6,4,1,13,2,4,3,3,4,5,0,2,0,2,4,3,2,4,0,9,3,6,3,6,3,4,1,3,0,3,0,3,2,3,0,2,1,3,3,4,7,2,5,5,6,4,6,4,1,5,3,1,6,2,0,2,5,3,2,0,6,1,4,2,3,4,1,1,1,3,13,5,6,1,1,2,4,1,1,0,1,1,9,5,2,0,7,3,2,4,7,5,7,4,7,2,0,3,2,2,0,3,7,3,7,1,4,1,2,2,6,1,3,5,1,2,3,2,2,8,2,2,4,2,7,1,0,3,4,0,4,2,7,2,4,2,1,7,1,5,4,0,2,7,0,1,13,3,4,0,4,6,1,2,3,4,4,4,2,6,4,0,0,3,4,1,1,0,4,1,4,2,6,0,2,4,8,2,2,4,4,3,5,3,4,1,2,8,2,7,4,2,5,2,7,6,3,4,5,2,1,4,1,8,2,5,4,3,3,1,5,5,3,11,3,4,0,0,2,4,0,1,3,1,6,6,4,4,1,4,1,11,3,2,5,5,8,3,1,6,0,0,3,3,3,4,3,1,3,4,3,2,3,5,1,1,4,3,1,1,1,3,2,0,3,2,2,2,5,1,1,0,4,1,4,12,1,4,3,1,3,6,8,3,1,7,5,0,1,13,2,4,0,1,2,8,2,5,5,2,0,1,3,2,1,1,3,3,3,4,2,3,0,1,2,4,0,1,4,2,3,6,6,1,3,0,3,3,1,5,6,2,2,5,3,1,2,4,4,1,2,5,4,1,4,4,6,2,5,2,4,3,4,2,4,4,6,3,3,2,2,1,3,1,1,1,2,6,6,4,4,3,0,8,0,4,3,3,2,6,3,1,6,1,1,4,0,4,3,2,0,4,2,2,1,4,2,2,0,5,5,4,0,4,2,2,2,5,3,2,0,1,1,0,5,2,1,1,7,4,2,2,6,7,6,4,2,1,5,9,2,1,14,1,0,1,4,3,6,3,2,5,2,5,4,4,4,2,4,2,2,4,2,3,5,3,3,4,7,4,1,1,6,3,2,4,1,5,4,4,4,3,4,9,3,1,1,0,8,3,0,4,6,4,5,2,3,2,3,7,3,4,3,2,3,2,4,3,7,5,4,0,3,2,5,1,2,3,2,1,1,4,7,2,1,2,1,4,5,2,0,7,1,3,1,4,1,2,1,2,5,4,1,2,2,2,0,3,3,0,2,0,4,5,2,2,0,5,4,2,3,4,2,2,4,7,2,0,5,2,1,6,6,2,6,5,5,2,7,3,2,3,2,0,2,11,3,3,1,1,11,5,4,3,6,5,2,3,3,3,2,4,5,2,3,4,4,6,4,1,2,5,1,0,4,1,1,3,5,7,5,3,3,2,3,4,4,1,9,4,1,3,3,3,8,4,4,3,3,3,0,3,7,3,2,1,1,3,2,5,3,1,8,3,0,2,0,5,3,1,1,4,7,4,1,5,5,1,2,5,1,3,3,6,3,7,5,4,5,0,4,1,1,2,3,3,0,4,1,2,3,2,2,0,5,1,1,7,2,5,7,2,2,1,2,3,4,3,3,5,4,1,0,8,6,4,2,0,1,2,5,9,4,3,1,4,4,0,13,3,1,1,4,1,2,2,4,5,4,3,3,2,1,2,1,1,2,1,2,6,8,5,5,4,2,3,1,2,2,3,2,1,0,5,8,8,4,1,5,5,3,3,8,1,1,4,3,5,6,3,1,3,4,0,2,10,1,6,5,1,3,2,4,2,4,5,0,0,7,2,3,2,2,3,2,0,2,2,6,4,3,4,4,1,5,2,1,7,6,3,2,4,2,1,2,4,8,2,2,1,0,4,0,1,2,4,1,3,4,1,1,4,5,4,1,1,5,1,1,2,0,7,3,0,0,3,4,6,1,0,3,0,4,4,8,7,1,2,3,4,6,13,8,2,5,3,7,5,4,2,9,3,3,2,3,3,0,3,3,5,1,2,0,5,1,4,2,6,2,1,7,2,0,2,4,4,7,0,4,2,4,2,6,4,3,4,0,0,4,0,1,2,2,1,4,1,0,1,2,5,4,2,3,3,3,1,1,4,1,4,0,3,5,4,4,2,2,3,2,2,3,5,2,1,0,2,2,2,7,2,8,7,0,1,4,2,3,2,8,5,6,4,3,5,7,5,1,5,3,0,0,5,0,2,5,1,1,2,3,3,1,2,2,0,3,3,3,3,2,1,1,3,8,5,5,4,6,4,4,1,2,2,1,0,14,2,1,0,7,8,8,1,1,7,4,0,1,0,6,3,2,4,6,3,4,3,9,4,4,5,3,4,2,2,2,2,5,4,6,7,6,3,5,4,2,5,3,2,2,3,7,6,2,9,7,2,1,0,1,7,3,4,4,6,0,4,2,0,0,0,4,7,2,3,0,3,5,2,0,0,4,0,2,3,5,1,1,3,3,2,4,5,4,3,4,4,4,3,5,5,2,4,5,2,3,5,5,2,2,5,2,1,2,3,3,5,0,1,3,10,4,0,3,1,0,3,3,1,3,4,1,1,0,7,4,3,8,0,6,4,7,8,3,1,6,1,5,12,3,3,0,2,4,4,3,1,3,0,3,5,2,4,2,3,4,1,6,3,3,4,2,4,1,9,0,1,7,6,0,2,3,0,5,2,1,1,6,2,4,3,4,3,2,4,3,4,6,2,4,3,4,0,2,5,2,3,1,5,5,3,2,4,2,4,8,2,0,1,1,6,0,2,2,0,2,5,6,10,3,1,4,5,3,5,5,4,2,3,1,5,0,3,4,1,1,5,4,5,0,7,3,1,8,4,4,4,4,5,4,1,0,3,4,4,1,3,3,7,2,1,3,2,2,0,3,3,8,1,0,2,6,5,2,8,8,1,3,4,2,3,15,2,1,0,2,0,2,3,1,7,2,5,2,2,3,1,2,3,4,0,3,1,3,1,5,3,4,2,3,3,5,4,1,1,6,1,6,0,2,5,2,14,4,3,3,0,10,7,3,2,5,2,3,6,0,3,0,4,1,1,2,4,5,2,2,2,3,7,2,0,2,0,2,7,0,1,4,1,1,3,4,3,6,2,1,2,5,3,1,3,6,4,3,1,3,2,3,4,4,3,4,3,1,3,0,1,2,1,3,1,7,5,5,3,1,4,2,3,1,1,2,7,5,5,3,3,1,0,2,5,4,3,5,4,7,3,3,2,3,7,1,2,3,14,0,2,4,1,3,6,1,1,5,3,6,3,4,2,3,2,2,2,5,6,5,4,1,3,4,4,4,1,2,0,0,0,3,3,5,4,5,4,3,5,5,7,4,3,3,4,11,0,4,6,9,11,5,3,2,0,4,7,6,4,6,2,4,0,2,1,7,1,3,6,3,3,0,4,1,1,1,4,5,10,4,3,4,7,2,4,3,4,6,6,5,6,1,5,2,1,1,3,1,0,0,2,1,2,1,3,1,1,5,6,3,1,2,1,1,6,1,0,2,4,4,4,5,1,2,0,3,2,4,2,1,4,5,3,1,8,6,3,6,6,3,6,10,2,0,0,0,4,6,4,0,3,4,3,5,0,2,2,2,3,4,1,3,1,4,1,0,3,2,0,1,2,2,2,4,0,1,1,0,7,2,1,6,9,6,9,5,1,5,5,3,5,4,1,0,4,3,2,3,8,4,5,4,2,5,1,2,3,7,3,0,1,1,2,6,2,7,2,4,5,1,1,5,1,2,4,1,2,0,2,2,8,8,3,5,5,1,1,1,1,4,4,2,1,1,6,4,4,2,3,0,3,3,0,4,1,6,2,2,2,5,4,2,4,2,3,3,1,3,2,1,5,0,0,4,1,2,1,4,5,1,3,7,0,1,10,3,1,2,1,5,5,2,4,4,4,6,0,1,1,1,2,4,4,6,1,4,7,1,5,4,1,2,5,5,2,3,4,4,2,4,4,3,5,3,4,8,9,4,4,6,4,7,1,4,4,4,1,1,2,2,2,6,0,4,3,4,3,1,3,3,5,3,3,3,5,2,1,3,1,8,4,1,0,4,5,5,3,1,4,3,1,4,3,2,7,1,5,1,0,0,1,2,4,2,5,1,5,1,4,4,2,1,1,1,2,2,2,2,1,2,2,3,1,2,4,2,5,2,2,4,1,1,3,8,4,2,3,2,4,4,5,3,2,5,1,5,3,19,6,5,0,7,3,5,2,1,4,5,2,7,3,2,2,0,0,1,4,1,5,7,0,2,1,4,0,2,7,2,1,7,4,2,3,4,5,6,2,1,11,5,3,3,2,3,6,2,7,7,1,5,0,0,2,3,9,3,4,2,2,2,0,2,0,5,7,2,4,4,2,5,2,1,4,2,3,4,5,2,2,6,3,7,1,1,1,4,0,2,8,0,3,4,1,1,1,3,0,3,2,4,6,3,1,9,3,3,3,6,1,2,1,5,2,5,0,4,4,7,4,2,2,0,3,1,2,1,2,3,1,2,3,4,0,4,2,4,3,5,4,3,6,5,5,0,1,5,3,7,2,5,3,3,1,0,7,1,2,0,4,2,1,0,7,6,4,2,2,2,4,7,3,4,2,3,2,2,7,4,4,5,4,5,5,4,4,2,4,3,1,5,5,6,2,1,1,1,2,9,5,3,2,2,4,4,0,4,2,14,0,4,0,2,5,0,2,3,3,4,4,4,2,5,1,1,1,2,2,4,2,2,3,2,1,2,7,1,3,4,6,3,6,2,3,9,1,5,4,2,6,3,1,5,3,3,1,0,1,0,4,1,3,2,2,1,3,2,0,0,8,3,7,4,6,2,2,1,10,2,3,3,1,2,7,15,5,5,1,3,2,8,4,2,2,2,0,6,0,0,3,10,1,1,2,2,3,7,1,3,2,3,0,2,2,5,1,1,3,1,3,2,6,6,3,3,8,8,3,3,3,5,6,1,5,3,5,1,5,3,3,1,3,3,3,0,2,5,1,5,2,2,7,1,0,2,4,3,1,1,2,3,0,6,5,7,5,1,5,4,0,1,1,3,2,4,4,2,2,3,2,0,5,4,5,3,1,4,5,3,2,11,1,2,5,5,1,1,6,3,2,1,2,1,3,2,1,4,3,1,3,1,3,1,4,4,0,2,1,10,6,6,2,1,1,3,4,2,9,0,4,2,0,2,10,4,3,9,1,2,3,1,0,1,6,4,1,5,1,2,6,2,1,1,3,2,5,6,5,3,2,4,5,2,4,6,4,2,6,3,2,2,3,2,3,2,5,8,3,5,5,2,2,2,7,4,5,2,6,2,3,2,4,3,2,10,3,1,1,3,2,1,1,4,1,1,4,4,6,3,6,3,1,3,1,1,2,9,6,4,3,5,3,3,1,3,4,5,5,5,3,5,6,5,6,3,1,1,2,2,4,2,1,6,2,7,1,2,4,1,2,2,3,3,3,4,2,5,0,2,3,1,5,1,7,5,0,4,4,3,2,10,0,2,3,2,1,5,1,4,9,2,1,8,6,3,0,3,2,3,1,0,0,3,0,2,6,4,1,1,0,2,3,1,4,2,8,4,4,6,1,0,8,5,7,7,5,2,5,7,2,3,2,2,2,2,8,7,0,3,2,5,7,6,2,3,0,6,0,1,0,2,0,3,0,5,2,4,2,3,8,6,3,3,1,4,1,3,1,0,3,4,8,1,3,2,4,2,4,8,1,1,1,3,5,2,2,2,4,5,4,3,3,2,11,2,5,1,0,6,4,2,3,4,2,3,4,3,1,2,6,2,0,1,1,7,4,4,6,0,5,2,2,3,3,2,5,2,3,1,3,2,6,4,3,4,4,5,2,5,4,0,4,5,14,4,0,5,3,3,1,1,4,1,2,5,4,3,5,5,2,12,3,3,3,2,0,0,3,1,5,8,6,7,2,2,7,5,4,4,6,6,8,7,0,5,8,3,3,7,4,5,5,3,0,5,5,5,2,0,5,3,1,3,5,2,2,3,2,8,0,4,7,1,4,2,4,3,1,5,3,4,2,3,6,7,6,8,2,8,3,1,2,3,1,1,6,2,2,3,1,1,2,1,1,1,0,0,3,3,3,2,1,0,4,4,6,3,1,6,1,2,0,3,15,3,1,4,0,1,1,3,4,4,2,3,3,5,9,3,3,2,4,1,1,7,0,2,5,1,1,7,1,8,1,1,5,3,0,3,1,3,1,6,7,2,1,3,2,3,10,2,4,4,0,0,5,1,2,1,5,5,4,10,6,0,2,7,3,1,2,3,3,5,1,2,3,0,7,4,4,2,6,4,9,7,2,5,2,6,3,1,7,6,2,1,2,1,7,12,6,4,3,5,0,1,4,4,4,3,6,3,1,4,1,3,3,4,4,2,1,3,2,3,2,2,3,6,1,3,7,1,1,3,4,4,2,4,5,3,1,2,5,4,2,5,3,1,7,4,6,1,4,10,0,1,3,4,3,1,2,2,9,2,4,1,0,3,8,3,1,1,1,0,1,2,3,3,1,0,3,4,12,2,1,2,0,7,3,1,5,1,2,3,2,3,7,0,4,12,4,0,0,4,4,2,1,4,0,3,10,3,3,4,1,5,5,8,7,1,4,5,0,2,3,5,6,6,4,5,3,2,4,5,11,2,4,4,5,4,0,3,4,1,8,4,1,4,2,3,4,6,1,7,2,0,6,7,4,1,1,5,5,2,2,5,4,6,1,3,3,4,5,5,1,5,5,3,0,0,2,8,6,4,3,4,2,0,5,0,1,1,2,3,2,3,3,8,1,4,2,5,7,3,1,3,3,2,0,3,3,0,0,2,1,2,3,3,0,3,3,0,0,0,4,4,2,2,3,4,0,19,1,0,2,2,2,1,0,2,2,0,4,2,3,10,4,0,11,8,1,4,5,5,3,2,2,2,6,8,3,7,3,3,8,7,2,5,2,5,3,4,5,4,5,0,5,5,5,9,2,0,3,4,4,3,5,6,0,2,2,6,1,2,6,1,10,4,3,3,1,3,3,3,2,6,2,2,2,1,3,1,3,8,10,6,1,7,1,1,2,3,1,1,1,1,0,2,2,1,6,4,1,2,1,5,2,2,3,2,1,8,6,8,5,1,9,6,6,1,2,7,1,3,1,2,3,2,0,0,4,4,3,1,0,0,3,2,7,0,1,2,2,1,4,7,5,4,7,0,8,2,3,3,5,2,2,3,0,0,4,7,2,3,7,3,2,8,3,4,4,1,3,2,2,1,2,8,4,4,5,5,2,5,1,5,1,4,6,1,3,2,5,1,3,6,1,5,2,2,2,4,5,2,3,1,4,3,4,3,6,4,2,2,3,11,3,3,3,0,7,0,3,1,2,4,4,6,5,6,3,6,3,3,2,8,3,3,3,4,3,0,3,5,2,1,4,7,0,3,2,6,3,2,2,5,3,4,4,2,4,4,3,0,0,8,5,4,3,4,4,3,1,3,5,3,3,5,1,2,5,1,1,1,4,3,4,1,1,2,2,1,2,2,1,1,4,2,3,10,5,1,3,3,2,1,4,7,0,9,5,1,2,5,1,3,5,9,3,5,2,1,5,4,3,3,9,6,10,11,3,7,0,4,1,7,3,2,4,4,6,4,7,2,5,6,4,3,10,3,7,5,4,2,5,4,2,0,0,4,1,7,3,8,11,5,5,1,3,7,3,4,4,4,8,2,3,2,7,4,3,2,1,5,1,1,3,5,3,2,3,4,3,2,1,2,2,2,1,3,2,2,1,2,4,1,2,2,5,1,3,6,1,1,8,0,1,4,0,4,3,1,0,0,0,1,3,0,3,0,3,5,1,5,0,3,3,1,3,3,7,4,1,3,1,1,5,6,11,1,2,3,1,2,1,1,3,4,2,7,2,2,1,3,3,9,5,4,6,1,0,3,3,2,1,7,5,10,6,3,1,2,1,4,0,4,5,3,3,4,3,5,3,4,3,3,3,3,1,4,9,0,8,5,2,3,0,1,3,8,6,3,2,3,2,3,5,2,2,2,1,0,3,3,2,6,4,4,4,1,2,1,3,6,5,4,4,5,1,3,1,4,1,7,1,1,4,2,4,3,5,1,5,1,4,0,4,2,4,2,6,2,1,17,5,2,3,9,9,4,4,3,4,2,4,4,5,4,0,1,0,1,1,2,1,2,1,2,5,3,1,2,7,1,2,4,3,11,1,2,6,3,4,3,5,1,0,4,6,4,1,3,4,1,9,1,1,4,1,1,0,5,5,4,4,6,8,8,2,3,2,3,0,6,6,2,1,1,3,6,7,4,7,3,10,1,2,0,1,8,1,1,2,6,0,0,2,5,4,5,5,4,7,1,9,3,2,3,2,2,2,1,3,4,2,2,4,2,0,2,8,5,3,2,6,0,4,6,6,2,0,6,3,4,2,3,4,3,1,3,2,0,5,1,3,5,4,3,1,3,2,1,11,2,2,5,7,5,5,0,4,5,0,0,3,2,1,2,2,0,3,4,1,3,5,3,1,0,3,4,5,4,4,5,7,2,19,4,2,3,1,1,0,4,2,3,5,5,6,1,4,2,0,5,7,1,4,3,4,2,3,0,2,7,14,5,5,3,0,2,6,1,1,2,1,2,4,4,4,1,1,10,2,5,2,2,1,6,4,4,4,3,2,2,1,5,4,3,5,4,7,10,2,3,6,3,4,4,6,2,2,7,6,1,2,4,4,0,3,1,0,5,3,1,4,4,4,1,4,3,7,1,4,3,1,5,2,1,2,3,2,3,5,1,0,1,3,0,3,0,7,7,3,2,0,3,8,4,5,2,1,2,2,7,8,1,4,3,2,0,1,2,0,0,3,4,0,1,2,4,1,0,6,12,6,13,3,3,5,2,3,3,5,1,1,6,8,2,0,5,3,1,11,5,6,1,1,2,1,3,1,1,4,8,4,5,4,2,1,7,1,5,1,7,2,1,3,4,7,0,7,5,8,9,1,0,0,9,4,1,0,4,1,0,3,7,3,3,1,2,11,2,2,5,1,2,1,1,2,7,5,3,4,2,6,5,5,2,4,2,6,3,3,3,1,3,4,0,2,5,2,3,2,3,4,2,2,0,4,1,2,2,4,6,5,5,2,1,5,0,9,4,1,1,10,4,2,4,4,2,1,6,1,3,4,1,2,4,3,4,3,3,4,2,2,1,0,4,3,3,5,3,3,4,11,3,2,3,6,1,3,5,0,0,11,3,0,2,3,3,4,7,6,3,2,4,2,3,0,3,3,6,3,8,10,2,2,3,3,4,6,2,2,3,5,5,4,3,2,8,9,4,2,5,3,2,6,2,2,3,1,0,7,0,5,3,6,5,7,7,4,4,0,0,4,1,0,1,0,3,7,3,1,2,3,1,1,2,5,4,6,3,5,5,0,6,1,2,0,4,3,1,3,1,0,2,1,3,2,7,3,1,5,7,4,0,5,4,4,9,6,0,1,3,4,0,1,0,0,3,8,0,2,2,3,4,0,7,3,7,3,3,1,6,4,2,4,1,0,3,3,8,2,9,5,2,4,5,3,1,2,0,3,4,7,2,0,2,1,6,13,6,5,2,5,4,3,2,0,1,2,8,6,4,3,2,1,3,2,0,3,8,2,3,1,2,5,6,8,2,6,3,7,2,2,5,1,1,0,5,4,2,2,6,4,2,4,5,5,3,1,7,5,5,5,1,3,5,4,2,5,1,6,1,1,5,5,7,1,6,7,3,6,3,5,1,0,7,4,1,2,6,4,4,7,6,1,3,3,8,2,2,0,1,6,4,3,0,11,4,1,1,2,9,4,1,2,2,2,4,0,1,0,5,1,4,0,3,1,0,2,2,0,2,4,1,6,3,6,4,2,1,8,0,0,5,3,4,4,3,3,2,5,6,5,0,3,5,2,9,4,6,1,0,1,5,1,1,2,5,5,3,2,4,1,4,5,2,2,0,8,2,1,5,8,7,0,2,9,2,4,2,2,1,5,1,2,5,4,5,3,1,2,1,6,6,2,7,4,1,8,2,6,3,1,5,5,10,7,2,2,6,4,2,4,4,2,5,5,8,3,3,2,4,3,1,4,5,2,6,7,3,1,1,2,2,3,5,7,0,1,3,2,4,5,2,2,10,0,3,3,1,5,1,1,4,4,4,1,4,0,1,2,4,3,1,1,2,3,4,3,0,2,0,2,4,1,5,3,5,4,11,2,5,1,0,4,1,0,5,0,3,5,4,2,5,5,4,7,4,3,3,2,2,2,3,5,0,4,6,7,7,4,3,3,3,2,2,0,2,0,1,4,8,6,3,8,8,2,1,4,2,6,2,4,9,1,0,6,2,3,6,3,2,2,6,6,2,6,2,0,1,3,1,2,4,4,3,2,3,5,6,0,1,3,1,6,4,3,1,2,6,1,6,2,12,2,2,1,2,1,4,2,6,2,3,4,3,0,6,2,1,3,8,2,2,10,0,1,5,1,12,2,4,2,3,2,6,3,9,4,4,2,2,0,0,2,1,2,1,2,2,3,3,2,5,6,1,4,4,12,2,1,2,3,4,3,7,6,4,1,1,1,3,6,0,0,14,5,1,1,2,2,2,2,2,1,6,7,8,6,3,2,3,2,3,4,2,4,2,3,4,4,3,3,8,8,2,0,2,0,1,6,1,2,4,3,2,3,0,4,3,6,5,3,5,4,5,5,4,2,1,5,4,7,3,3,4,0,6,2,3,2,3,1,3,2,2,4,4,1,3,0,1,3,2,5,2,0,2,5,0,2,2,1,5,4,3,5,2,4,6,3,0,0,9,2,4,1,2,7,0,2,3,2,4,3,2,4,3,6,2,0,0,3,7,2,1,0,5,3,1,5,2,4,6,5,7,3,12,2,1,7,1,2,2,0,7,2,6,8,6,3,0,6,5,10,6,2,1,6,3,1,3,0,5,4,8,6,6,2,0,2,4,2,2,3,5,4,3,2,5,3,5,7,2,5,5,2,2,3,3,4,5,0,8,0,2,2,7,5,3,3,6,6,3,4,11,2,3,4,4,5,2,6,1,0,5,10,3,1,5,7,1,4,2,3,2,0,2,5,5,1,5,6,2,3,1,0,4,4,2,3,2,2,8,3,2,8,1,3,5,3,2,6,4,0,0,4,8,1,1,2,5,1,1,6,5,2,1,1,6,4,3,3,0,6,2,2,1,1,1,2,2,1,2,10,1,9,1,3,0,2,4,2,2,4,4,2,11,0,2,5,1,0,12,1,2,3,1,4,1,1,5,1,7,9,5,6,3,4,3,3,3,1,2,3,2,2,6,5,10,0,11,1,7,4,6,2,2,2,5,1,2,4,0,5,2,4,0,5,1,2,8,1,0,5,4,8,6,1,4,2,6,6,1,2,3,2,0,0,5,1,1,1,3,3,4,0,1,5,0,3,1,3,2,2,3,4,5,5,2,4,7,1,1,1,2,5,2,5,0,6,10,2,1,4,0,8,5,1,2,1,3,1,4,4,3,4,1,2,0,5,5,2,5,0,5,3,1,4,7,6,1,1,5,2,9,0,2,3,5,6,3,2,1,3,6,5,0,5,9,1,2,7,4,3,3,2,0,4,4,8,2,8,6,6,7,6,2,1,3,2,3,6,4,1,2,4,7,6,1,3,6,7,0,4,1,4,4,5,6,1,2,0,2,2,4,5,6,0,5,6,3,3,3,2,4,3,3,4,2,3,2,1,1,2,2,1,4,5,3,4,3,4,8,1,3,5,0,1,3,5,2,9,6,4,5,3,1,5,5,2,7,0,2,2,1,5,4,2,5,2,0,0,2,1,7,2,6,5,2,4,3,1,5,0,4,0,2,1,2,3,1,0,1,1,1,2,4,8,3,0,3,8,3,13,0,6,2,8,1,9,4,7,4,3,4,2,0,1,4,2,12,4,3,0,2,3,1,3,1,2,5,10,14,4,1,1,1,10,0,7,1,2,2,2,4,5,5,3,7,5,7,3,4,3,5,3,1,1,1,1,1,3,4,5,4,5,4,2,3,4,3,5,1,2,2,7,4,3,6,0,3,2,9,6,1,6,3,2,5,5,2,0,1,0,7,3,3,6,5,1,2,4,2,2,3,1,2,7,5,5,3,3,2,5,4,4,1,3,5,2,0,6,1,9,4,1,4,0,5,3,1,2,9,2,1,3,3,2,3,2,1,0,2,0,3,3,1,3,2,6,9,3,15,1,0,5,0,3,1,0,3,1,6,5,2,2,4,3,3,6,4,0,0,6,2,2,2,2,1,8,5,4,5,9,1,9,3,0,3,1,3,1,2,4,5,2,1,5,2,5,2,4,1,4,6,10,1,3,3,1,2,5,4,3,8,6,5,3,6,3,1,4,0,3,2,7,6,2,1,2,0,3,3,1,5,3,1,3,0,1,5,3,3,1,6,0,2,3,2,3,3,3,3,2,6,1,1,2,8,1,6,4,1,3,4,1,3,8,3,6,1,0,3,2,1,4,3,4,3,4,3,3,0,3,0,7,5,8,1,3,3,2,3,7,8,4,2,3,4,4,0,12,1,6,5,3,3,1,0,2,7,2,1,3,2,4,2,1,7,6,2,2,6,3,1,6,1,4,7,6,1,8,5,4,4,5,3,1,4,5,4,2,1,3,9,5,8,4,4,4,5,1,1,2,5,1,4,4,1,3,6,4,0,4,3,2,6,3,2,3,2,6,3,6,4,3,4,3,8,5,4,1,4,2,4,3,2,5,2,2,5,6,1,2,0,3,2,3,3,0,5,6,0,1,1,1,3,7,2,4,5,3,1,10,1,4,5,2,2,0,3,6,2,1,2,2,3,5,1,3,1,3,0,2,3,4,0,5,2,2,1,1,2,2,4,6,3,3,10,2,13,0,2,4,0,1,4,3,2,2,2,8,1,2,3,1,2,14,7,1,4,2,1,5,1,6,1,7,8,8,6,1,1,2,0,3,4,4,4,2,2,6,5,5,1,5,0,4,3,7,3,2,3,4,4,0,1,4,3,1,4,2,4,8,4,7,5,2,4,1,3,2,2,1,1,1,2,3,0,3,6,3,5,4,0,3,0,3,3,2,6,1,3,1,4,1,0,2,5,0,5,5,6,0,0,2,2,3,9,2,2,5,7,5,3,9,7,2,6,1,3,2,2,5,1,2,4,2,0,6,0,4,0,0,0,6,3,3,3,2,2,6,5,6,2,5,3,9,4,11,3,1,4,5,2,2,5,3,1,4,9,1,2,8,3,0,6,2,4,5,6,2,0,3,2,5,1,13,6,11,5,0,6,5,6,4,6,2,2,0,4,4,6,4,9,2,1,1,6,3,2,3,2,1,0,2,3,3,0,5,2,1,8,2,9,7,1,2,4,5,3,4,1,1,0,4,2,4,2,3,1,3,6,1,7,6,1,1,4,3,0,3,3,3,3,6,3,0,6,3,2,4,3,3,4,8,3,1,3,2,3,1,6,1,7,4,1,0,6,5,2,3,4,0,0,2,2,6,0,1,2,3,2,2,3,1,8,0,5,1,2,1,6,5,6,3,4,3,19,1,0,8,1,1,3,2,1,1,2,6,1,2,5,2,1,9,3,3,5,0,8,0,2,5,3,11,12,5,2,3,2,5,3,6,2,4,11,4,0,1,7,4,3,3,5,2,3,5,2,2,4,6,2,5,3,0,2,3,7,4,4,1,3,5,2,3,3,3,6,2,5,3,2,3,4,5,8,1,1,1,2,3,4,2,7,5,2,4,3,3,0,3,2,5,4,2,4,6,2,2,3,3,3,7,2,2,1,1,6,1,3,3,1,11,7,2,1,4,4,1,1,2,3,3,2,1,3,0,2,2,1,3,1,4,2,2,6,3,2,4,1,2,2,4,2,10,1,9,3,6,2,1,1,5,4,1,0,6,1,5,2,4,2,1,10,2,3,2,3,6,0,3,2,2,6,6,1,6,1,5,1,4,0,3,4,7,6,4,0,6,5,0,5,2,3,3,4,2,4,3,2,1,1,3,1,2,3,4,5,4,3,3,6,5,3,3,0,1,4,4,2,0,2,3,3,2,3,2,3,2,5,3,5,6,4,3,2,3,6,0,4,3,0,0,1,9,0,0,4,5,0,0,7,4,3,3,6,5,5,7,5,0,9,1,2,1,2,5,4,4,3,5,2,1,3,2,3,6,3,1,4,1,4,5,3,1,8,2,1,8,6,2,2,5,4,4,13,3,1,2,5,0,3,1,4,2,1,4,6,4,2,1,3,6,4,5,6,2,4,11,1,2,2,3,9,4,3,4,1,4,2,1,3,1,7,2,0,6,10,8,1,6,0,3,4,2,0,2,4,4,1,0,6,2,5,0,7,3,5,2,3,6,6,5,2,2,1,1,3,4,2,2,0,1,3,7,3,0,4,5,4,2,0,3,2,3,5,3,2,3,2,2,1,5,2,1,6,5,2,2,1,5,3,2,5,3,2,4,5,0,3,11,3,4,3,4,13,2,2,5,3,1,4,4,6,0,6,3,5,1,2,1,3,4,4,5,3,1,3,5,1,2,0,8,2,4,7,1,8,5,3,5,4,3,1,6,5,2,2,7,3,1,7,4,1,3,4,1,2,5,3,0,3,9,4,3,1,0,4,3,2,2,5,5,7,4,3,6,2,2,4,1,6,5,5,2,3,3,2,1,1,1,2,5,2,4,1,2,2,0,5,6,4,6,1,1,6,3,4,2,3,3,4,3,3,4,1,4,1,3,3,3,0,1,4,0,2,2,0,5,2,0,4,2,5,3,3,3,4,5,1,3,12,6,4,3,2,1,4,3,6,2,5,4,2,7,2,2,15,3,3,2,7,4,6,3,0,0,1,2,4,1,5,0,2,3,0,4,4,3,2,4,3,1,19,1,4,8,0,2,3,3,2,4,0,8,2,3,7,6,0,8,7,4,4,2,0,3,3,4,1,8,8,4,1,4,2,1,3,1,4,3,4,2,6,7,4,4,3,10,4,2,7,2,1,3,0,6,0,2,3,2,3,4,2,3,5,5,1,6,6,6,2,1,1,6,1,0,4,5,3,2,3,4,3,1,4,4,4,5,2,2,5,3,2,5,3,1,3,3,1,3,2,6,1,3,2,0,5,4,8,4,5,2,4,0,2,1,3,10,2,3,0,6,6,0,1,5,3,5,3,2,3,1,5,0,1,3,4,8,2,3,2,5,0,2,2,3,3,2,2,6,2,14,0,2,2,1,5,0,4,3,1,5,3,1,4,10,2,2,8,2,4,5,2,5,3,4,5,2,7,12,4,5,3,1,3,0,2,7,5,5,5,3,1,4,2,2,8,2,6,1,7,0,5,7,3,4,1,3,1,0,2,7,2,4,4,3,7,3,4,6,0,2,0,3,2,2,6,8,4,2,4,2,2,3,6,2,5,6,5,2,0,5,3,2,1,1,5,3,4,4,3,1,0,2,2,1,3,5,5,1,3,3,3,4,1,2,14,2,1,2,1,5,1,6,0,3,11,1,3,1,2,1,3,1,7,5,5,1,2,3,0,4,4,2,3,5,6,4,8,2,12,0,2,8,2,2,8,2,2,0,0,4,3,1,3,0,0,5,5,2,3,3,3,5,2,2,2,2,9,4,9,1,1,1,2,2,7,2,3,0,3,2,6,7,6,8,4,7,2,4,0,3,4,3,0,1,3,4,2,2,1,1,3,8,6,6,6,1,6,0,1,2,2,2,3,4,3,5,7,2,0,0,1,4,2,4,3,3,5,5,3,6,1,4,3,2,2,3,3,1,1,4,1,3,4,4,3,1,3,0,5,4,3,3,1,11,3,2,5,0,3,1,0,6,0,4,7,1,3,3,0,1,5,6,4,9,5,3,1,3,0,3,5,4,3,4,7,6,1,15,1,0,3,3,3,2,6,3,0,3,8,4,3,6,4,1,12,4,1,1,1,1,4,2,6,0,6,5,7,11,2,2,8,2,1,7,7,4,0,1,2,3,3,4,6,3,4,2,5,3,5,6,7,9,0,1,2,3,1,3,1,3,5,6,7,3,0,5,0,3,5,5,5,1,3,2,2,4,6,0,1,2,4,1,3,1,6,3,2,2,0,5,2,0,0,2,4,5,1,2,0,3,0,3,2,1,0,6,1,6,1,7,1,2,3,1,3,7,2,11,3,3,3,3,2,2,3,3,1,3,2,3,1,5,2,1,1,4,7,2,2,5,6,3,3,0,8,3,12,6,3,4,1,2,1,1,3,1,2,6,10,6,0,0,4,9,7,6,2,3,2,3,5,4,0,6,10,6,6,7,4,2,0,7,6,1,3,5,1,4,5,7,4,4,10,9,3,3,3,1,4,1,3,3,7,2,3,5,4,3,3,5,1,11,5,1,8,2,2,2,2,1,0,2,1,4,6,4,4,2,1,1,4,3,4,3,3,4,0,3,0,5,1,3,0,2,1,1,2,2,3,0,1,3,3,1,7,2,6,1,7,4,1,5,5,4,1,0,9,4,0,1,4,0,2,0,1,2,2,2,4,1,4,3,2,3,0,2,10,2,3,3,6,1,2,8,1,14,2,2,2,3,1,1,3,8,4,4,6,3,1,4,4,4,4,4,3,5,0,2,4,1,2,6,6,11,7,5,6,0,1,7,4,1,3,3,1,7,3,2,4,5,8,4,5,2,2,2,2,7,3,3,2,4,3,3,5,4,3,4,2,1,2,2,6,4,3,2,4,1,8,1,10,0,1,2,4,2,1,0,9,4,3,2,1,3,8,1,3,3,2,4,2,1,2,5,1,1,1,1,7,5,3,8,3,2,1,2,4,6,1,0,15,4,1,2,5,8,4,4,0,3,2,2,6,1,0,3,2,0,4,3,3,3,3,0,5,3,1,6,6,0,2,4,3,1,11,1,4,3,4,1,2,2,1,2,3,1,4,4,2,4,2,8,2,2,3,3,3,8,6,2,0,2,7,4,6,11,0,5,1,4,2,2,4,1,4,7,6,8,1,8,6,4,5,0,1,2,6,1,3,4,4,2,3,4,5,0,2,1,5,9,2,1,2,2,3,3,6,3,1,5,2,1,1,9,3,2,6,4,1,4,6,3,7,1,2,5,0,0,1,5,0,3,1,1,2,3,0,0,3,4,3,2,2,1,5,1,0,2,3,11,3,3,1,1,8,4,4,4,3,2,1,7,2,2,5,0,1,4,4,6,2,3,0,2,2,0,6,7,2,1,6,5,0,19,3,2,6,4,0,1,3,2,4,3,5,0,0,6,4,4,13,8,4,3,1,1,1,3,2,3,5,7,6,10,3,0,6,3,1,4,5,2,2,2,3,4,0,1,7,2,3,5,0,3,5,2,1,4,6,4,3,1,0,2,1,2,4,6,7,3,4,5,1,1,1,3,2,4,5,5,3,4,5,3,1,0,8,2,5,1,4,1,3,4,4,1,0,3,1,1,4,2,6,4,3,1,0,0,3,4,2,2,3,3,4,2,1,1,7,2,4,0,10,12,4,3,5,1,3,1,1,4,4,2,2,6,2,3,13,3,2,0,3,0,2,9,0,4,3,4,6,0,15,2,6,7,3,0,2,2,7,3,1,1,2,5,4,3,3,7,5,2,6,2,1,3,5,4,3,6,4,6,4,1,0,1,2,1,2,2,7,7,2,4,5,4,1,6,5,6,5,5,5,3,1,1,1,3,5,0,7,4,2,5,3,6,1,11,2,5,3,2,4,2,3,5,0,6,2,10,2,2,3,4,1,3,3,6,2,0,1,5,1,3,6,0,3,3,5,5,2,2,1,2,2,2,0,2,2,3,3,0,0,3,4,6,0,17,3,2,5,1,7,2,0,4,1,3,4,4,1,1,1,0,0,1,3,4,0,3,0,5,1,6,7,3,10,2,2,4,4,14,2,4,7,5,4,1,0,2,4,5,3,3,2,4,3,4,12,5,1,4,1,3,0,3,2,5,7,9,8,6,3,0,2,2,0,5,2,6,1,2,5,8,1,2,9,4,7,3,4,1,1,7,2,2,2,2,2,1,4,9,4,4,11,7,7,1,6,7,0,3,1,2,3,3,3,5,3,4,2,1,0,2,1,1,5,4,3,2,2,4,2,1,1,3,4,3,3,2,4,6,2,2,2,2,7,0,0,2,1,5,6,4,0,2,12,1,1,2,0,11,5,2,4,1,1,1,2,1,5,0,2,1,5,6,3,1,3,3,5,1,7,7,2,4,1,4,5,4,19,1,4,3,4,2,1,2,3,3,1,2,5,1,4,4,0,8,2,1,2,3,2,2,4,3,1,5,11,4,4,3,2,1,6,2,5,6,4,2,1,1,5,4,3,4,5,2,2,0,1,2,4,2,1,0,8,2,2,2,8,2,10,6,5,8,4,6,4,4,3,5,3,2,1,4,0,1,6,2,3,3,5,0,1,5,3,3,3,2,0,2,3,0,4,2,3,1,2,0,1,2,2,1,3,6,4,1,2,4,8,6,2,4,3,13,3,3,3,2,6,2,3,2,3,1,5,4,3,0,2,2,6,4,2,2,0,3,0,5,3,2,3,2,3,1,3,4,7,7,5,1,3,5,3,7,1,4,2,4,8,2,5,2,6,4,7,5,6,3,2,2,3,4,1,1,8,14,6,4,6,0,2,8,1,0,7,3,4,4,4,5,8,2,7,4,4,3,4,5,2,4,7,4,3,4,3,2,5,4,2,4,5,2,8,2,4,4,0,2,5,4,2,5,4,1,0,7,4,1,2,3,2,2,5,3,0,2,5,1,2,1,0,2,7,1,4,3,2,3,1,1,2,0,2,3,5,5,2,1,2,2,0,1,10,2,2,1,3,5,3,5,2,2,1,5,3,2,1,4,1,3,0,3,2,2,5,1,4,4,1,3,4,3,4,3,4,1,14,2,2,4,5,1,3,5,2,2,4,5,0,2,4,3,3,10,3,2,3,4,3,1,3,3,8,4,6,5,7,2,3,1,5,4,0,1,4,2,2,4,3,4,5,7,0,4,3,4,6,9,5,3,3,2,4,0,5,8,3,0,2,6,1,3,2,3,3,4,1,6,2,5,3,3,4,5,5,4,3,2,2,2,4,3,4,3,4,5,0,5,3,2,4,2,3,5,0,0,1,5,1,2,4,10,6,4,0,3,5,1,3,0,2,12,7,5,0,4,5,2,6,1,3,5,6,0,4,4,4,3,5,7,3,4,2,0,1,4,0,3,3,4,2,0,1,8,0,10,6,2,5,0,2,1,4,1,3,7,2,3,2,0,3,4,12,0,3,6,2,0,2,2,0,1,11,9,3,5,6,2,2,8,0,4,5,0,1,4,4,4,6,1,4,2,5,2,3,3,2,8,5,3,3,2,1,1,3,4,3,3,4,1,2,6,4,7,0,4,3,1,0,5,2,10,4,2,4,1,5,3,3,1,4,4,3,3,5,2,3,4,4,3,1,5,1,7,0,1,4,2,1,5,1,1,5,2,4,1,8,5,4,4,7,3,2,3,1,4,7,4,6,1,5,5,3,3,1,5,2,0,1,2,5,2,1,1,2,2,3,5,5,4,2,2,4,4,12,5,2,6,0,2,3,6,3,0,4,5,5,0,6,0,2,5,6,2,0,1,1,1,5,4,0,2,9,11,8,2,1,2,0,4,3,8,6,5,2,3,9,5,1,8,6,5,3,0,1,6,6,3,4,4,3,2,0,2,9,3,8,6,4,5,3,0,7,4,2,0,2,2,6,4,4,4,4,1,4,1,4,1,3,1,5,2,6,3,3,1,1,5,2,7,3,7,2,4,4,3,3,1,1,9,2,0,1,1,2,6,3,3,0,8,5,1,2,2,7,3,1,8,0,4,0,2,2,4,1,2,2,2,1,7,0,1,2,0,3,2,3,3,2,1,4,3,3,14,2,5,1,1,0,1,5,5,3,7,1,10,0,2,0,1,6,5,3,2,1,2,3,2,3,2,5,8,9,5,2,1,5,2,1,2,2,9,3,5,3,6,2,2,4,3,3,3,1,0,7,1,5,2,3,4,0,5,2,4,0,2,1,3,9,4,3,4,2,1,2,1,5,4,3,5,10,2,3,6,3,4,3,3,5,5,2,2,0,2,0,1,0,3,2,3,1,1,6,4,5,4,7,4,3,6,2,3,6,1,2,2,5,1,8,3,0,0,3,7,8,2,0,3,1,3,4,2,1,3,1,0,8,2,1,0,2,2,1,1,6,5,3,4,3,9,9,4,7,1,4,6,2,2,1,3,1,2,5,3,7,4,7,3,0,8,7,2,6,2,3,2,2,2,3,2,12,7,5,4,1,1,2,2,6,3,3,9,5,3,7,10,1,6,2,5,3,4,5,0,9,1,1,4,2,9,1,1,5,3,6,5,1,3,2,5,6,2,0,2,0,1,8,2,1,1,0,2,4,0,1,6,4,2,4,2,0,0,0,1,1,3,0,4,0,2,6,0,5,2,2,1,6,8,3,1,6,1,6,1,4,0,1,11,4,0,1,4,8,2,2,3,4,1,3,1,1,2,3,3,4,3,1,5,1,5,5,1,2,2,3,0,0,4,3,7,4,20,1,3,4,2,5,2,5,2,0,8,2,1,4,1,3,5,13,4,2,2,1,4,9,7,2,1,8,5,2,5,4,2,3,1,3,3,4,5,5,6,4,6,5,3,6,2,12,5,1,2,2,4,4,5,0,2,2,0,6,4,3,12,0,1,6,5,2,7,0,1,1,1,2,3,1,1,4,4,2,3,3,1,4,2,4,3,0,3,1,1,4,4,1,2,7,3,4,2,1,4,3,0,5,5,1,7,4,1,0,3,4,7,4,1,8,3,3,0,2,11,1,2,4,4,0,5,6,3,0,1,1,1,2,7,1,3,2,1,2,2,0,3,6,1,4,2,7,0,11,2,1,3,0,3,0,3,3,0,3,6,8,1,6,4,6,16,4,4,5,0,1,4,7,4,2,8,7,8,0,6,5,2,7,1,5,4,2,2,1,5,6,3,4,3,2,5,6,1,0,2,7,1,2,5,4,6,5,0,3,3,4,2,2,8,4,7,10,4,0,0,2,0,0,4,1,4,3,7,5,1,4,8,5,1,3,2,6,2,2,7,3,1,3,3,1,4,2,2,3,1,2,1,3,5,4,4,6,0,4,0,3,1,2,7,2,2,2,4,10,1,2,1,1,8,1,0,2,6,0,4,3,3,0,6,0,4,1,3,0,1,3,0,2,3,3,7,3,15,4,3,4,3,1,2,4,3,2,4,1,3,0,7,3,2,4,6,5,3,5,1,2,10,3,2,6,10,5,6,6,1,9,4,3,3,0,1,2,1,3,5,5,0,5,4,1,3,5,3,4,7,2,3,5,3,3,1,1,1,6,5,6,3,7,2,2,3,1,3,2,2,2,3,4,6,3,5,4,2,3,7,5,3,12,6,2,3,2,2,1,2,2,2,2,3,3,1,3,3,1,4,4,2,3,1,5,5,0,0,0,2,2,2,8,3,6,3,2,12,2,3,3,3,7,2,2,5,2,5,3,3,4,5,3,3,3,4,4,1,1,2,0,7,1,4,6,4,9,0,0,1,2,3,0,4,1,2,2,4,0,4,8,1,2,6,6,2,1,4,0,2,7,4,3,11,8,9,5,1,2,1,6,1,2,1,5,0,2,0,5,5,6,9,4,7,0,1,1,5,5,1,1,2,3,1,1,2,5,1,3,4,3,4,0,2,8,0,4,2,1,3,6,7,2,2,6,4,3,4,4,4,3,2,0,1,4,2,5,4,1,2,3,4,0,2,0,1,4,2,3,3,7,2,4,3,6,1,6,5,5,3,0,11,4,7,1,0,7,2,3,6,1,3,3,4,3,4,0,5,0,6,0,3,0,3,2,4,1,4,2,6,7,3,3,6,4,11,2,1,8,2,2,3,2,3,2,2,8,1,3,3,4,0,5,8,2,6,1,4,3,5,1,1,14,12,7,6,6,0,4,2,1,1,3,2,1,5,2,9,4,3,11,3,2,0,6,0,8,6,5,0,2,2,1,4,1,6,4,3,4,1,3,2,6,4,1,3,5,4,6,3,4,2,9,3,3,2,2,0,1,3,5,1,0,6,2,4,0,2,0,5,3,5,2,5,2,4,3,3,0,3,8,2,3,6,1,3,4,5,0,0,6,0,2,0,5,8,4,1,2,3,7,2,1,0,2,6,1,1,2,1,3,2,4,2,3,2,3,2,3,1,3,5,6,2,15,4,2,4,2,2,3,0,2,1,2,4,2,5,3,3,3,5,4,1,6,6,3,3,6,3,1,0,0,3,0,0,1,1,1,0,0,2,1,3,1,0,1,0,1,0,1,4,0,0,0,1,0,2,1,3,0,3,1,1,0,1,0,0,0,1,0,0,0,0,0,0,2,1,0,2,0,1,0,2,2,0,2,0,0,4,3,2,1,1,2,2,0,2,2,1,1,4,1,1,1,0,1,0,0,2,0,0,2,5,4,1,1,1,1,1,0,0,1,0,1,1,1,1,3,1,0,0,1,3,1,0,0,1,2,3,2,3,0,1,0,1,1,1,2,1,0,0,3,0,1,0,3,1,4,1,1,0,0,3,0,0,4,2,0,1,0,1,0,1,2,0,1,0,1,1,0,0,1,0,1,1,0,1,0,2,0,1,0,2,0,0,3,3,2,0,0,0,0,1,2,3,0,1,1,2,3,0,1,0,0,2,3,0,0,1,1,3,2,1,0,0,0,1,1,0,3,1,0,1,1,2,3,0,0,1,2,1,0,2,0,0,0,1,1,2,2,2,2,1,0,0,1,0,0,0,1,2,1,3,1,0,1,0,0,0,3,0,0,0,0,1,0,0,2,6,4,0,2,1,1,1,2,1,1,0,6,1,2,2,0,2,0,0,1,1,3,2,0,0,2,0,1,0,4,1,1,1,0,3,2,1,0,1,0,5,0,0,0,1,0,1,2,1,0,1,0,0,1,0,2,3,1,1,1,0,0,1,1,0,1,0,0,0,1,0,0,0,1,1,1,2,0,0,2,0,0,0,3,3,2,0,4,2,1,0,2,1,2,0,0,2,1,0,2,1,1,0,1,1,2,0,0,2,2,2,2,0,0,0,2,2,0,1,1,1,0,0,0,3,0,2,0,2,1,1,0,2,2,1,0,1,1,0,1,1,1,2,0,1,2,1,1,1,0,2,2,3,1,0,0,0,0,0,1,1,0,1,0,2,1,0,0,1,1,0,0,1,0,0,2,3,3,0,2,0,2,1,1,1,0,0,2,1,3,1,0,0,0,0,1,3,0,0,1,1,0,2,1,0,0,0,1,1,0,1,2,0,3,0,1,0,1,0,0,0,0,4,0,0,0,1,0,0,2,5,0,1,2,3,2,1,1,1,0,1,2,1,2,2,2,0,0,3,4,6,2,2,1,0,1,1,3,1,0,5,0,2,3,0,1,0,3,0,0,1,1,1,0,4,1,0,0,1,0,0,0,0,0,0,0,5,0,0,0,2,0,2,3,0,0,2,1,2,0,0,0,3,0,1,0,3,0,0,0,1,1,0,1,0,1,1,1,0,2,0,2,1,0,0,1,2,0,2,1,0,1,2,3,3,1,2,1,4,1,0,3,3,4,0,1,0,0,2,0,0,0,0,0,0,1,2,2,1,1,1,2,4,1,1,0,1,1,2,0,1,0,0,0,1,0,0,0,1,1,1,0,3,2,1,0,0,1,1,0,0,0,0,1,0,1,2,0,0,2,1,0,0,1,2,1,2,0,2,0,3,2,0,0,1,2,5,1,5,1,0,1,1,0,0,1,0,2,2,1,1,2,0,2,0,0,1,4,0,0,0,2,1,2,2,0,0,1,0,1,4,1,1,0,1,0,2,0,1,1,0,0,1,0,0,1,0,1,0,2,2,0,1,1,0,1,0,2,0,1,1,2,2,2,0,1,1,3,0,1,1,0,1,0,1,2,0,0,3,1,1,4,4,0,0,2,1,0,0,0,2,1,3,3,1,0,0,1,1,3,0,0,1,0,0,0,0,2,1,2,0,2,1,1,1,0,0,2,2,2,1,0,0,2,2,0,0,1,2,0,0,1,0,0,5,0,1,0,2,2,0,0,2,0,0,0,3,1,0,0,1,1,1,1,0,0,0,3,0,4,2,1,2,1,4,0,0,2,1,1,0,0,2,0,2,6,1,0,0,0,1,0,4,1,1,0,1,1,3,0,0,2,0,1,2,0,0,0,0,2,0,0,2,5,2,1,0,1,1,0,0,0,1,0,1,0,0,0,0,0,0,0,1,1,1,2,1,0,0,4,0,0,0,4,1,0,1,1,2,0,4,0,0,2,4,1,2,4,4,0,1,1,1,1,1,2,0,0,1,1,1,0,1,0,0,3,3,0,0,0,1,1,1,2,2,0,2,1,0,1,0,4,1,1,0,0,1,1,1,2,1,0,0,0,0,1,1,0,0,1,0,0,0,1,1,1,0,1,4,1,1,0,1,4,1,0,0,2,0,3,0,0,1,3,1,0,1,3,2,0,1,3,2,0,1,0,0,1,0,0,3,0,0,2,1,3,1,2,5,1,1,0,2,2,1,0,2,0,1,0,0,0,0,0,0,0,2,1,1,3,1,1,2,0,3,0,2,1,0,0,1,2,2,2,1,0,0,0,1,0,1,2,1,0,0,0,0,1,3,0,0,1,2,0,0,1,4,2,0,1,2,3,1,0,4,1,2,1,1,0,3,0,0,1,3,2,2,1,1,0,1,1,0,4,1,0,0,3,1,0,1,0,3,3,0,1,1,0,1,2,0,0,0,1,0,2,2,2,2,0,0,0,0,0,2,0,0,0,2,0,2,0,1,2,1,1,0,1,1,3,0,1,2,0,0,0,1,1,0,0,0,0,0,5,3,2,2,2,0,1,0,0,1,1,1,1,1,0,1,1,1,2,0,2,1,1,2,0,1,1,1,0,0,2,1,0,2,0,5,0,1,0,2,0,0,1,2,2,0,0,0,0,1,1,0,1,1,0,0,2,3,1,0,0,2,0,0,4,0,2,0,4,0,1,0,0,0,0,0,1,2,2,1,1,2,0,5,3,2,2,2,0,2,0,1,1,0,3,2,1,0,0,3,0,0,0,5,1,2,0,0,3,0,0,0,1,0,2,2,1,0,0,1,0,1,1,2,1,1,0,1,0,2,1,1,1,3,2,0,1,1,0,0,0,0,0,3,1,0,0,3,0,1,0,2,1,1,0,1,1,0,0,2,0,0,1,0,1,3,4,1,2,1,2,0,1,0,0,1,0,4,1,2,3,2,1,0,0,0,0,4,2,0,0,4,4,0,0,0,0,1,2,0,3,2,0,0,0,0,1,1,1,2,0,2,0,0,0,2,0,1,3,1,0,0,0,2,0,1,1,0,1,0,0,1,0,0,0,1,3,1,2,0,0,3,0,0,0,0,2,4,1,4,2,0,5,1,0,1,3,1,1,0,0,2,1,0,0,1,1,4,0,1,4,0,0,0,0,0,0,2,2,3,0,1,2,2,0,0,1,0,0,1,0,0,2,2,0,2,0,3,0,1,2,0,3,0,3,2,2,1,1,0,1,0,2,1,1,0,1,1,0,0,1,0,1,1,1,2,0,1,0,0,2,1,1,1,5,1,0,0,1,0,0,1,2,0,1,1,0,3,0,2,1,0,1,3,0,0,1,1,0,1,0,1,3,1,0,0,3,3,1,1,0,0,3,2,1,1,2,1,1,0,0,1,0,2,0,0,3,0,0,1,0,0,0,1,0,1,2,1,0,2,0,1,1,2,0,0,1,2,0,0,1,1,0,1,4,6,2,5,3,2,1,0,0,1,0,1,1,3,1,1,1,1,0,0,0,0,0,0,0,3,1,1,0,1,1,0,0,2,0,1,2,0,1,0,1,0,0,0,1,2,0,1,3,3,2,0,0,3,2,1,0,2,0,0,0,3,0,0,1,0,1,0,2,0,0,0,2,2,1,1,1,2,0,1,2,2,0,0,6,2,3,2,1,2,1,2,0,0,2,2,0,1,1,5,1,0,0,2,0,1,1,0,2,0,0,0,1,1,1,1,0,0,2,2,2,2,0,1,1,0,1,0,0,0,1,2,0,1,0,2,2,1,0,0,2,0,1,0,1,1,2,1,3,1,1,1,1,0,0,0,0,0,1,0,2,0,0,2,0,1,1,7,2,1,2,1,3,0,2,1,3,1,2,3,2,0,0,2,1,2,1,0,1,0,3,0,2,1,2,1,0,0,1,1,0,0,3,1,2,2,2,0,0,0,0,3,0,1,2,1,0,0,0,1,1,3,0,0,0,0,1,1,1,2,1,0,1,3,0,0,0,0,1,1,0,1,1,1,0,0,1,0,0,0,5,2,3,4,0,0,1,1,2,0,2,2,1,1,1,2,2,1,1,2,0,0,0,0,0,1,0,1,2,2,0,1,0,0,3,0,2,1,2,2,0,1,0,0,1,2,0,0,1,0,0,1,0,1,0,0,0,0,1,0,1,1,1,3,1,0,2,0,3,0,0,1,0,1,1,3,1,1,2,2,1,1,0,5,3,2,4,1,1,1,1,1,2,3,3,0,1,1,2,2,0,1,0,0,0,2,1,0,3,1,1,1,0,0,1,0,0,1,1,0,1,0,1,0,2,1,1,1,3,1,0,0,1,0,1,1,0,0,2,1,0,0,0,0,2,1,0,0,3,3,0,1,4,0,0,3,1,0,2,0,0,0,0,1,0,1,4,0,4,1,5,0,1,0,2,0,1,0,1,1,0,0,0,2,0,0,0,3,1,0,2,6,1,0,2,0,1,1,2,0,1,1,2,1,1,2,1,1,3,0,3,0,0,1,1,0,0,5,0,2,3,0,0,2,0,1,0,1,0,0,2,1,0,1,1,1,0,1,0,0,1,0,0,1,0,2,1,0,0,3,3,0,1,0,0,6,1,1,2,1,2,0,2,1,1,1,0,0,0,1,3,3,0,1,1,4,1,2,0,0,0,2,1,0,0,1,1,1,1,0,0,0,0,0,1,3,0,3,1,2,0,2,0,0,1,0,1,1,0,3,1,0,1,0,0,0,1,2,0,3,1,1,0,0,0,0,0,2,2,2,1,1,3,4,0,4,1,2,0,0,1,0,1,1,0,0,0,0,1,2,1,0,2,3,1,1,0,1,2,3,1,2,3,0,0,0,1,2,3,0,0,1,0,0,0,0,1,0,1,3,1,2,0,0,3,2,0,2,1,0,0,0,1,0,0,0,2,3,1,1,4,0,0,0,0,1,1,0,1,0,0,1,1,1,1,5,0,1,3,0,2,1,0,3,0,0,0,0,2,2,0,0,1,1,1,1,0,1,2,2,1,0,0,1,0,0,0,1,0,1,3,3,2,1,0,0,4,0,2,1,1,0,1,0,3,0,1,1,0,1,0,1,2,0,2,2,2,5,1,0,0,0,0,0,0,1,2,1,0,0,1,0,1,0,0,4,2,3,3,1,3,1,3,1,0,2,2,3,1,0,2,2,1,2,1,1,1,1,0,0,1,1,0,2,1,0,1,1,1,5,2,1,1,2,1,2,0,0,1,1,1,0,3,0,0,1,4,0,0,0,0,0,1,1,2,0,0,0,1,1,1,0,0,0,0,1,0,5,0,1,0,0,0,2,0,0,1,0,0,1,1,4,1,2,2,1,0,2,0,1,1,1,2,0,0,1,1,3,0,1,2,0,3,1,1,2,1,1,1,2,0,3,1,0,2,0,2,0,4,1,0,0,2,2,2,1,2,1,0,1,0,2,1,0,0,0,5,0,1,0,0,1,0,2,1,0,0,1,1,0,0,0,0,2,0,0,1,2,0,0,2,0,0,0,5,4,3,5,4,0,4,0,1,0,1,2,2,1,0,3,1,0,1,1,1,1,0,5,0,1,2,0,0,1,0,0,1,1,0,2,2,1,0,2,0,1,3,0,3,1,1,2,0,2,0,0,0,2,1,0,1,0,0,0,1,1,1,0,0,0,0,0,0,0,0,0,0,0,1,2,0,0,0,1,1,2,0,4,4,2,0,2,5,1,0,0,2,0,1,0,5,1,4,1,1,1,2,0,2,0,0,1,2,1,0,0,1,0,0,1,2,0,0,0,3,1,2,0,2,1,3,1,1,0,2,0,0,0,0,1,0,2,4,0,0,0,2,0,2,0,0,1,0,1,0,0,1,0,0,0,1,1,0,0,2,0,0,0,0,0,8,2,1,5,1,1,3,2,1,1,0,0,0,2,2,0,5,1,1,0,3,3,2,1,3,2,1,0,0,3,1,0,0,1,0,1,1,2,1,1,0,0,1,1,0,0,2,2,0,0,1,1,0,1,0,1,0,0,1,1,1,0,3,0,0,0,0,0,1,1,1,0,0,1,0,0,0,0,2,2,0,2,2,2,4,1,2,2,1,1,1,1,1,1,3,1,0,0,1,0,1,0,0,2,1,2,0,0,1,1,1,1,1,1,3,0,5,0,0,3,0,0,0,0,1,0,0,1,3,2,2,1,2,1,0,2,2,0,2,1,1,0,5,1,0,0,1,1,0,0,0,4,0,0,1,1,0,0,0,3,0,0,0,0,0,0,3,4,0,2,0,0,2,2,1,0,1,1,0,2,1,1,0,0,1,0,0,3,0,0,1,0,2,0,0,0,6,0,0,0,2,4,2,1,0,2,0,0,2,2,2,0,1,3,0,0,0,1,0,1,1,0,2,3,0,0,0,1,1,1,2,0,0,1,2,1,1,0,2,0,2,1,1,1,0,2,0,0,2,4,0,0,1,5,2,0,3,0,1,2,0,1,4,1,0,4,0,1,0,1,4,0,0,1,1,1,0,2,0,1,4,0,1,1,1,0,2,1,1,1,0,0,2,1,1,1,1,1,0,2,0,0,0,0,0,0,0,1,0,0,1,1,2,0,1,1,2,4,0,0,0,0,0,1,0,3,0,0,1,0,1,1,7,2,1,2,2,0,1,1,1,3,0,0,2,3,2,3,1,2,1,1,0,0,1,0,1,0,0,1,2,0,1,0,0,3,3,1,1,0,0,1,1,0,2,1,0,2,1,2,0,1,1,1,1,0,2,3,0,0,1,1,0,0,0,0,2,1,1,2,0,1,0,0,1,1,0,2,1,1,0,2,1,2,1,2,4,0,2,3,0,2,0,1,1,0,1,0,2,1,2,0,0,1,1,0,0,1,0,1,0,0,0,1,0,0,0,1,1,2,5,1,2,2,0,0,2,3,2,1,0,1,2,0,0,3,0,1,1,2,0,3,1,1,0,0,1,5,1,0,2,0,0,1,0,0,1,0,0,0,3,1,0,1,1,2,1,0,3,0,2,2,2,1,3,1,0,0,0,0,4,3,0,1,0,1,1,0,0,2,1,3,0,1,1,2,0,0,0,1,3,3,1,1,0,1,2,1,2,0,0,0,0,0,2,1,2,0,0,0,2,0,0,0,2,0,0,0,0,1,1,1,0,3,1,1,2,1,1,1,0,3,2,2,0,0,0,1,1,0,0,7,2,1,2,1,2,0,0,0,0,0,0,0,1,0,0,1,2,1,0,0,1,2,2,0,0,1,0,0,3,0,0,0,1,0,1,0,2,3,0,2,0,3,0,2,0,1,0,0,2,2,1,0,1,1,5,3,1,0,1,2,2,2,1,1,2,2,0,3,0,0,1,1,0,0,1,2,0,0,1,2,0,0,7,1,4,2,2,1,0,1,0,1,1,1,1,3,1,4,1,1,2,0,0,1,1,0,1,0,1,1,0,0,3,0,0,1,1,2,2,2,0,1,1,1,0,1,4,0,3,2,0,0,0,0,0,0,0,1,0,4,0,0,0,1,0,0,2,0,1,1,0,3,0,2,1,0,0,0,2,0,0,2,3,2,0,3,6,0,3,1,2,1,1,1,2,2,3,0,4,1,0,0,1,0,2,0,1,0,1,1,1,0,0,1,0,0,2,0,1,1,2,0,1,1,1,0,1,0,0,0,3,0,2,1,0,0,0,0,3,0,1,3,0,1,1,2,1,0,4,1,1,1,1,1,1,1,0,1,1,0,1,2,0,3,0,0,1,0,1,4,0,3,0,1,3,1,2,1,0,1,0,0,4,1,2,0,1,3,0,0,0,0,0,1,2,1,2,1,1,0,2,1,2,1,1,1,0,2,1,0,1,0,0,2,0,1,0,3,0,4,0,0,0,0,1,1,1,2,0,0,1,2,1,1,0,0,0,2,0,1,1,1,0,0,3,1,0,2,1,1,0,4,5,2,3,1,0,1,2,0,0,2,2,0,0,2,1,1,0,2,0,1,2,2,2,0,1,1,1,1,2,3,0,0,1,0,1,3,0,2,0,0,2,1,0,0,1,0,0,0,1,0,0,2,0,0,0,4,1,2,1,0,1,0,3,1,0,0,1,1,0,0,0,1,1,0,2,3,0,1,1,0,0,1,5,3,1,1,2,0,1,2,0,1,1,2,0,2,0,3,1,0,1,0,0,2,2,0,0,0,1,0,0,3,1,0,0,0,1,1,1,3,2,1,0,3,2,0,2,0,0,1,0,0,1,1,1,0,1,0,0,0,1,1,1,1,2,0,1,0,1,0,1,1,1,1,1,0,0,4,2,1,0,3,3,0,1,6,3,5,2,4,0,1,2,5,0,2,1,0,0,2,1,0,1,0,1,0,0,1,0,0,0,1,4,0,2,2,1,3,0,0,0,1,0,3,0,1,1,0,0,0,1,0,1,1,0,0,0,0,0,0,0,0,0,1,1,2,1,1,1,0,1,2,1,2,2,1,0,1,0,0,2,1,0,0,2,6,0,2,1,4,1,1,2,1,0,0,1,0,2,0,1,1,2,2,0,0,3,0,0,2,4,0,1,1,1,3,1,1,2,1,0,1,1,0,0,1,0,2,0,0,1,2,1,0,0,1,2,1,0,0,2,1,1,1,1,0,1,2,1,0,0,0,0,0,2,0,0,0,1,0,3,1,0,2,3,2,1,0,0,3,1,4,1,3,9,2,0,1,0,0,1,0,5,0,1,0,2,0,0,0,1,1,0,0,1,0,0,2,1,2,1,1,1,0,0,0,0,1,2,0,0,1,1,2,0,2,0,3,3,0,0,3,2,1,0,2,2,0,2,5,2,0,1,0,0,0,0,0,2,1,0,0,0,1,1,2,0,1,1,0,0,0,0,1,3,3,2,3,3,1,0,0,0,0,0,0,0,4,2,1,0,1,0,0,0,2,2,3,0,1,0,4,0,1,3,0,0,1,0,3,1,3,1,3,0,0,0,2,0,0,0,0,1,1,0,1,0,0,2,2,1,0,0,0,2,0,0,1,0,0,2,3,1,0,2,0,0,1,1,0,0,3,1,1,2,2,1,3,4,0,0,0,1,3,1,0,0,4,1,0,1,0,1,3,2,0,1,1,4,2,1,3,2,0,1,0,0,1,0,1,0,2,3,1,0,0,1,0,3,0,0,0,1,2,2,0,0,0,0,1,2,1,1,0,2,0,4,0,0,1,0,0,0,0,0,1,2,0,1,0,0,1,0,1,1,0,2,1,0,1,8,6,1,11,9,6,9,2,4,5,3,1,0,3,8,1,1,2,4,1,4,3,4,3,4,3,5,3,1,5,1,1,4,7,5,2,3,4,1,1,3,5,1,3,3,1,3,0,1,4,4,3,8,1,1,1,1,2,4,8,1,4,0,1,3,2,4,8,4,2,1,1,2,5,0,3,8,4,2,5,0,0,7,6,2,6,4,2,2,2,3,1,3,0,2,5,2,3,4,3,1,7,1,3,7,3,3,4,6,3,2,3,1,1,3,0,3,0,7,0,2,1,2,4,4,3,0,8,1,1,1,4,5,1,6,7,1,5,1,0,3,3,2,4,4,3,1,2,3,0,2,1,1,1,5,5,2,4,1,2,1,4,2,0,4,2,1,2,3,6,11,2,5,2,1,0,3,5,1,3,3,4,1,6,2,1,5,3,11,10,4,9,6,10,4,6,5,0,3,4,4,4,2,3,6,3,8,7,4,4,3,1,6,1,2,2,2,2,3,6,0,3,3,2,3,3,1,1,3,1,3,1,6,3,7,3,1,5,3,4,2,6,2,4,7,1,2,3,1,3,1,4,3,5,3,2,1,2,3,1,3,5,4,2,4,3,2,0,1,1,6,1,2,7,8,4,1,0,1,7,2,1,1,2,1,3,2,5,1,4,3,4,4,1,2,6,2,0,0,2,4,0,3,4,3,4,5,4,3,0,5,1,4,6,1,1,0,4,3,3,1,2,0,0,0,0,1,0,2,4,1,3,1,2,1,6,0,3,2,0,7,1,1,4,5,0,2,3,1,2,7,3,1,2,0,14,0,1,1,2,4,3,5,1,4,7,1,3,5,3,1,4,2,11,11,6,7,2,6,2,3,1,2,4,4,4,2,0,4,1,9,5,0,4,6,5,3,3,0,1,1,6,2,2,4,1,5,4,5,1,4,1,0,6,1,1,1,3,1,1,1,5,4,2,4,2,2,0,1,2,2,2,2,1,3,3,4,3,6,0,1,3,2,2,4,4,4,4,3,4,1,3,3,4,1,3,5,6,0,3,1,4,5,4,4,3,4,0,4,1,4,3,3,3,2,2,4,3,1,2,6,2,3,4,7,9,4,2,0,2,3,1,0,3,3,0,4,14,4,2,0,1,5,5,4,4,1,1,0,2,2,1,3,4,2,2,3,3,9,2,0,0,5,1,0,6,2,4,4,0,3,3,0,2,6,3,0,1,2,6,9,3,3,4,2,6,3,2,0,3,4,6,3,0,1,2,4,0,10,7,9,6,4,7,4,4,5,0,5,3,5,5,3,4,0,7,1,6,3,2,2,4,3,2,4,1,0,4,1,6,2,4,7,4,1,4,2,0,4,0,0,0,4,3,3,4,4,5,5,2,2,6,1,4,1,0,0,0,4,6,3,0,1,6,0,0,2,4,5,1,5,6,3,3,2,4,3,2,2,4,6,1,2,2,4,2,1,1,0,4,2,4,4,4,3,3,2,3,3,3,1,5,3,1,6,5,3,2,2,2,3,4,2,3,5,6,1,2,6,0,3,1,2,5,2,5,5,6,2,4,0,1,3,4,1,3,4,1,2,3,2,2,3,8,5,3,0,4,6,1,4,2,2,3,3,4,0,1,3,1,4,1,4,3,3,10,5,1,0,2,6,2,4,1,1,2,1,1,1,1,2,7,8,11,8,5,8,2,1,3,0,1,4,8,4,3,4,4,0,4,6,7,2,2,4,5,4,2,2,2,3,1,0,1,5,3,5,0,2,0,1,1,3,2,1,2,0,0,4,2,2,6,2,7,5,1,4,3,1,2,1,4,0,1,4,2,2,2,6,2,3,1,8,5,0,4,2,4,4,4,1,5,9,0,2,5,3,4,0,3,1,0,6,3,1,3,2,0,2,2,3,1,5,7,2,1,2,1,1,2,2,2,0,3,0,4,3,2,6,1,3,1,4,5,2,2,3,6,3,3,0,3,4,1,2,1,1,0,3,2,6,4,10,4,1,8,1,2,3,3,1,1,2,4,2,5,1,1,0,6,1,3,1,3,6,3,4,6,4,3,10,2,1,3,1,2,7,0,3,4,3,4,8,4,1,4,4,0,16,8,7,7,4,5,5,9,6,0,1,4,2,4,5,5,1,5,6,0,3,7,5,4,4,1,6,5,6,2,5,4,1,4,3,0,3,3,0,2,2,3,1,0,0,0,7,3,2,2,3,2,5,12,1,0,4,4,4,1,2,1,7,0,2,2,1,3,5,1,7,3,2,2,0,1,2,2,3,1,3,0,3,3,4,1,4,0,2,0,5,4,3,5,4,2,3,1,3,4,2,3,1,0,1,1,8,2,1,0,3,0,7,0,2,3,4,8,2,0,1,1,1,2,7,5,0,5,4,5,2,2,0,3,3,3,3,4,4,2,2,2,5,1,3,4,3,0,1,0,4,0,8,0,5,2,2,3,1,1,1,4,4,5,1,3,5,9,1,0,1,0,3,2,4,2,3,5,8,1,3,3,5,3,0,8,11,4,10,0,6,3,1,1,0,5,3,4,2,4,3,1,3,6,3,1,3,4,2,5,2,5,5,3,6,3,4,2,2,2,2,4,0,1,4,5,2,2,2,5,7,2,1,3,5,2,4,2,7,1,3,5,4,2,3,4,4,2,0,2,6,0,2,2,3,2,2,0,4,5,3,4,1,0,4,1,1,2,0,2,1,2,0,2,0,1,0,4,2,4,2,2,5,2,2,6,4,1,1,2,3,4,4,0,3,3,1,5,1,4,6,0,6,0,5,2,1,1,5,5,9,3,4,0,5,3,3,4,4,2,2,3,4,3,4,2,2,2,4,5,1,1,1,4,4,0,4,8,3,3,3,2,1,1,4,4,6,1,3,4,5,1,5,2,5,2,3,1,3,4,2,7,5,9,3,1,2,2,8,0,7,8,6,7,1,2,3,6,2,0,4,4,4,4,3,1,3,4,6,3,7,1,0,6,3,2,4,1,7,4,3,8,1,2,2,4,7,1,2,6,1,4,4,2,3,1,3,5,2,2,1,5,2,2,3,2,2,0,5,1,2,2,5,0,6,2,0,0,2,2,3,3,0,2,2,5,1,3,4,5,4,1,3,0,2,5,2,3,2,4,4,6,2,3,3,0,0,0,2,3,1,3,1,3,2,4,6,2,1,5,2,2,4,4,2,4,2,4,0,5,6,4,6,1,7,2,1,3,1,3,2,3,8,2,1,0,4,7,4,0,4,4,5,1,3,10,4,0,0,2,2,3,8,2,2,3,4,2,0,2,2,3,3,1,3,4,2,10,1,2,6,3,3,2,4,2,1,1,1,2,4,3,3,4,3,11,7,9,12,3,3,5,2,0,6,7,3,5,10,4,7,1,1,6,2,4,2,6,0,1,0,8,5,3,4,3,5,2,0,1,5,2,4,0,1,1,2,4,0,7,2,9,1,3,3,1,4,0,1,2,2,5,5,0,0,0,0,5,1,0,2,5,2,8,3,9,1,5,3,0,3,3,3,0,1,6,1,3,1,4,3,3,1,1,3,3,1,1,1,4,6,4,2,4,2,3,3,1,3,1,3,5,1,1,1,3,0,2,0,2,2,2,7,2,1,3,4,3,4,4,4,4,7,2,3,3,2,0,6,1,2,1,3,3,3,0,5,2,0,1,9,2,0,0,4,4,4,2,2,0,2,0,0,4,4,2,1,2,1,0,0,4,7,5,0,3,5,2,3,5,4,5,3,14,0,4,5,2,7,2,16,6,10,9,3,1,4,1,1,1,1,2,4,1,2,6,6,3,7,7,1,7,1,1,7,4,7,4,3,0,6,8,3,3,1,2,3,5,0,3,0,3,0,1,3,2,4,3,5,3,2,2,1,0,9,2,3,3,1,3,4,2,3,0,2,8,4,3,4,1,2,1,5,2,3,6,2,4,3,1,4,0,4,2,4,2,2,0,0,3,3,5,3,9,1,4,5,3,1,4,6,2,4,5,1,3,4,0,1,2,2,2,3,2,1,4,5,2,0,2,3,1,1,1,6,2,1,1,2,3,2,1,1,3,0,3,3,5,3,3,4,7,3,1,0,2,2,6,3,0,1,0,10,2,2,2,3,2,5,2,0,2,4,2,1,1,2,6,3,3,5,1,5,1,3,1,6,4,6,4,1,2,0,5,0,11,11,4,10,3,3,2,0,2,2,5,3,4,4,1,3,0,3,6,5,1,5,1,3,5,4,6,4,1,0,2,6,2,1,0,1,3,3,3,1,3,0,0,2,3,0,9,2,2,6,1,2,3,2,5,4,0,4,0,1,4,2,4,5,3,5,3,7,1,2,5,2,0,1,8,3,0,4,1,2,6,2,2,2,5,3,4,3,3,2,5,2,5,4,2,6,4,1,2,2,4,3,1,6,4,2,5,3,2,2,2,2,3,5,4,8,0,1,1,3,5,6,2,1,7,1,1,0,1,2,4,4,3,1,2,3,2,2,5,4,2,10,1,7,6,6,0,7,0,2,1,2,7,0,4,2,4,2,1,5,5,5,2,0,0,0,3,10,0,4,2,4,2,1,0,1,1,4,1,4,0,3,1,8,1,12,12,5,1,6,3,6,3,7,0,4,5,4,2,7,2,1,1,5,4,2,3,1,0,0,4,4,0,2,2,2,4,0,1,1,0,0,6,3,5,2,3,2,3,4,0,4,4,3,3,1,6,1,2,2,7,9,6,4,2,2,5,3,3,2,2,1,6,7,2,3,4,7,4,1,4,4,0,4,2,1,3,10,2,1,5,2,0,1,1,2,3,1,3,3,1,12,2,4,0,3,5,1,0,2,2,5,7,1,1,2,1,5,1,3,3,1,8,1,4,5,0,3,4,4,0,1,3,4,0,0,3,0,0,2,1,2,9,2,3,3,3,4,4,0,5,3,4,0,2,2,2,1,2,2,4,3,0,2,4,2,4,2,2,0,3,4,11,0,4,3,1,5,7,2,4,1,2,4,0,4,6,1,4,1,19,12,7,13,1,4,1,3,8,0,4,5,2,8,4,4,1,5,2,1,5,5,2,1,1,1,5,1,4,6,3,5,1,4,4,1,6,1,5,1,2,6,0,0,4,3,4,1,11,4,2,2,1,0,5,3,4,3,2,2,5,6,2,3,5,3,1,2,1,1,4,4,3,3,1,4,1,4,1,2,6,5,7,1,4,3,3,2,3,1,4,2,1,0,0,3,0,1,4,2,2,2,0,2,3,6,8,4,5,2,0,2,3,4,2,0,0,9,0,0,2,0,1,3,0,4,8,6,0,2,0,3,1,2,1,3,1,0,4,3,1,1,6,5,2,7,1,3,1,0,3,1,5,1,3,5,3,0,4,2,4,5,1,2,3,3,4,11,4,2,1,2,2,0,1,2,1,3,3,3,2,3,2,5,0,11,7,5,5,3,3,5,3,2,0,7,5,1,9,6,0,3,2,3,0,1,1,2,1,6,3,7,4,3,4,2,3,2,1,2,2,3,3,1,3,1,8,3,0,1,2,3,3,2,0,0,4,4,2,3,2,4,0,1,1,2,3,4,7,2,4,2,3,5,2,3,4,6,3,1,1,2,1,1,2,3,0,1,0,6,3,4,5,7,2,7,6,1,1,1,2,1,4,2,1,4,3,3,4,1,3,6,8,4,1,1,5,5,3,4,5,3,4,3,2,1,3,1,3,8,1,1,1,0,2,1,8,1,0,5,5,1,5,5,5,5,1,2,1,2,8,7,1,3,3,1,4,5,2,2,3,6,1,2,2,1,5,2,2,0,7,5,6,1,3,1,0,4,4,7,2,0,4,5,1,2,3,1,3,3,9,10,7,7,4,4,4,5,5,3,6,4,4,1,0,2,0,2,4,4,1,4,6,3,5,0,4,2,1,6,2,1,0,1,0,3,1,5,2,1,5,6,3,4,5,1,3,2,4,2,0,0,2,1,3,4,7,5,1,3,6,2,3,3,3,4,3,6,7,3,2,5,0,1,0,4,6,4,2,2,1,4,4,0,6,5,8,3,3,1,0,2,1,3,3,5,4,4,4,2,8,1,1,6,3,2,7,2,3,4,5,2,4,3,3,6,1,6,3,3,1,1,3,3,3,2,2,0,1,3,1,5,0,3,2,3,2,6,0,6,1,3,3,1,2,3,1,1,1,4,4,1,4,2,0,2,1,2,2,2,2,6,4,5,1,2,3,16,1,0,1,1,3,2,5,2,0,3,4,3,0,1,0,3,4,10,9,8,5,0,3,6,2,0,2,8,5,0,7,1,5,1,2,4,4,2,4,4,7,4,4,4,3,1,4,2,6,0,9,1,3,1,2,2,7,4,1,1,1,4,2,3,2,1,3,2,1,1,3,0,3,3,3,0,3,3,5,0,3,4,4,1,4,1,4,0,5,2,9,3,4,4,4,3,3,8,1,5,4,1,2,2,0,2,0,2,0,5,1,1,1,1,1,4,2,6,8,2,5,5,0,0,3,3,4,7,1,5,2,5,4,3,4,5,0,0,3,3,3,3,2,3,1,0,3,2,3,0,2,2,4,3,5,1,3,3,0,4,4,1,2,5,5,2,3,2,2,4,5,2,3,4,4,2,1,4,4,2,3,1,2,2,12,4,2,3,3,2,4,3,0,1,5,4,1,0,2,5,4,1,7,11,7,7,5,3,4,4,3,0,6,3,2,5,0,2,1,2,5,2,4,3,4,6,4,1,7,2,1,4,0,9,3,9,1,2,1,2,3,3,3,5,3,5,4,6,2,3,6,7,1,4,1,0,0,2,3,3,1,1,3,9,0,3,4,1,4,4,2,2,3,2,2,3,5,3,1,2,0,1,0,1,1,0,5,4,5,0,3,1,0,1,0,0,2,3,6,1,1,3,6,6,3,6,4,0,9,0,1,3,3,4,1,0,1,3,5,2,1,5,3,0,1,1,1,5,2,2,1,4,2,3,1,5,6,0,6,4,3,8,3,1,0,2,1,5,3,1,4,5,2,6,2,3,4,1,2,4,5,3,3,3,4,0,0,6,1,12,3,2,0,3,6,6,0,2,2,4,4,4,4,1,2,6,3,11,5,6,6,5,2,1,6,2,1,10,6,7,4,1,1,1,3,4,4,1,3,4,1,3,3,3,8,6,6,3,3,3,3,2,1,1,3,1,1,5,0,2,2,0,5,1,1,7,3,2,2,6,2,2,1,1,0,8,1,2,4,4,1,5,9,2,1,2,1,2,1,6,2,5,5,2,1,5,0,1,2,5,2,0,0,5,1,2,4,1,1,0,5,5,0,1,2,0,0,6,2,0,3,1,6,4,4,4,4,1,2,2,2,5,3,2,5,7,2,8,2,4,3,6,2,3,0,3,11,0,2,3,3,0,3,2,4,2,2,1,7,1,2,1,6,1,1,2,2,5,2,4,3,0,5,2,3,6,1,2,2,7,1,3,2,4,10,1,0,0,1,5,8,6,1,1,5,7,1,1,1,0,4,2,10,8,9,6,6,7,0,4,1,4,3,7,3,4,2,1,4,4,0,0,2,4,1,0,3,1,3,3,2,2,1,3,5,7,1,2,1,0,0,2,1,3,1,0,3,5,1,5,2,1,4,3,1,1,2,0,6,5,1,2,6,3,0,0,4,1,2,3,6,0,5,4,9,5,9,2,3,2,7,2,5,7,2,0,3,5,2,3,1,1,1,2,2,2,1,4,1,2,6,4,9,5,1,4,0,2,8,4,2,1,3,1,9,1,3,4,1,1,1,2,2,4,6,1,5,6,3,3,1,4,4,9,5,6,1,3,2,6,2,3,1,3,5,1,2,6,0,3,0,1,1,1,4,2,1,1,3,1,2,1,5,5,1,1,3,1,2,5,0,2,3,1,0,3,3,3,6,4,11,4,0,6,2,2,0,7,6,4,4,2,1,1,2,5,2,6,3,1,8,6,2,3,4,7,1,6,3,3,2,5,3,4,5,0,6,1,5,6,1,3,1,0,4,2,1,2,1,3,2,3,2,3,0,3,2,0,2,4,3,0,2,3,4,1,6,4,2,3,3,3,7,2,3,1,2,7,1,3,0,9,6,3,5,2,2,1,1,8,3,4,5,3,0,3,2,4,5,1,5,0,1,1,2,1,4,3,4,1,2,0,5,8,2,1,1,1,0,6,5,5,5,1,1,4,2,3,3,1,4,8,0,0,3,3,4,3,1,2,7,0,3,1,1,2,4,3,4,3,2,4,8,3,1,1,5,2,2,5,3,3,4,4,2,2,0,6,6,5,3,0,1,6,12,3,0,2,2,2,3,1,3,2,2,9,3,4,1,1,4,0,12,9,6,12,3,2,1,2,3,2,6,0,3,6,7,1,2,2,9,1,4,4,3,3,5,1,5,4,1,0,2,7,3,7,2,2,2,2,3,3,1,4,3,0,3,4,2,3,3,8,5,4,2,0,1,4,7,5,3,0,2,6,4,2,0,8,0,3,1,1,0,4,3,2,9,5,3,1,2,6,1,1,4,1,3,2,4,1,2,2,1,4,1,0,6,6,0,2,3,4,0,1,3,3,0,0,9,2,4,4,1,4,2,9,2,6,0,4,1,4,2,1,1,0,4,2,0,2,5,3,3,2,6,6,1,0,1,4,0,1,3,3,4,3,4,6,4,0,0,5,4,0,10,0,1,5,1,2,6,0,2,2,3,1,0,1,3,13,1,1,5,1,1,2,3,2,5,5,5,2,1,1,2,5,7,10,6,3,8,2,5,2,5,0,0,5,6,0,4,1,2,0,3,8,2,3,4,5,2,4,2,9,2,2,5,3,7,2,4,1,4,1,6,1,3,0,2,2,2,2,3,1,5,6,6,5,5,0,1,2,8,2,6,7,1,3,4,3,6,2,0,1,1,4,0,5,1,2,4,3,2,2,5,0,6,2,2,0,0,5,2,0,4,2,3,4,1,1,3,0,2,2,3,4,4,2,3,4,2,2,1,5,5,2,4,1,4,4,4,3,3,2,4,4,3,4,1,1,3,7,0,2,1,3,2,4,3,0,3,3,0,6,1,9,1,3,5,3,2,1,3,5,0,3,4,1,1,3,4,4,3,2,0,4,3,3,5,2,3,2,2,2,11,2,2,3,2,3,1,4,3,2,3,1,6,1,2,1,3,0,12,7,10,8,6,2,1,0,1,1,6,4,3,5,3,13,1,8,12,6,2,3,3,0,0,3,5,2,3,3,3,6,1,4,1,2,3,4,2,1,4,8,1,2,2,2,3,1,5,2,3,1,1,2,2,1,3,2,5,1,0,0,2,2,2,4,0,6,1,3,4,2,3,1,1,4,6,1,4,3,1,1,8,1,2,4,4,1,0,4,1,0,3,1,4,5,3,0,1,1,1,3,2,4,3,3,1,3,6,1,2,5,3,0,3,1,3,6,0,4,1,3,6,1,6,3,4,4,3,0,3,2,1,7,7,2,4,4,4,2,3,0,2,5,3,5,3,7,1,3,5,0,3,0,3,6,4,1,0,1,4,3,1,1,1,0,6,14,3,3,4,3,4,3,3,2,1,3,3,3,1,3,1,6,1,4,7,7,13,4,3,4,0,1,4,5,8,6,2,2,3,4,2,6,4,2,7,7,3,4,1,4,4,8,1,4,4,4,1,5,3,4,3,2,3,1,4,4,0,1,2,1,3,7,4,2,3,1,2,2,2,3,1,1,1,2,2,2,1,4,3,1,0,1,4,3,2,2,5,2,3,6,0,4,6,2,3,4,3,2,5,1,4,2,4,2,2,5,2,4,2,0,1,6,2,3,2,5,0,1,1,7,3,2,2,3,0,2,1,2,2,3,0,1,2,6,2,2,4,5,2,3,3,2,3,1,3,3,2,0,2,3,3,3,5,5,2,2,2,2,7,1,2,1,5,3,0,7,7,0,1,1,4,7,3,3,0,1,5,0,3,0,12,1,1,3,2,0,8,4,7,5,4,1,0,4,2,3,4,5,14,8,6,9,3,3,2,1,1,1,5,4,5,7,0,1,0,3,7,1,6,5,5,3,3,5,6,6,3,1,6,7,2,1,3,1,3,3,4,2,0,3,0,1,8,5,1,1,3,5,5,0,0,2,0,1,1,8,2,3,5,3,4,4,7,5,3,3,1,1,2,2,2,3,1,3,3,2,4,4,1,5,2,3,4,2,6,4,2,1,0,1,3,3,0,1,5,0,2,2,3,2,5,4,0,6,5,1,1,5,4,1,2,3,5,3,0,4,4,6,5,2,0,4,0,6,1,2,5,2,2,3,3,6,1,2,4,3,1,1,2,1,3,4,1,6,0,0,0,3,4,2,2,6,0,3,1,3,2,1,2,5,4,3,0,4,1,10,3,3,0,2,2,6,6,0,2,3,4,2,4,3,1,9,1,17,11,4,7,1,2,2,2,2,2,5,4,0,5,2,5,3,6,8,3,0,5,2,1,4,2,9,1,6,4,2,5,0,1,3,1,1,3,1,1,2,2,2,1,4,5,0,2,1,6,2,3,5,2,2,4,4,1,2,3,2,5,4,2,0,2,0,0,3,1,1,2,5,1,1,2,1,1,3,6,1,0,1,4,4,0,5,1,3,3,4,2,1,3,4,11,2,1,6,1,5,4,1,1,3,4,3,3,1,5,3,2,3,4,1,4,4,2,0,5,1,2,7,6,1,6,2,2,5,3,5,2,2,6,4,0,6,4,5,1,0,2,5,4,1,0,2,4,0,3,0,2,11,3,1,4,5,3,5,2,4,5,4,1,1,2,3,4,2,0,2,3,0,1,6,1,2,4,4,5,4,4,2,5,2,10,10,6,4,7,3,3,4,3,2,0,5,1,5,2,2,3,3,5,2,1,7,0,3,9,2,3,2,3,4,2,3,0,4,4,0,4,5,1,2,6,1,3,3,8,2,3,0,6,2,1,1,0,5,1,2,4,4,0,2,2,4,3,5,5,2,2,6,1,5,2,0,2,1,5,4,2,4,0,1,3,4,3,0,2,1,4,4,2,6,3,3,4,3,2,2,3,0,8,3,8,5,1,7,2,2,2,4,2,0,3,0,3,2,0,0,4,2,1,1,0,2,5,3,1,3,2,2,3,3,3,4,2,5,4,1,1,3,5,0,1,9,6,1,0,7,3,1,4,5,1,5,1,4,0,5,4,1,3,4,0,7,4,0,2,1,5,9,5,3,4,1,3,1,5,1,5,3,3,3,2,2,3,4,2,16,8,6,7,7,2,1,2,4,6,5,4,2,1,1,8,1,5,8,0,3,0,0,1,5,2,3,7,7,1,4,4,0,3,0,2,1,5,2,1,1,2,2,1,4,0,1,2,7,2,6,3,4,4,4,7,1,1,2,1,6,8,1,2,0,2,0,4,4,1,1,1,7,2,1,5,4,2,3,4,7,6,2,2,2,0,3,1,2,0,1,3,4,5,3,2,1,2,3,1,0,3,4,4,1,3,9,4,1,4,0,1,3,4,3,2,3,2,4,2,5,2,2,2,8,1,1,3,4,2,3,2,1,1,1,3,2,4,2,3,5,6,6,0,3,4,2,2,0,2,2,1,6,1,2,3,2,2,1,1,2,3,1,3,2,2,4,9,0,3,2,6,3,4,6,2,1,9,5,1,6,0,6,6,1,11,4,10,5,5,3,4,2,2,1,3,5,1,3,2,5,5,7,4,5,5,4,1,4,3,0,7,4,2,2,4,11,3,1,4,0,6,4,4,2,6,4,2,2,1,1,1,4,5,5,3,0,1,3,3,4,1,3,4,0,0,3,1,3,4,4,0,4,2,1,5,0,1,6,1,5,5,1,1,1,4,5,3,0,4,4,2,2,2,5,2,1,2,5,1,2,2,1,5,1,4,2,0,1,1,4,6,2,1,2,1,0,2,10,3,8,1,6,1,1,3,2,1,1,5,4,2,0,4,4,4,2,1,0,3,2,0,5,3,2,1,4,0,7,2,3,6,3,0,5,1,0,6,1,3,2,2,3,2,2,3,4,3,4,0,0,4,12,2,0,3,5,4,2,5,4,1,4,7,5,5,1,0,5,0,14,15,3,7,1,3,1,0,6,2,6,6,1,12,4,7,1,3,6,3,0,3,4,2,2,0,3,7,5,0,4,2,2,3,2,0,0,6,1,3,1,3,1,1,1,1,1,6,9,4,0,1,4,0,7,5,3,3,2,1,3,4,7,3,1,2,2,1,1,1,1,2,4,6,2,6,1,3,0,3,2,5,2,2,2,3,9,2,5,2,4,1,3,3,0,5,2,1,1,6,3,1,0,3,0,1,1,1,1,2,1,3,3,3,3,1,3,4,5,1,3,4,1,3,7,3,3,2,2,3,4,2,2,4,1,1,2,2,7,6,0,5,3,3,3,5,7,2,3,5,0,1,5,2,0,2,0,0,3,2,3,6,1,0,2,6,0,12,0,3,2,3,0,3,5,5,7,2,8,2,4,3,2,6,3,12,12,7,7,8,1,2,3,4,1,8,2,1,5,1,5,2,1,3,4,3,3,2,1,4,1,5,1,4,2,4,7,0,3,2,0,1,4,0,1,4,1,0,5,2,7,5,4,5,5,1,2,2,3,2,2,8,4,1,6,3,2,2,4,3,3,2,2,5,3,1,4,5,9,2,5,3,6,1,1,1,3,1,3,0,5,6,0,1,1,2,0,0,0,1,2,4,0,2,0,3,3,1,2,3,1,8,6,1,4,1,1,4,0,3,4,0,4,5,2,5,3,1,6,8,2,0,1,1,2,1,2,1,4,4,3,2,8,5,2,5,2,2,2,1,3,1,0,1,7,4,4,6,2,1,1,1,2,2,6,3,2,1,1,1,3,1,11,4,3,4,1,3,3,4,3,2,3,2,5,2,6,3,5,0,16,4,10,9,2,2,2,1,3,3,4,3,1,3,1,6,1,7,6,7,3,4,4,3,5,1,2,0,4,6,6,6,5,3,3,2,1,8,1,1,6,2,3,9,2,4,5,5,1,2,0,2,4,0,2,2,3,4,4,2,1,2,1,8,8,1,0,2,0,3,2,5,6,1,0,4,1,3,0,1,6,4,5,3,4,1,4,1,6,3,3,0,1,3,0,0,3,5,4,5,4,7,3,3,0,0,5,3,2,2,4,5,9,3,0,5,2,6,2,1,3,2,0,3,2,0,3,1,2,1,2,2,1,2,1,1,5,0,2,1,4,3,4,4,5,1,1,1,2,1,2,3,5,1,0,2,4,2,2,5,2,3,0,2,1,2,6,15,1,1,1,6,2,1,3,3,7,1,1,1,3,2,2,7,1,12,8,4,8,4,5,6,5,0,1,5,6,2,4,4,5,4,2,10,4,2,9,5,0,2,3,12,2,6,4,4,5,3,1,2,2,0,7,4,1,3,1,2,3,3,0,4,1,8,1,0,4,0,5,0,0,6,3,3,2,6,3,4,1,2,3,0,3,3,1,5,4,0,6,3,3,1,2,1,1,0,0,3,3,4,0,2,1,2,0,4,0,5,1,6,5,5,1,2,2,1,5,1,0,5,2,3,2,0,3,2,2,7,2,2,3,0,5,1,1,5,5,0,6,7,2,4,1,1,1,0,5,1,5,0,3,1,1,1,3,5,9,4,2,1,5,1,3,1,4,2,0,5,0,0,3,0,0,0,6,1,6,3,4,2,5,3,5,5,1,4,0,5,6,1,0,3,3,3,5,3,5,3,11,2,16,7,6,6,4,5,0,1,3,1,1,8,4,6,1,5,0,4,7,2,1,5,5,3,5,3,7,4,5,5,8,7,3,3,7,3,2,7,0,2,2,5,0,2,2,1,1,2,7,4,2,7,0,1,1,2,6,3,3,2,3,0,2,3,6,1,0,2,4,3,5,0,2,7,1,6,3,2,1,4,0,3,3,0,2,2,5,0,2,0,0,3,2,0,4,5,3,1,4,6,2,2,0,1,3,2,3,4,2,1,5,2,4,4,0,6,0,4,0,2,3,2,4,6,4,2,3,0,3,3,1,5,2,0,3,1,5,1,2,3,5,1,1,6,1,5,1,1,2,6,2,2,0,2,1,3,1,0,1,3,1,6,3,0,2,2,1,11,2,2,4,0,7,2,3,1,3,3,8,5,3,3,0,6,4,14,12,2,8,3,3,6,6,2,5,9,4,3,2,6,1,2,5,4,3,2,3,4,5,6,1,6,1,11,2,3,2,1,1,5,4,4,0,2,3,1,4,0,3,3,0,1,1,3,6,1,5,1,6,2,1,5,1,3,4,3,1,2,3,1,6,5,6,0,8,1,5,1,5,2,2,0,1,4,5,5,6,3,1,0,2,1,4,0,3,0,2,2,1,2,2,4,3,4,3,2,2,3,5,2,2,4,1,0,5,1,4,3,4,1,13,2,2,3,1,3,9,0,3,4,3,0,2,3,5,5,1,2,1,2,1,2,2,3,2,2,2,0,2,2,4,2,4,5,5,2,1,6,0,0,2,2,3,0,1,3,0,4,0,1,1,6,8,5,2,3,0,2,6,2,0,3,3,8,0,2,0,1,5,1,8,13,4,7,2,0,5,2,4,0,6,2,3,5,6,2,2,5,7,4,3,2,4,4,4,3,5,3,5,5,0,3,1,3,4,4,1,0,2,5,2,2,2,2,1,2,5,2,2,8,3,2,1,5,2,3,2,1,2,3,5,0,1,4,2,5,0,1,4,0,2,1,6,3,1,0,3,2,5,1,1,0,2,3,6,2,5,1,5,1,1,2,5,3,2,6,1,1,1,3,5,1,0,3,2,2,6,4,3,1,3,0,4,1,3,1,1,5,0,0,1,6,3,2,5,3,1,2,1,4,0,1,0,6,2,1,1,4,7,5,4,4,6,5,2,6,3,4,5,2,6,3,7,5,1,5,7,1,6,1,3,4,6,4,3,2,5,8,1,5,2,0,0,0,1,1,3,4,3,2,4,3,4,3,1,13,10,4,8,3,6,3,7,2,1,4,7,2,5,3,8,4,5,5,3,1,6,3,2,3,2,6,3,3,6,3,4,1,2,1,0,0,1,0,5,2,1,0,3,1,0,6,0,1,3,1,4,1,2,3,1,8,3,6,2,8,3,5,5,5,9,0,0,3,2,6,2,2,5,2,2,5,0,6,1,2,5,2,2,1,3,4,5,3,3,0,3,6,1,5,9,4,1,3,0,8,2,2,0,4,1,4,0,1,1,3,3,2,4,1,3,0,10,2,4,3,3,2,1,5,2,3,1,1,2,1,4,3,3,0,3,1,2,2,1,2,2,5,4,2,5,1,0,1,3,1,1,4,5,2,4,1,3,3,5,0,2,6,4,0,3,6,6,2,1,4,4,2,3,5,3,2,1,0,0,4,1,3,8,2,7,4,8,4,2,2,0,8,2,3,7,5,3,2,6,4,3,5,7,3,0,1,4,3,1,2,9,4,3,7,1,4,1,1,4,4,1,3,0,1,3,2,2,3,2,7,1,2,1,1,0,2,1,3,6,2,2,5,3,0,11,5,3,4,3,5,1,2,1,2,2,2,4,5,1,6,7,0,2,4,5,4,2,0,4,3,3,2,0,1,0,1,3,5,2,4,1,4,1,1,3,4,0,2,1,4,6,1,1,2,1,2,7,4,1,5,2,4,1,3,5,0,2,4,4,2,5,3,4,3,1,0,2,4,5,5,0,2,3,2,1,4,4,1,2,3,0,0,3,2,3,2,7,4,5,1,0,1,4,2,7,6,1,3,5,3,3,9,7,4,3,0,0,7,1,2,6,5,2,3,1,4,0,4,0,9,7,4,4,0,0,4,4,1,0,4,4,0,5,4,2,0,4,6,4,1,2,4,2,5,4,2,4,8,5,6,3,3,3,0,1,2,1,7,0,6,4,1,1,3,4,3,5,2,0,0,4,6,1,4,8,3,5,1,0,4,3,4,5,4,4,3,10,2,1,3,2,1,3,4,7,7,0,2,4,4,3,1,4,1,4,5,1,2,3,1,3,6,3,1,3,0,2,1,2,2,2,5,8,4,4,6,3,2,2,3,4,2,6,3,4,1,1,1,1,0,2,5,3,5,5,4,3,5,8,1,1,5,1,1,1,0,5,1,2,2,2,3,3,1,5,6,1,3,3,0,3,5,2,4,3,1,5,6,3,2,2,2,2,1,1,5,5,0,0,3,0,3,5,4,4,1,1,5,1,5,0,2,6,6,7,9,3,8,8,6,1,3,0,1,5,8,0,3,2,6,2,1,12,4,4,3,1,2,5,0,4,0,3,3,4,6,3,1,4,4,3,1,1,7,0,0,1,0,2,2,4,0,3,4,4,4,2,1,5,3,5,2,2,5,1,4,2,0,2,6,0,2,5,4,3,1,5,7,5,1,2,1,2,1,3,4,7,1,3,1,1,0,0,1,2,2,2,6,3,2,2,2,4,3,5,8,2,3,2,3,4,7,2,3,0,4,0,2,5,1,4,4,5,1,3,7,2,1,6,3,4,1,4,2,2,1,2,4,3,2,3,2,2,1,2,7,1,2,1,6,3,2,3,2,2,3,4,2,0,1,6,1,0,2,1,2,9,4,4,3,3,8,2,6,4,3,0,4,2,3,2,2,3,3,0,3,1,8,2,16,3,3,9,1,2,5,4,2,3,9,3,1,5,1,1,1,4,7,3,2,1,5,3,1,0,5,1,4,0,11,7,0,6,3,1,5,4,0,2,4,5,2,3,5,1,2,2,5,6,3,2,1,5,2,4,7,2,4,2,5,3,2,4,3,3,1,2,4,2,3,6,4,6,5,6,2,4,1,5,3,2,5,1,1,0,2,2,1,3,2,3,3,2,5,1,2,0,4,2,4,0,2,2,0,1,3,2,1,2,3,4,2,7,5,2,3,3,3,1,3,4,2,1,1,3,2,2,1,6,3,2,1,4,5,1,3,4,3,0,3,2,3,2,1,7,0,0,2,5,1,2,3,5,0,3,3,1,4,1,2,7,3,1,2,4,4,11,1,1,1,0,0,3,2,2,3,6,4,4,4,3,1,4,0,13,4,7,3,5,1,4,1,2,2,5,3,2,7,4,4,2,5,8,4,2,3,4,4,4,3,5,2,3,6,5,10,1,3,2,1,0,4,4,3,4,5,1,1,1,6,0,5,3,5,1,0,1,2,0,2,3,4,1,2,6,0,5,4,4,2,1,3,5,2,1,5,3,6,2,6,1,2,3,1,4,2,2,2,1,1,3,1,0,1,3,4,4,0,1,7,1,2,4,1,5,4,1,1,1,1,4,3,0,2,4,5,1,3,1,2,0,4,3,2,2,1,3,5,9,4,3,1,2,2,3,8,3,2,2,2,2,5,3,4,3,4,4,3,1,3,3,2,0,1,4,3,4,0,2,4,3,2,3,3,4,4,6,1,2,2,0,17,3,2,2,0,4,10,1,0,0,3,4,4,2,1,5,8,2,16,9,4,8,2,6,3,1,3,5,6,8,4,1,4,9,4,2,7,0,3,1,0,1,3,3,3,4,1,6,6,7,2,6,4,5,5,1,1,5,3,4,4,2,3,3,2,2,0,5,5,0,0,0,1,0,1,5,1,3,5,3,0,1,2,4,3,1,3,0,0,1,1,1,7,4,4,1,1,4,2,1,2,3,2,2,4,2,3,2,2,1,2,2,3,3,3,0,6,2,3,2,2,1,2,2,5,2,0,3,5,0,4,4,3,5,2,6,1,2,1,3,2,6,1,3,4,5,6,8,3,1,1,6,1,3,0,5,3,3,6,3,3,2,0,5,1,3,1,3,2,2,4,1,1,3,3,1,1,2,2,2,2,2,2,1,3,10,2,2,3,5,2,4,8,1,6,4,1,1,2,5,2,9,1,12,5,5,2,1,1,3,6,4,2,9,5,4,2,4,1,4,2,8,5,4,6,3,2,1,5,3,4,5,2,4,5,2,2,4,0,1,5,0,4,1,1,2,0,4,0,4,3,7,2,4,2,0,4,4,6,8,3,2,4,2,0,5,2,7,2,2,5,3,0,4,0,7,8,1,4,3,3,1,4,1,3,3,4,2,4,1,0,3,2,0,0,6,3,2,5,1,1,1,2,3,1,3,6,5,6,2,4,4,0,1,4,4,2,3,4,0,1,4,1,2,4,1,2,2,2,0,0,4,4,4,0,2,2,3,4,2,4,4,3,3,2,1,4,5,5,3,3,0,0,3,3,6,3,0,2,7,6,2,3,1,1,0,2,0,4,3,8,0,1,2,0,2,3,9,0,2,4,2,5,2,6,4,1,3,13,10,3,7,4,3,2,3,6,0,5,3,4,0,4,5,6,4,1,6,2,7,4,1,10,8,4,4,3,1,3,7,1,3,2,0,1,3,6,0,1,2,3,0,0,2,0,2,4,5,4,0,4,1,1,2,6,3,3,7,3,0,4,1,2,4,3,2,5,1,1,0,3,3,2,7,3,3,4,2,5,0,1,1,3,3,5,0,3,0,5,1,2,1,3,2,0,2,0,5,5,3,2,4,5,6,3,6,9,1,0,0,4,5,4,6,0,3,1,5,1,2,5,4,9,1,2,3,2,3,4,4,4,6,1,0,4,3,0,2,2,3,1,3,0,3,0,5,0,2,0,3,8,1,0,1,8,5,2,1,4,2,4,1,0,3,1,11,4,0,3,0,4,1,2,3,2,4,4,3,1,2,7,4,3,11,13,4,11,3,1,1,1,3,0,5,8,2,2,4,4,1,7,7,3,1,6,3,2,4,7,5,2,2,1,2,3,4,2,3,0,1,6,2,3,4,3,0,5,3,2,0,0,7,5,3,0,0,4,1,4,2,3,1,3,1,5,1,3,2,7,6,5,1,2,3,5,5,5,6,2,1,6,1,1,2,4,3,4,4,6,4,1,7,3,2,2,0,2,0,0,5,3,4,4,5,6,2,1,1,2,5,1,2,3,0,0,4,2,2,1,0,6,1,4,2,3,1,2,3,3,0,4,5,3,2,3,2,1,2,2,1,3,2,2,5,2,2,4,0,4,6,0,3,1,4,3,3,6,2,2,1,1,4,0,3,3,4,3,0,2,4,9,2,3,3,2,2,5,8,2,2,0,8,1,5,0,1,5,2,8,4,8,6,5,2,1,2,1,5,3,4,3,3,2,2,0,5,4,5,0,3,5,2,2,1,8,2,2,3,2,4,2,0,3,3,1,4,5,4,1,2,1,2,4,3,6,2,3,4,2,2,4,1,2,1,3,1,1,3,4,2,3,1,8,1,3,1,0,0,3,2,4,7,2,5,1,1,0,4,0,2,2,6,7,2,5,3,3,0,4,0,0,2,4,1,3,2,1,8,1,1,1,3,2,8,4,2,4,2,2,3,3,3,4,4,1,7,2,4,3,4,2,5,7,5,2,1,2,3,2,1,2,7,3,1,2,5,1,5,4,4,2,4,3,8,1,5,0,6,3,2,4,1,0,2,4,1,4,3,2,2,5,0,9,0,1,13,1,2,2,4,6,4,5,2,4,3,5,1,1,6,0,4,4,12,4,12,6,5,3,2,5,0,1,5,0,2,7,4,6,3,3,3,4,0,3,3,1,3,1,1,5,5,0,6,10,3,4,3,3,3,2,0,4,3,0,1,3,5,2,0,1,2,3,1,4,1,3,2,1,4,0,0,1,6,5,0,4,0,3,0,3,6,4,3,5,8,6,0,3,5,6,7,3,2,1,7,1,0,3,5,2,6,0,11,2,2,1,1,2,4,4,3,3,6,5,1,1,2,5,9,3,4,3,2,0,7,5,0,9,2,0,0,0,7,1,3,0,6,4,1,4,2,3,0,5,4,2,2,3,0,2,5,2,1,1,3,1,3,2,0,3,1,2,0,3,8,6,0,3,6,0,0,1,0,3,2,3,0,0,0,12,6,0,4,0,2,3,1,5,2,3,3,3,4,2,3,7,0,15,12,5,7,6,8,2,1,1,0,4,5,0,3,6,6,2,3,9,4,6,4,4,3,8,4,7,0,3,0,3,4,1,1,5,3,2,2,0,1,0,3,1,0,2,1,4,2,3,3,5,2,1,1,1,1,2,1,1,2,5,3,1,6,2,2,6,3,4,3,6,3,4,4,1,2,0,3,1,4,0,2,5,2,3,3,3,1,1,1,2,2,6,3,0,5,6,2,1,7,7,5,2,5,4,1,7,2,3,2,1,3,2,3,1,9,3,7,1,1,0,3,2,3,7,6,4,0,2,3,0,0,0,1,1,2,4,1,0,3,1,4,1,5,1,5,2,0,2,3,4,0,7,3,3,1,3,0,5,3,1,4,2,3,0,2,0,16,0,1,0,0,2,4,2,1,6,4,7,4,4,5,1,7,3,12,9,3,5,2,3,3,3,0,0,3,4,4,5,6,5,5,6,7,2,2,3,3,2,7,3,3,4,1,3,3,6,0,6,4,2,0,2,2,4,3,1,3,1,2,2,1,4,2,7,2,2,1,5,3,3,5,7,2,0,7,2,0,1,0,5,4,6,4,2,2,1,3,2,3,2,3,2,1,5,2,1,0,2,2,8,1,2,6,0,2,1,2,0,3,3,4,0,1,1,6,8,3,3,1,4,7,5,0,2,1,1,4,7,2,5,2,5,0,1,2,5,2,4,5,2,2,4,1,6,1,3,1,8,3,1,3,6,2,5,1,4,1,4,2,2,5,3,2,3,3,2,4,3,5,0,4,0,1,0,5,3,2,0,0,1,2,7,0,0,1,2,6,5,5,1,1,2,7,2,4,5,2,12,7,13,5,1,4,2,2,11,0,6,3,7,4,3,1,3,6,0,7,3,7,6,8,7,2,4,5,6,9,0,6,3,3,5,2,8,0,6,6,1,0,2,3,4,6,12,9,6,4,4,1,3,5,1,0,7,2,0,7,3,0,0,2,17,7,1,7,7,2,2,4,3,1,1,4,6,4,1,0,5,3,3,8,2,1,0,2,5,13,3,4,5,7,6,4,3,8,5,5,3,1,2,0,8,5,5,3,4,4,3,1,1,1,2,3,2,4,3,4,2,5,7,1,6,5,2,6,4,7,2,5,3,6,3,2,4,12,6,2,8,1,5,5,2,2,3,3,1,5,7,6,1,1,4,0,8,6,3,1,3,0,3,3,7,3,2,5,1,13,2,4,7,6,6,5,2,8,2,0,3,5,2,8,3,0,3,1,5,3,4,6,4,6,2,1,3,3,5,0,3,2,6,4,2,6,2,6,2,3,4,6,3,4,2,6,2,2,3,5,2,3,6,2,0,1,3,3,2,7,4,1,7,16,3,0,6,8,3,2,6,3,2,2,1,1,4,7,4,5,5,2,5,0,3,2,5,1,13,1,5,4,2,9,2,7,7,1,2,6,7,2,3,6,3,4,4,4,2,2,1,6,1,5,7,4,10,2,2,0,3,2,9,6,2,4,8,1,4,4,8,3,6,0,11,3,19,0,7,6,4,6,3,2,1,4,3,5,2,8,5,0,3,5,5,2,5,4,0,3,3,3,6,10,3,4,7,4,5,0,7,4,6,0,4,2,7,9,2,0,11,8,5,1,8,3,4,1,2,3,7,4,3,4,1,9,6,12,3,7,3,9,5,0,0,7,2,6,4,8,2,3,5,1,10,8,2,0,2,1,4,3,5,6,5,2,3,5,6,3,6,2,12,6,5,12,4,0,1,3,7,2,2,6,4,0,1,3,2,2,4,4,7,9,6,3,5,14,3,2,7,2,10,6,3,6,2,2,2,12,9,0,6,2,1,3,3,0,3,3,5,1,2,6,2,11,2,1,5,4,3,1,6,0,3,4,4,3,1,5,2,4,2,7,3,14,4,1,1,1,4,6,1,1,3,1,2,1,1,3,2,3,8,1,6,0,3,8,0,4,2,3,5,6,6,4,3,7,9,8,1,5,5,2,3,7,8,5,0,5,4,4,2,0,4,4,5,8,1,3,8,6,1,3,4,6,5,0,6,5,8,2,3,3,4,8,1,2,0,2,8,2,5,7,6,6,5,2,2,5,4,3,3,3,2,0,3,6,4,4,7,11,3,1,10,7,7,4,4,5,1,0,3,2,1,0,3,0,10,1,5,6,1,5,7,8,15,3,5,11,0,9,3,1,8,3,3,10,4,4,1,4,1,4,3,6,3,4,0,6,1,7,3,2,8,4,4,7,4,4,3,4,3,1,3,0,5,6,2,2,0,6,6,4,13,3,5,3,1,2,5,2,4,6,4,0,0,1,6,3,2,5,5,4,4,2,5,5,5,1,2,4,0,4,3,4,10,2,6,3,9,4,2,9,9,8,1,1,8,4,4,5,1,4,3,1,4,0,14,4,1,4,7,5,4,8,4,5,3,7,3,6,10,2,8,4,2,2,5,1,4,4,10,3,2,4,5,9,5,5,8,4,5,3,5,0,4,2,1,1,8,6,4,10,4,5,1,1,1,3,0,6,4,3,0,2,2,2,10,4,2,3,2,3,3,14,3,3,0,5,8,6,5,6,5,0,3,4,8,0,4,2,3,5,4,2,4,1,9,0,1,4,5,7,1,5,2,0,4,5,4,0,1,5,3,9,2,3,0,5,1,2,12,16,0,0,7,4,10,3,0,1,5,1,4,1,4,1,5,6,1,4,4,5,3,7,5,0,5,3,4,0,4,3,1,9,5,4,6,6,0,2,4,4,9,6,3,9,6,1,4,3,7,2,1,5,3,3,4,5,3,4,3,6,9,4,7,6,4,3,4,1,4,5,4,3,1,4,1,2,9,6,8,2,3,7,0,4,4,4,3,8,3,3,2,0,5,1,4,5,5,4,8,3,1,2,4,2,2,6,2,1,11,3,1,3,5,4,5,7,1,6,3,6,20,3,6,2,0,11,7,2,5,2,4,1,6,4,2,1,5,5,2,7,5,8,1,4,1,1,4,5,11,6,6,0,7,4,4,4,3,2,5,2,3,0,1,1,2,5,6,3,14,1,3,6,1,3,2,2,5,6,5,3,2,4,6,3,5,5,3,4,2,4,6,4,5,1,2,1,3,4,1,2,14,4,5,4,4,5,2,5,14,3,3,2,3,0,1,3,0,8,7,3,4,2,5,11,3,1,4,2,3,7,0,4,5,11,8,0,1,2,5,7,6,6,4,2,4,8,5,2,3,0,8,2,7,1,3,2,7,0,2,4,5,2,4,1,15,2,0,10,4,1,2,5,0,1,1,6,1,3,4,1,2,1,9,3,1,2,5,8,8,11,3,3,2,3,11,6,4,4,4,5,4,3,4,2,6,2,3,4,6,0,1,3,5,1,4,3,4,10,5,2,0,6,5,5,7,5,4,4,7,6,8,6,4,2,2,6,11,20,8,1,2,4,2,4,2,6,6,3,0,3,3,5,3,3,5,1,3,3,3,1,2,4,1,2,1,3,0,1,3,12,5,4,1,1,6,0,2,9,4,0,9,11,3,8,5,1,6,1,4,2,5,3,10,10,2,4,3,5,5,0,3,5,7,11,0,1,6,4,6,5,5,2,6,6,3,1,2,9,4,3,0,5,6,0,1,3,0,2,7,11,6,0,6,11,2,3,7,9,1,1,7,3,2,4,1,6,0,3,0,3,3,6,7,4,3,8,3,8,9,4,5,1,0,11,0,5,3,3,3,4,7,4,4,5,2,3,4,1,3,8,8,3,2,4,0,0,11,5,3,2,2,2,3,4,3,1,2,4,0,0,3,0,3,6,5,4,16,4,4,4,6,1,3,3,4,2,0,4,5,5,3,4,3,4,3,5,7,3,0,5,5,5,2,2,2,5,5,7,17,2,9,5,5,5,1,1,13,6,4,4,6,5,0,10,5,1,4,9,1,1,5,12,6,9,1,5,0,10,0,2,2,6,4,4,1,4,1,2,2,0,2,4,3,8,6,1,1,4,4,2,0,2,8,5,4,7,4,1,8,4,2,5,9,4,1,19,1,2,3,1,1,3,2,5,2,3,1,4,3,5,3,5,3,1,4,6,4,11,2,2,4,5,12,4,4,2,5,2,4,3,6,1,7,1,2,2,1,4,5,0,3,2,3,8,2,10,2,0,3,7,2,3,2,2,2,1,3,4,2,8,2,7,4,2,5,16,2,3,5,3,6,12,3,5,5,4,4,0,8,0,2,2,3,0,6,4,4,3,5,3,1,4,6,1,6,5,3,13,0,3,3,7,2,7,4,11,6,3,3,5,4,3,2,3,8,1,5,4,3,6,4,2,2,4,9,10,7,0,11,1,6,6,1,5,1,2,6,4,4,8,3,5,1,6,1,8,4,4,2,6,2,3,8,2,3,1,6,2,3,2,2,12,2,2,14,10,1,4,0,0,3,1,1,3,2,3,1,0,5,0,4,2,2,2,8,9,13,3,4,6,1,6,6,1,10,2,3,3,2,2,2,3,1,1,5,4,7,2,3,1,2,8,4,3,11,4,2,6,2,3,4,4,1,11,2,5,5,3,2,1,8,2,4,7,16,6,7,3,3,2,3,5,5,1,7,4,2,4,1,1,3,3,2,5,2,2,6,3,2,4,2,7,1,4,4,3,15,0,8,4,5,3,2,3,17,9,0,3,7,4,5,1,7,12,4,8,4,4,8,2,7,5,3,1,5,6,1,0,3,5,5,5,1,5,10,2,5,4,5,3,5,2,3,5,0,2,0,5,5,3,4,5,2,0,0,3,4,8,4,4,14,3,5,6,8,1,6,0,5,1,2,4,1,3,5,5,4,3,0,3,4,3,1,1,4,14,0,7,4,3,8,1,7,8,0,5,8,3,0,5,4,2,1,5,3,1,1,0,1,1,6,5,2,8,0,1,0,4,7,6,2,6,4,4,4,4,5,3,4,6,3,4,2,15,1,6,2,0,8,7,8,1,2,2,2,8,2,2,1,5,8,3,2,3,5,5,3,4,3,3,7,0,4,3,3,17,2,3,2,2,4,3,3,18,5,3,5,4,6,2,0,1,10,2,8,5,3,8,6,5,1,2,2,5,3,3,4,7,1,2,7,2,1,4,2,4,5,6,5,3,0,3,11,3,2,0,3,6,0,2,1,2,3,3,3,4,1,2,3,6,4,5,11,3,3,5,3,4,2,4,3,0,5,4,2,6,7,3,8,5,0,3,8,2,19,2,2,2,6,11,5,2,5,2,5,7,1,2,4,2,2,7,0,5,2,2,2,2,1,2,1,3,11,3,4,4,3,2,2,6,4,1,4,3,1,2,3,7,6,3,2,2,19,4,2,5,1,5,13,2,6,5,7,3,1,2,6,5,8,2,5,3,7,3,2,6,2,6,1,6,0,6,5,1,16,0,5,8,6,1,2,0,6,3,2,7,3,5,4,4,2,5,5,3,6,4,6,8,6,2,4,5,3,0,2,11,0,2,3,4,0,3,3,6,0,2,1,2,2,5,4,4,4,2,0,1,2,5,3,1,0,4,1,5,8,9,0,3,11,6,3,3,7,0,3,3,6,0,6,4,4,2,0,2,1,4,6,7,4,3,6,10,9,17,3,7,4,2,3,11,4,6,2,2,6,4,5,2,5,2,1,7,5,0,2,2,8,4,5,2,2,13,7,1,4,0,7,1,3,2,2,11,5,4,1,4,3,6,0,6,3,15,1,4,3,0,3,6,2,1,3,0,5,5,2,3,3,3,4,0,2,3,3,4,8,6,4,3,7,1,8,11,10,6,2,6,4,8,6,4,6,11,5,5,1,4,3,2,3,3,9,2,3,6,4,4,5,7,2,2,6,3,5,3,5,1,3,5,5,1,5,1,3,2,1,3,5,4,0,5,3,1,6,4,3,4,0,5,6,7,6,4,5,6,5,7,2,10,6,4,10,5,0,2,3,3,6,3,1,1,3,4,0,5,2,4,1,1,9,4,2,10,16,1,4,7,6,9,4,2,1,5,4,1,2,7,4,5,4,1,1,2,5,1,6,4,0,3,6,6,3,2,1,4,6,4,7,1,5,4,0,1,1,3,7,5,3,10,2,1,13,5,7,8,2,2,7,1,8,9,3,5,5,1,3,1,2,4,3,5,11,3,3,2,5,1,2,3,0,4,3,2,13,6,3,1,8,3,2,6,7,4,3,0,9,4,4,3,4,3,4,7,2,3,4,8,5,7,3,7,1,4,1,5,4,4,8,5,1,2,5,5,0,4,5,1,5,0,3,2,0,6,3,6,1,2,1,4,5,4,6,3,6,2,6,4,14,1,1,13,6,7,1,4,5,4,5,3,3,1,3,3,6,5,3,9,3,1,2,6,11,12,2,7,2,3,7,3,3,8,2,4,7,4,2,2,0,10,1,1,6,3,8,3,4,3,0,5,3,7,2,3,2,1,3,3,0,7,3,2,2,4,2,3,1,8,1,3,7,8,2,1,4,3,0,3,5,2,6,6,3,2,4,2,7,3,4,3,2,4,8,5,2,6,1,3,6,3,5,6,7,5,1,1,5,3,0,1,4,5,3,5,5,12,7,3,1,3,2,5,4,2,1,4,10,2,0,1,6,4,9,2,0,4,9,3,3,3,0,2,3,3,0,4,4,6,4,4,3,3,3,6,8,4,7,4,8,2,4,0,3,3,2,3,3,10,8,2,13,6,2,4,1,7,3,3,10,2,1,6,6,4,6,4,2,8,3,3,3,6,19,1,4,3,1,13,4,0,4,3,4,9,5,8,2,5,2,2,2,0,2,3,2,5,1,7,4,7,14,2,2,4,4,5,3,3,1,6,8,5,6,3,1,5,1,5,3,9,14,2,0,3,0,1,1,5,7,5,6,1,2,2,4,6,3,3,1,1,2,12,2,3,0,1,2,2,5,5,4,8,10,2,12,3,2,1,2,5,13,2,1,3,11,9,2,3,4,7,6,2,10,3,8,3,2,2,1,6,4,9,3,3,1,7,7,1,7,2,5,4,1,1,5,4,5,0,3,3,2,2,1,6,4,4,5,7,1,1,8,1,7,4,2,12,5,1,6,9,3,0,5,4,2,2,4,5,3,1,3,2,2,9,8,3,8,2,1,2,5,9,4,3,0,0,10,1,3,4,2,7,2,13,3,4,3,4,1,2,1,2,0,4,4,5,1,6,4,8,5,0,8,0,5,5,3,4,0,7,4,5,2,4,3,1,6,3,4,23,0,4,2,3,10,1,0,3,4,4,5,3,0,2,2,2,6,1,4,0,5,5,6,2,4,6,5,1,9,8,1,15,6,5,3,5,9,2,1,17,0,1,5,3,5,6,0,5,3,6,4,4,3,5,4,2,3,8,1,5,7,4,3,3,5,3,3,2,0,1,1,4,6,6,2,3,6,0,10,0,1,4,5,2,3,4,3,1,2,1,1,5,2,5,3,15,5,1,14,7,5,6,2,4,5,5,4,7,3,3,2,4,3,4,6,3,3,4,0,6,18,4,6,6,2,3,3,4,6,1,5,5,8,6,2,1,1,3,7,5,1,1,1,4,3,2,4,5,9,1,1,3,7,2,10,2,1,5,2,2,5,2,1,3,10,8,4,2,11,4,2,4,2,4,0,1,3,6,3,0,8,4,3,0,2,9,3,3,1,3,3,3,5,0,8,2,0,6,6,8,19,3,6,9,3,2,1,1,8,12,8,3,17,4,3,1,4,5,0,2,4,4,2,6,5,6,3,2,5,4,2,6,4,1,6,2,1,3,6,9,5,1,6,3,0,2,4,7,3,3,2,1,1,5,4,4,4,5,0,2,5,0,4,1,8,4,0,10,9,1,2,5,2,1,3,0,3,1,0,5,3,2,6,4,2,1,4,10,2,14,0,4,4,3,5,1,1,5,3,6,2,4,4,6,3,1,4,3,7,5,8,1,9,2,3,4,6,9,5,3,3,5,4,5,3,2,1,0,3,5,6,4,1,9,5,2,9,16,3,2,4,1,6,5,0,2,4,4,2,7,2,7,2,1,6,0,4,4,4,3,2,0,1,3,6,3,4,9,11,18,3,5,7,6,0,7,3,12,5,2,5,6,4,2,2,4,4,3,2,7,11,4,3,8,0,9,0,7,14,6,10,3,6,0,5,2,0,2,4,0,0,7,4,3,6,1,9,9,2,2,4,7,1,1,4,4,2,0,3,4,3,7,4,16,2,1,3,1,2,4,3,3,0,1,8,6,6,0,2,1,2,0,3,4,4,6,0,7,12,3,3,1,2,9,2,2,1,1,3,4,7,1,3,8,1,5,1,6,6,0,1,2,7,0,1,4,9,5,1,2,0,4,3,6,7,4,4,1,4,3,2,5,9,0,4,4,15,4,5,5,2,8,1,6,6,3,4,3,6,2,3,3,3,6,3,3,2,4,4,1,6,3,10,3,2,4,3,3,10,4,4,6,3,1,2,9,3,6,4,6,4,0,4,3,1,3,3,4,8,5,4,6,3,2,4,2,3,9,1,4,2,0,3,1,4,9,1,3,2,0,3,3,6,1,3,4,0,4,2,2,2,5,2,4,4,0,0,3,5,2,5,2,11,10,3,7,6,2,3,4,3,6,6,3,7,8,2,8,4,5,8,5,7,0,4,2,9,14,6,1,4,3,6,4,3,4,3,3,4,3,3,2,1,0,5,4,5,4,6,9,8,6,2,6,2,10,4,9,2,2,7,2,4,3,2,4,2,3,2,3,5,2,2,5,4,18,2,3,2,8,5,3,3,4,3,5,5,1,0,6,2,4,5,3,10,2,4,1,4,2,1,1,4,2,10,2,8,10,7,4,3,4,3,7,4,10,10,2,4,12,3,7,0,4,6,3,2,4,2,8,5,1,4,7,6,4,5,3,2,1,3,4,7,4,3,5,4,3,1,1,6,5,3,1,11,6,3,5,5,5,3,7,2,4,3,2,7,5,2,2,4,11,3,2,9,9,3,2,3,1,3,9,3,5,3,6,6,3,5,0,4,1,2,7,3,2,10,3,4,4,4,3,3,4,9,2,4,6,5,3,2,2,0,5,3,2,5,8,5,3,1,0,1,3,10,2,0,1,5,4,0,4,1,3,2,9,3,2,5,5,3,2,4,1,17,4,1,1,2,5,2,4,4,6,2,6,3,2,3,3,3,2,10,6,0,2,4,3,5,4,3,4,4,6,3,0,10,4,6,9,5,1,1,3,11,4,2,3,9,1,4,1,3,8,3,9,4,2,5,8,2,5,2,2,3,8,4,1,3,6,0,1,2,4,3,1,5,6,2,7,2,7,6,6,4,1,1,5,3,1,7,0,2,2,4,9,4,0,5,10,11,3,5,10,5,3,1,7,3,3,1,3,3,4,1,1,1,4,0,2,1,5,3,3,7,12,1,3,0,7,5,4,5,2,2,4,6,3,5,2,8,4,2,8,5,3,4,2,4,0,4,3,4,7,4,5,4,5,3,1,5,1,7,1,4,5,6,6,1,5,2,6,1,10,1,4,3,4,9,0,4,5,10,5,5,1,1,2,0,3,7,5,7,2,2,1,3,4,6,5,4,5,9,10,2,12,5,7,8,5,3,2,1,5,9,1,2,6,4,5,2,2,12,2,5,5,2,6,4,6,3,5,7,5,4,4,4,0,5,3,5,2,6,3,3,1,3,2,3,2,9,3,2,3,6,3,4,4,3,2,2,5,6,7,4,5,6,2,7,8,5,9,13,4,4,4,6,2,5,3,3,3,6,1,0,6,3,6,3,6,4,5,0,10,6,4,5,3,2,6,4,1,6,1,1,4,3,3,3,9,1,3,3,1,4,10,7,4,2,6,3,8,10,3,3,3,3,3,9,4,5,3,1,1,2,1,2,0,10,1,3,7,13,0,0,3,0,1,0,0,3,5,4,5,1,2,1,1,4,7,2,6,6,5,1,4,6,2,1,1,4,5,5,4,20,2,10,6,3,5,3,1,15,0,3,1,2,3,4,6,1,3,4,4,7,1,9,8,14,3,2,3,3,4,1,8,4,2,0,6,5,5,13,5,0,8,4,1,1,4,4,5,0,1,1,2,1,7,4,0,5,2,2,3,7,0,6,2,12,7,2,18,6,4,3,5,5,0,1,3,5,2,5,1,6,6,0,3,1,2,1,3,3,9,3,4,1,6,7,3,4,3,5,5,3,0,10,4,0,5,1,3,3,2,5,4,1,4,1,2,4,14,2,2,2,4,6,4,4,3,2,2,3,3,4,2,8,5,2,4,1,13,1,5,0,3,5,0,5,1,4,6,5,0,2,5,7,2,7,2,5,1,6,2,1,6,3,6,4,5,6,8,4,9,6,13,5,5,1,2,0,12,4,6,2,8,6,5,3,0,3,0,8,4,6,6,4,6,1,3,3,8,4,2,7,1,6,3,2,1,3,5,4,1,1,8,3,3,9,3,6,6,1,3,2,3,3,3,1,2,2,4,1,6,2,1,1,5,0,7,7,4,5,6,2,1,4,5,2,5,5,3,3,4,5,3,2,2,0,3,5,6,6,2,3,9,9,12,1,2,3,6,4,4,1,7,4,3,2,4,1,3,2,3,2,4,6,1,8,3,9,2,4,3,5,6,4,4,10,1,3,2,3,4,6,2,2,1,3,2,9,6,3,3,5,6,7,6,4,3,1,1,6,3,2,5,4,3,1,5,3,4,5,12,5,4,4,4,5,7,6,3,15,4,2,5,3,8,2,0,12,6,5,2,6,0,0,0,3,7,2,6,9,0,3,8,5,5,3,0,0,5,1,4,5,4,6,3,1,2,6,3,2,2,1,2,3,5,2,9,3,7,5,4,6,0,4,1,4,4,3,3,8,9,4,5,9,4,3,12,7,3,3,2,4,3,3,4,3,4,4,3,4,5,3,8,4,8,6,3,7,13,2,5,3,2,4,2,2,3,4,1,3,4,2,3,3,0,7,4,1,3,7,3,7,5,7,2,5,9,3,2,2,4,4,11,6,1,4,5,2,3,6,6,3,4,3,3,0,13,2,6,7,2,4,0,5,5,5,0,5,1,8,0,0,1,7,0,8,4,4,4,4,3,2,2,4,2,4,2,4,10,1,1,3,8,4,4,5,8,1,2,2,7,6,3,6,5,4,5,4,4,3,9,7,8,3,4,6,6,8,2,4,2,6,3,5,2,4,7,4,1,0,1,4,7,7,4,6,1,9,4,3,9,2,0,4,2,5,3,2,7,0,2,1,9,5,4,9,1,4,2,1,3,2,6,4,5,4,5,3,1,5,5,4,4,3,6,1,12,11,0,2,1,5,4,3,3,5,4,4,3,2,7,8,2,2,3,7,2,4,5,4,1,1,2,7,2,13,3,0,2,3,8,6,2,5,0,1,3,1,4,4,3,6,7,6,1,14,0,2,3,0,4,1,2,4,6,5,4,1,3,3,3,4,6,2,8,7,2,1,6,1,3,1,5,5,6,6,4,11,4,7,2,6,1,4,4,9,7,0,5,14,1,2,4,2,7,6,3,9,1,5,9,2,4,0,7,3,7,2,1,5,14,2,6,4,6,1,5,1,4,7,3,9,1,6,1,1,1,3,9,5,2,1,2,0,1,2,5,9,0,7,1,11,8,3,6,5,1,4,3,3,4,7,11,6,4,3,1,1,1,0,2,5,0,4,5,6,15,5,8,4,3,3,2,3,1,2,2,0,4,7,2,3,3,5,2,9,3,1,4,4,1,1,7,4,11,3,1,1,7,3,5,5,1,4,0,1,2,4,2,0,3,3,3,5,16,3,8,9,1,7,7,2,1,0,7,3,4,0,3,2,4,5,5,7,7,3,2,3,2,0,1,4,4,7,6,0,8,1,5,3,4,5,3,5,4,6,0,3,2,4,5,0,0,4,5,5,2,3,3,7,5,4,4,3,4,3,5,4,3,4,4,4,1,1,9,6,3,4,4,1,5,1,6,6,1,1,3,5,0,3,4,3,5,3,6,6,3,3,4,3,8,4,7,8,9,2,1,0,4,1,5,5,4,4,4,4,2,8,7,6,9,3,8,7,3,12,3,6,1,7,5,3,5,6,5,5,6,5,5,1,2,3,5,6,1,5,9,6,5,6,4,2,4,8,4,2,7,1,6,3,7,4,4,1,10,2,1,5,6,3,3,3,7,4,2,3,2,3,4,4,2,0,5,1,2,5,3,3,6,7,4,2,2,2,3,3,4,3,3,1,6,2,4,5,5,11,6,10,5,3,3,3,6,14,2,2,5,8,0,2,9,3,4,3,1,6,3,7,7,6,6,4,4,6,3,1,8,1,3,6,3,1,5,4,9,5,2,6,6,0,2,8,6,2,0,3,5,0,2,5,2,0,5,4,11,0,3,2,0,13,0,10,8,2,1,0,3,4,2,3,6,4,6,6,2,2,3,0,5,7,4,0,2,12,8,0,2,4,2,4,1,5,3,3,1,3,9,6,7,6,3,5,4,2,5,4,1,2,4,3,2,2,8,3,3,0,2,6,12,3,2,2,6,5,3,8,3,1,4,4,5,4,20,1,2,5,3,4,2,3,6,3,3,3,2,3,2,1,3,9,2,1,4,6,2,6,0,1,4,8,0,2,6,3,14,1,6,5,5,3,1,1,6,5,0,2,9,1,6,3,9,2,5,0,5,3,3,4,7,1,2,3,3,1,3,3,8,6,5,0,3,1,8,4,6,3,1,0,6,3,7,6,3,2,6,5,2,4,2,1,3,2,0,5,7,4,6,4,7,8,2,16,2,3,3,5,0,0,2,0,6,3,0,3,1,2,4,4,3,6,1,2,10,21,1,5,3,5,13,4,3,9,4,3,3,5,1,5,3,1,2,5,3,3,2,1,5,2,6,4,3,12,5,0,9,1,6,2,8,1,2,6,9,5,2,3,2,8,0,4,8,8,3,4,4,1,6,0,4,2,4,4,4,6,2,5,7,4,7,2,7,1,4,4,4,2,3,6,6,0,5,3,4,11,3,6,3,1,2,0,2,8,2,0,4,10,4,4,8,0,4,4,8,6,6,5,8,3,3,9,7,10,4,4,1,6,3,7,2,2,8,5,3,5,4,8,4,5,2,10,4,3,3,7,4,1,4,5,3,6,1,3,4,7,3,2,8,8,0,8,8,7,1,1,2,7,0,2,2,2,6,7,5,7,5,4,2,6,3,1,2,2,7,5,4,3,3,4,3,3,10,2,6,1,1,6,0,3,6,1,3,4,1,10,0,3,1,5,5,7,4,6,2,4,4,2,5,1,5,0,2,5,8,2,3,3,2,4,3,4,11,1,2,2,2,3,0,2,0,3,5,4,5,3,3,6,6,4,3,4,2,4,7,5,4,2,5,2,3,4,8,1,7,4,4,5,3,3,6,2,8,4,0,1,6,1,4,2,2,3,2,4,8,2,8,2,7,1,6,1,6,9,1,12,4,1,2,0,2,2,5,5,5,6,1,4,3,4,6,3,3,5,2,5,0,8,4,0,6,3,2,0,6,7,4,6,6,2,6,6,1,4,5,3,4,5,3,13,1,4,0,2,7,7,2,2,1,1,4,4,11,21,9,1,4,1,5,4,1,2,5,3,2,8,6,5,6,2,0,4,2,0,7,4,1,2,4,4,8,13,3,4,4,5,1,6,3,4,6,0,8,2,0,4,3,4,2,4,4,13,4,2,4,3,4,6,4,5,2,6,3,3,1,2,3,4,7,6,7,4,2,4,2,1,1,5,5,5,4,4,3,16,4,5,4,5,2,4,1,9,5,2,7,7,2,2,3,1,4,4,0,5,4,2,9,7,4,3,6,5,7,1,4,4,4,6,1,3,3,8,2,3,4,11,4,3,5,6,3,1,1,9,10,2,1,3,1,1,4,1,5,8,3,0,3,8,1,2,13,7,2,5,0,2,1,6,2,3,2,3,2,4,2,5,4,3,5,6,6,5,12,6,4,2,5,11,8,2,9,3,5,5,4,5,3,2,0,0,4,6,5,3,1,3,0,1,2,1,14,4,5,2,3,3,3,4,6,2,3,4,3,0,3,2,5,6,2,3,14,3,4,3,8,3,4,3,4,2,4,2,2,7,3,4,2,6,0,8,4,6,1,1,2,6,2,4,3,5,4,3,17,3,2,16,6,1,3,1,5,4,1,7,11,2,3,5,1,5,3,2,5,5,9,9,4,1,7,3,4,5,4,4,9,2,3,5,3,3,8,0,6,2,3,4,1,6,5,5,3,1,4,6,0,2,5,2,2,1,2,4,8,1,9,8,15,6,3,7,7,7,3,4,3,7,7,5,4,1,2,2,4,2,6,7,0,3,2,2,6,2,6,0,1,4,7,2,1,3,3,1,7,2,1,3,5,0,8,8,1,4,7,1,6,0,4,3,5,7,3,0,3,4,3,9,3,7,0,0,2,3,2,6,4,8,4,4,5,6,1,1,1,4,5,5,0,5,4,6,2,2,4,2,8,1,4,0,5,2,6,6,1,1,3,3,9,3,3,3,8,16,4,11,6,4,3,4,1,12,4,2,3,9,4,4,3,1,9,5,1,5,1,0,8,11,0,2,1,7,4,0,0,3,3,5,4,5,2,4,4,4,4,1,5,6,9,7,4,2,2,5,3,3,3,3,4,2,1,1,4,4,3,9,0,8,7,5,7,8,6,7,3,4,4,9,3,3,2,3,0,5,4,0,4,6,3,6,0,8,13,2,2,0,5,4,2,2,7,2,4,3,3,2,5,5,2,3,2,1,5,4,7,4,7,1,4,2,7,3,1,2,7,2,4,4,5,1,0,6,3,2,0,3,3,0,3,4,32,7,4,3,2,7,2,0,8,1,5,4,3,1,4,3,5,1,4,4,3,5,2,6,4,3,1,4,2,5,5,0,15,1,9,1,6,3,4,4,11,0,4,2,11,3,5,6,0,8,4,2,3,7,2,4,1,5,2,1,4,5,0,3,2,2,4,2,5,7,7,4,3,0,3,0,7,9,2,8,1,2,2,4,3,0,2,2,3,2,3,11,6,3,0,7,4,2,4,6,8,1,5,7,1,4,9,3,4,2,4,0,3,6,5,4,4,5,2,1,8,10,1,7,3,4,5,5,4,6,4,0,2,6,1,3,5,0,2,4,3,7,3,4,5,2,0,4,5,12,5,5,5,2,4,4,3,4,3,5,4,1,8,6,3,3,9,1,5,19,2,2,6,6,7,3,1,0,5,1,8,6,0,3,2,1,2,6,4,5,5,4,5,3,5,3,1,3,4,5,4,22,2,9,7,3,4,6,5,14,9,3,2,8,2,1,3,5,6,2,7,3,2,8,3,5,3,1,3,5,2,1,5,6,10,5,4,2,0,4,5,0,1,5,3,2,3,4,1,2,1,4,6,1,4,6,3,1,4,1,7,7,2,4,3,9,5,5,5,10,1,1,1,3,3,1,5,2,1,0,0,3,7,6,7,2,5,4,6,7,8,4,2,4,2,10,5,4,3,2,3,1,1,2,3,5,0,5,2,4,9,0,3,6,3,1,3,4,10,3,6,3,3,3,4,9,2,8,6,3,1,4,2,3,6,6,3,5,11,7,1,3,2,2,0,5,3,6,0,2,3,3,3,1,5,6,0,6,3,5,5,3,6,4,2,8,3,2,11,1,5,0,3,5,3,5,1,3,9,7,3,0,6,2,4,2,7,2,2,6,6,3,8,12,5,4,1,0,5,4,5,9,4,4,6,0,8,1,0,0,4,1,2,5,5,1,3,1,4,1,4,3,4,0,2,6,3,6,5,0,6,5,3,4,14,0,7,4,6,2,3,7,2,3,4,2,1,0,3,6,5,5,6,2,1,0,8,5,9,8,7,7,8,5,16,0,6,9,1,1,4,0,3,7,7,5,1,3,3,1,3,1,0,1,2,5,5,8,8,6,5,1,5,1,8,1,3,6,5,6,7,0,6,5,4,1,1,19,3,2,6,4,0,1,5,2,4,10,5,1,1,0,7,3,3,3,6,2,7,4,6,0,5,2,5,2,6,2,7,12,3,3,6,4,3,7,11,9,6,2,3,8,1,5,2,5,4,5,4,6,4,9,4,4,1,0,1,6,7,3,8,1,6,5,3,1,5,0,4,2,5,1,3,3,5,4,4,4,1,7,5,5,3,7,2,5,3,0,6,8,0,3,0,7,5,3,12,5,2,3,5,1,1,4,2,1,2,1,2,3,3,2,3,3,2,2,1,8,13,6,4,2,1,7,5,4,5,1,2,7,4,1,1,6,0,0,3,5,1,7,4,7,5,4,4,9,10,4,6,3,5,8,5,1,1,0,3,1,10,5,4,6,5,9,6,7,14,1,0,0,4,6,1,3,0,7,6,1,2,2,3,3,0,0,4,3,3,2,5,8,5,3,9,4,3,5,5,3,13,4,5,3,6,6,6,7,8,6,2,2,9,4,2,1,0,5,1,1,6,7,4,3,7,0,7,5,4,10,4,5,2,7,0,2,4,3,2,5,6,2,1,2,1,5,12,3,4,4,3,4,2,3,3,5,6,0,3,3,1,6,6,6,15,6,6,8,7,0,3,6,1,4,6,4,1,1,0,1,1,6,9,3,3,3,3,3,8,14,0,2,0,3,5,5,1,8,4,2,6,2,5,0,4,6,0,5,6,2,5,6,5,4,7,2,7,12,0,11,3,4,3,3,3,4,8,4,4,2,6,3,3,3,4,0,0,10,2,1,5,3,6,1,0,6,4,0,5,4,5,3,1,2,8,1,7,5,7,0,4,0,0,3,5,3,6,1,1,13,5,6,2,4,4,4,4,11,5,1,2,7,5,1,4,3,8,0,3,5,2,2,5,9,1,3,3,5,4,4,2,0,5,3,3,5,3,9,3,4,0,2,3,3,4,1,9,3,0,0,1,3,13,5,5,4,3,1,7,3,4,2,6,6,5,6,9,3,0,3,3,0,1,4,1,4,0,5,4,6,4,4,7,5,2,6,1,7,8,6,7,3,10,7,1,3,3,6,2,6,3,3,3,1,4,3,8,6,2,4,6,4,4,0,3,1,8,4,9,0,7,4,4,3,1,1,2,4,2,5,5,4,4,8,7,3,20,0,2,4,2,1,3,4,11,7,3,2,4,3,3,5,4,1,5,4,6,1,5,1,5,2,0,8,2,6,3,3,17,3,8,3,5,4,4,2,7,7,8,0,6,1,5,5,3,9,2,11,6,0,8,3,2,5,4,4,4,8,5,5,4,1,2,7,3,1,5,0,1,0,0,4,6,6,7,3,2,1,2,4,5,3,5,2,0,1,3,2,6,7,8,5,10,7,2,8,8,6,2,3,4,3,0,2,1,0,1,8,5,3,2,2,3,3,5,4,6,13,2,0,3,4,7,4,2,5,0,0,5,10,7,1,4,2,8,4,6,1,1,0,2,6,1,0,2,5,4,4,4,3,6,1,7,8,1,4,5,0,1,2,2,5,4,8,4,22,10,5,5,0,1,3,3,1,7,2,3,3,4,1,3,5,6,2,4,7,4,8,3,3,1,2,1,6,6,4,1,15,2,5,4,11,3,3,0,10,0,5,1,6,3,4,0,1,6,0,5,7,5,5,7,4,3,2,5,5,10,5,3,4,7,3,3,5,2,4,4,3,1,4,4,6,4,2,4,6,2,3,3,4,4,5,3,2,1,1,0,11,4,2,4,6,8,3,11,6,0,4,2,2,3,1,0,1,2,2,0,2,1,8,10,1,1,0,9,2,24,2,1,3,5,13,3,5,7,0,4,2,2,9,0,7,1,10,3,5,1,3,3,2,2,4,0,7,13,0,6,8,8,3,4,5,3,1,4,1,4,2,0,2,13,5,4,3,24,0,3,4,2,4,3,5,1,0,6,2,3,3,2,9,3,0,1,7,7,3,6,1,1,0,2,1,4,5,3,5,11,9,4,5,1,5,3,4,8,4,3,4,5,4,6,2,6,2,3,8,2,3,9,4,2,5,6,3,4,4,7,14,4,9,3,2,2,4,7,2,2,0,1,6,5,1,11,4,2,3,4,2,1,2,2,6,3,9,2,0,10,0,1,8,6,4,4,12,9,2,1,5,2,6,2,1,5,4,2,3,4,6,4,2,1,1,5,5,7,8,1,0,1,1,10,5,2,8,6,2,10,4,0,2,4,2,5,0,3,3,4,6,3,0,2,2,3,8,6,5,3,4,3,3,4,3,4,4,7,3,0,1,2,4,5,2,3,11,4,5,2,3,1,10,1,2,3,6,0,4,2,5,0,4,4,1,10,1,8,3,6,3,6,0,3,7,7,4,4,11,2,9,4,5,11,6,3,10,7,1,1,6,8,3,4,4,5,7,6,2,1,7,1,1,4,6,2,6,7,4,3,5,4,2,0,4,7,2,3,4,2,2,4,5,3,3,6,0,0,5,3,3,4,1,1,4,7,4,6,4,6,6,3,4,3,1,8,3,3,4,2,0,4,2,3,3,2,3,1,3,5,4,3,6,2,7,6,7,7,5,5,2,2,8,4,3,8,2,4,8,6,3,2,4,0,1,2,5,2,3,5,10,3,2,1,1,14,2,3,7,7,6,5,1,3,4,4,9,2,3,2,2,10,4,2,5,15,4,2,6,1,2,5,5,5,3,4,4,3,3,8,3,4,1,3,2,1,2,5,4,0,0,8,3,3,5,3,3,11,6,8,4,5,4,1,2,7,6,5,2,8,5,5,2,3,3,3,2,7,6,12,3,7,4,3,3,4,6,2,3,3,0,5,4,2,4,3,6,0,5,4,4,1,8,7,5,3,2,4,5,8,2,1,0,9,4,2,5,3,7,2,2,7,0,4,5,2,1,2,2,2,2,4,5,4,1,2,2,9,4,5,3,2,6,1,6,8,11,1,5,2,6,9,5,2,4,2,4,1,6,3,3,3,6,4,2,2,3,6,1,2,2,1,1,1,9,3,5,3,4,7,6,1,4,3,5,4,4,4,2,5,8,1,6,1,17,0,3,5,1,4,0,9,10,10,2,5,4,1,0,4,1,2,6,6,3,0,6,3,2,4,5,9,4,3,6,3,11,3,3,13,5,2,7,4,16,9,3,2,8,0,6,3,0,4,5,4,10,4,5,3,2,6,2,3,6,7,2,4,7,6,4,4,0,1,1,8,0,6,6,3,3,4,9,3,3,3,3,4,3,3,3,2,0,4,2,4,7,4,7,2,8,4,3,10,6,1,2,6,4,0,5,6,6,5,1,2,5,5,5,4,3,0,1,3,9,14,2,1,1,4,7,9,2,9,4,4,3,1,2,0,4,3,1,3,3,3,2,2,0,2,4,3,6,10,4,1,1,6,2,4,4,6,4,3,6,4,3,4,1,2,4,3,7,16,2,3,2,4,2,4,5,3,7,2,1,2,3,4,1,5,2,4,5,4,5,4,7,3,1,2,1,3,5,5,2,20,4,9,2,4,3,4,2,11,3,3,1,5,1,5,1,0,3,4,4,6,2,3,7,3,2,0,0,5,2,4,5,1,2,4,3,4,1,3,3,5,4,7,1,4,6,2,5,3,2,2,2,2,4,6,4,2,3,1,3,4,5,0,4,10,4,3,12,2,8,7,1,0,2,6,3,1,7,0,2,7,5,1,6,4,5,5,2,4,19,6,8,1,2,10,4,8,5,5,0,4,3,10,4,4,2,7,5,7,5,5,3,5,6,3,5,4,3,2,1,1,2,7,2,0,4,4,5,6,2,1,6,7,3,9,7,6,19,0,2,6,3,3,3,1,5,6,2,0,0,3,1,5,4,8,2,4,1,6,5,5,6,3,2,1,1,5,4,1,13,19,3,10,6,9,2,2,2,9,8,5,3,1,4,7,3,3,2,0,8,3,5,8,5,5,7,8,11,4,5,6,4,2,3,0,7,2,5,7,6,6,3,2,6,3,1,1,2,2,6,3,5,6,3,1,3,7,3,3,0,3,5,4,4,6,2,3,10,0,2,2,2,1,2,0,4,3,6,2,1,6,0,5,3,1,6,3,3,3,1,2,0,0,0,4,7,5,8,4,7,10,10,3,4,7,7,3,0,3,5,13,18,4,3,9,5,4,5,7,10,3,5,4,4,10,3,3,2,7,6,4,1,2,5,6,4,1,2,3,5,4,1,4,7,1,8,4,1,0,2,2,4,0,4,6,1,3,0,2,3,3,2,1,3,7,0,3,4,5,3,3,2,2,2,3,3,5,5,3,3,3,2,5,1,4,7,4,8,1,2,3,6,6,1,3,3,10,2,7,2,8,3,7,4,4,1,3,3,2,5,2,22,12,6,2,7,6,3,4,4,5,15,14,9,14,2,5,2,4,6,8,4,2,1,6,2,11,5,2,9,6,7,7,6,2,1,6,5,2,4,3,2,2,2,8,2,6,3,6,6,3,7,4,5,1,0,3,2,3,3,8,4,1,4,1,4,0,1,6,7,3,4,4,1,4,1,3,4,5,2,3,4,2,2,0,4,5,3,0,4,1,4,2,3,0,5,0,1,1,1,9,2,4,7,5,10,3,6,4,3,2,0,13,11,16,0,5,2,6,4,3,5,10,14,3,5,13,6,3,5,0,12,6,5,5,4,3,1,5,2,4,4,6,6,6,6,5,6,6,5,4,1,7,9,6,6,3,4,2,4,2,7,2,5,7,2,1,5,5,3,4,2,2,1,4,8,0,6,3,1,4,0,5,3,2,3,0,5,2,6,2,2,8,2,4,0,3,4,12,1,6,1,4,5,1,2,2,2,8,2,0,2,6,2,1,1,5,2,9,6,3,2,5,15,7,7,5,0,9,2,0,3,5,9,19,2,12,6,7,1,3,5,4,7,8,2,3,6,2,1,2,3,8,7,5,4,1,2,0,4,6,3,9,0,3,3,1,6,3,1,1,7,7,3,2,5,2,2,2,1,5,5,9,1,3,2,1,2,5,8,3,10,1,2,3,3,3,8,3,5,5,3,2,3,1,4,4,1,0,0,0,2,11,3,2,0,7,12,0,2,2,5,0,7,8,2,11,2,3,5,6,7,7,5,17,11,3,1,4,7,4,0,5,4,19,17,8,7,4,6,5,3,3,11,3,8,4,4,6,12,4,8,1,0,2,4,4,9,2,1,2,3,3,4,5,8,5,5,2,2,5,2,10,3,3,1,6,0,2,3,5,1,6,3,1,1,2,4,10,1,0,5,1,4,5,4,2,0,4,1,6,4,0,5,2,3,3,3,6,0,2,6,6,4,7,5,3,3,5,3,2,3,3,5,2,4,3,5,3,2,4,4,1,2,1,12,15,5,2,3,3,10,1,7,3,16,18,4,8,5,5,6,3,8,3,1,3,3,3,6,1,6,2,3,4,3,1,3,8,4,0,1,10,6,1,8,4,4,3,2,2,1,4,8,7,2,7,0,0,3,4,0,4,3,1,4,3,8,5,6,2,2,4,8,5,1,3,7,3,4,0,8,2,8,5,3,6,2,1,7,6,4,4,3,4,5,3,0,0,7,4,4,1,3,1,3,4,5,5,0,5,6,1,6,4,1,9,19,5,6,6,5,5,2,4,1,9,14,6,7,7,7,2,6,1,4,2,4,2,3,2,4,7,5,9,7,2,6,1,5,2,5,2,3,6,6,6,1,5,4,4,5,5,6,4,6,2,4,3,2,3,3,1,3,5,3,7,7,3,2,6,7,3,1,1,3,4,4,6,5,6,5,5,7,2,6,4,1,4,4,9,4,3,4,0,3,1,1,3,2,4,5,0,5,3,3,0,4,4,4,4,1,3,7,2,2,5,8,7,8,6,7,5,6,6,3,4,15,12,9,5,9,4,3,7,6,3,0,4,4,4,4,3,6,5,5,2,1,5,1,3,3,4,1,0,7,1,5,3,1,3,1,1,2,4,10,2,6,7,0,5,0,6,4,3,4,3,4,1,0,3,6,9,4,6,8,1,7,2,1,5,6,7,2,1,2,5,10,3,3,4,6,4,3,1,4,4,1,5,8,2,4,6,3,2,4,6,6,7,5,5,3,4,4,2,8,0,2,8,9,5,4,5,4,7,5,3,5,15,14,9,5,15,10,9,4,8,6,2,3,2,3,4,2,4,3,4,5,2,4,6,3,3,3,1,7,1,4,3,6,7,9,4,2,1,6,2,1,2,4,7,5,3,2,1,0,5,5,2,2,4,4,5,1,3,1,11,6,4,1,1,0,3,3,6,3,1,5,7,2,2,0,2,4,3,8,5,6,4,6,5,5,8,2,3,5,3,3,10,1,3,1,1,1,2,4,4,6,2,9,12,7,2,2,2,2,7,3,4,18,11,9,9,6,6,3,1,2,3,4,5,1,3,4,6,4,1,4,0,3,4,1,3,2,5,6,0,6,9,1,5,1,2,1,5,9,3,6,5,6,1,2,4,4,5,1,8,10,5,4,6,0,3,3,3,6,4,4,6,5,1,3,5,8,2,3,8,7,3,4,5,2,0,5,2,5,4,3,1,3,5,6,2,4,3,6,4,1,7,4,6,2,6,3,0,3,2,0,5,10,13,10,3,6,4,4,1,3,2,4,11,20,7,10,8,7,3,8,4,5,3,4,10,9,5,1,3,0,5,4,4,9,7,1,4,5,5,7,2,2,1,7,1,0,2,2,5,1,2,0,1,4,0,0,7,1,2,3,4,5,4,6,1,2,4,0,2,7,2,0,7,3,1,4,2,0,7,4,8,5,1,6,8,9,1,6,0,5,4,5,5,2,3,1,1,6,4,1,6,5,6,4,1,4,0,0,6,4,7,6,3,8,10,4,4,7,7,6,5,5,4,15,13,6,10,2,3,0,1,4,9,2,4,1,6,2,6,4,3,1,3,9,9,4,4,0,2,3,8,3,0,8,2,1,5,7,2,3,3,2,6,2,1,7,9,1,6,7,1,4,4,2,1,4,3,2,3,3,8,7,3,6,4,3,6,3,4,3,4,2,9,1,0,4,5,6,4,4,1,5,2,11,1,4,0,5,4,7,1,7,1,0,5,2,6,4,7,2,5,5,5,0,18,11,3,6,1,7,4,1,3,4,14,17,16,6,4,6,2,3,7,6,5,10,0,6,3,3,0,6,4,2,3,4,2,3,8,3,5,2,8,2,4,4,4,6,1,3,2,2,3,2,4,10,3,1,9,4,4,5,0,3,4,0,6,4,3,1,5,3,6,4,2,5,3,2,7,3,2,7,4,6,0,2,2,1,4,5,5,2,4,2,5,0,0,3,5,0,4,3,4,4,2,1,6,1,6,4,3,6,2,7,6,11,7,10,4,4,3,4,4,6,7,15,10,9,13,6,4,5,2,5,3,10,2,3,3,7,5,3,1,4,1,11,4,4,3,3,3,1,6,6,4,2,2,1,6,2,2,5,1,2,5,7,10,5,5,2,7,2,0,6,0,2,6,3,3,6,0,6,6,6,4,3,4,0,0,5,2,1,8,2,6,6,2,3,2,3,8,2,5,3,0,1,6,2,0,3,1,5,5,5,1,0,5,4,3,5,1,9,4,7,2,4,12,8,6,4,7,4,3,4,13,1,17,11,6,7,4,9,4,3,5,6,5,0,1,6,10,2,5,2,5,0,1,3,7,5,1,5,1,4,7,5,4,6,7,3,5,3,6,1,5,4,2,6,2,2,2,1,8,8,5,3,0,1,1,5,11,4,3,1,6,5,6,1,5,5,4,3,0,12,3,5,9,0,0,6,4,2,2,2,7,2,6,3,1,2,3,9,6,4,5,4,5,2,1,5,4,2,4,5,1,0,4,15,13,2,0,3,3,2,8,3,0,10,12,0,6,5,9,1,7,6,5,4,7,1,7,3,2,0,4,2,1,1,3,12,2,1,3,1,10,2,2,1,5,4,4,4,1,4,1,4,1,5,7,3,6,4,1,0,1,2,9,4,0,3,5,5,2,2,2,5,5,2,5,1,1,0,3,4,8,6,4,6,3,5,4,7,3,4,3,6,4,5,4,3,0,7,7,7,6,4,3,2,8,3,3,8,2,3,8,4,9,4,16,16,3,4,4,4,7,3,3,2,17,13,10,11,11,6,1,7,9,11,2,4,6,1,7,2,1,1,4,6,5,2,4,4,3,1,2,1,4,0,4,1,3,6,3,2,3,3,7,3,4,3,9,2,2,4,4,3,2,4,7,0,2,5,2,3,1,5,6,2,7,5,4,7,4,3,4,7,11,0,1,1,3,1,5,1,5,2,5,4,4,4,0,1,10,6,2,1,2,5,6,7,6,3,4,0,4,5,4,1,3,12,6,1,8,4,0,1,9,5,5,12,18,7,5,6,5,4,8,4,7,3,4,3,3,6,7,7,1,7,0,5,4,9,1,2,6,7,4,4,3,4,0,3,6,5,2,0,7,1,6,2,3,2,1,4,5,5,8,0,4,6,1,1,2,7,4,2,4,3,5,5,2,4,2,2,3,4,7,2,3,6,3,4,2,3,3,4,6,6,4,10,5,6,4,4,3,3,0,8,4,2,4,4,4,8,3,4,2,3,4,6,13,7,4,0,4,2,3,1,2,3,10,10,10,6,5,3,4,6,2,7,6,6,4,4,3,7,5,2,8,5,6,7,4,6,6,2,6,5,3,0,3,5,3,1,6,3,2,2,5,4,4,4,6,4,7,5,2,2,5,5,2,0,8,4,3,2,5,5,4,3,5,3,0,2,4,8,3,5,6,1,1,3,2,2,6,0,4,4,2,1,3,2,1,4,14,3,0,5,9,3,5,7,3,6,1,9,6,6,1,3,3,11,7,4,2,3,2,4,5,0,4,11,24,4,9,10,4,5,7,4,4,7,3,1,8,4,5,8,10,2,2,5,6,5,3,8,6,2,1,5,6,1,4,0,3,1,3,2,2,5,3,2,1,4,2,5,4,1,6,4,4,3,6,9,2,2,7,4,6,4,7,1,2,1,0,2,1,2,9,3,4,5,3,0,6,0,3,3,3,1,1,2,1,4,6,6,1,8,4,2,0,3,0,9,1,0,3,2,5,4,7,12,13,10,12,2,1,2,4,3,2,5,14,20,4,9,6,7,6,6,4,6,1,4,6,1,12,5,5,7,4,3,3,5,9,3,6,0,2,2,4,4,1,6,1,4,6,1,2,2,4,4,3,1,3,9,2,6,5,4,1,4,4,1,1,4,5,2,4,0,6,2,4,4,5,3,2,2,2,4,2,4,2,2,1,3,3,6,5,4,5,4,5,6,1,6,10,6,4,3,0,2,1,6,4,9,7,3,4,3,3,0,3,13,12,8,3,3,2,1,1,7,1,12,22,3,7,6,8,7,8,2,4,3,8,7,0,2,3,9,2,5,3,5,6,3,3,5,8,6,9,9,3,5,3,2,6,6,1,0,1,0,2,7,7,5,6,4,1,3,2,3,4,2,8,3,3,2,0,2,0,3,2,5,2,5,6,2,2,4,6,8,5,3,5,1,4,4,8,2,5,5,2,2,0,2,4,3,0,7,7,6,6,0,2,0,3,1,9,1,2,2,5,3,7,10,10,1,6,5,3,2,4,2,13,9,5,6,9,7,2,7,7,8,2,2,2,5,3,3,4,3,1,4,1,2,5,2,6,5,2,0,1,0,3,5,1,3,3,6,4,5,8,6,4,5,4,6,4,4,5,4,5,2,3,4,11,4,4,7,6,4,1,4,2,10,1,4,3,1,2,4,7,4,2,6,9,1,5,5,1,6,10,5,2,6,2,4,7,6,4,2,3,2,1,1,3,2,4,4,4,3,8,2,0,13,15,3,2,4,3,0,3,3,5,15,17,7,7,9,8,4,7,12,7,6,2,1,5,9,2,2,2,3,4,12,4,3,5,4,5,2,4,5,5,5,1,6,2,0,3,7,3,1,4,0,2,5,3,4,13,4,5,2,1,5,5,0,6,1,7,5,1,4,8,1,3,3,5,4,4,0,5,0,1,1,3,0,0,5,4,1,1,7,3,5,3,4,6,3,7,2,2,6,2,3,4,5,4,1,4,3,3,2,6,4,14,7,5,7,2,3,2,5,0,4,17,14,12,8,7,5,2,8,2,6,0,1,5,4,5,3,4,5,1,4,12,5,6,1,8,3,1,5,3,3,6,4,1,5,5,8,6,2,1,3,1,9,0,2,4,1,2,1,2,2,1,2,2,1,2,1,1,2,7,8,1,4,5,1,4,2,7,7,1,1,6,0,2,1,8,3,5,2,4,3,6,1,0,3,2,8,3,4,4,6,3,3,6,9,1,1,4,6,4,5,6,10,11,6,9,2,5,6,9,3,5,9,17,6,14,11,7,4,4,1,5,7,4,1,7,4,3,6,8,1,4,7,3,2,3,0,7,3,4,1,5,2,6,6,6,0,4,1,0,13,5,5,4,1,5,5,9,5,4,4,0,3,2,2,7,3,3,2,4,3,3,6,2,3,0,6,1,3,4,1,4,0,2,9,3,6,7,7,4,2,5,0,2,3,5,3,2,2,0,5,4,7,2,1,2,4,4,2,3,1,6,8,12,15,4,1,2,0,1,5,8,6,15,18,12,9,4,3,5,7,7,4,2,7,6,7,6,1,8,3,14,1,8,7,1,1,2,1,1,1,1,5,4,3,5,1,2,1,11,3,2,1,3,0,3,1,2,1,4,4,8,3,5,1,1,1,1,3,1,2,7,8,3,3,6,3,2,6,2,3,6,5,8,3,3,2,4,6,0,3,5,2,7,2,5,3,8,1,6,6,3,3,7,6,3,6,2,8,2,3,2,2,1,14,5,6,3,5,0,4,0,6,7,14,21,8,6,8,4,3,3,8,5,3,5,6,2,3,0,8,5,7,4,3,1,1,5,1,4,5,2,10,7,0,7,2,5,6,6,3,2,4,1,2,4,6,8,1,9,4,1,0,3,2,1,4,3,3,1,0,0,5,4,0,7,5,6,5,2,2,1,2,1,1,1,7,4,0,11,1,3,3,5,3,2,5,1,10,5,5,3,6,2,3,0,8,1,3,3,6,1,3,2,4,16,13,7,6,4,2,5,7,0,8,11,12,8,10,12,5,3,7,6,8,7,5,4,5,4,1,5,3,3,8,4,4,8,3,1,1,5,5,7,5,5,1,4,0,6,0,1,4,6,4,5,5,4,4,0,5,5,8,7,0,4,4,2,3,3,1,1,1,4,3,3,2,1,0,1,3,3,13,3,3,2,4,0,5,0,1,3,3,1,2,5,2,7,4,9,0,9,5,1,6,6,11,3,6,5,4,0,5,3,6,2,11,4,5,6,8,1,6,5,2,0,16,18,8,9,5,7,2,4,8,3,4,11,4,5,3,3,2,5,4,2,8,4,8,0,5,7,4,1,3,9,3,2,4,4,3,3,5,2,5,7,4,5,3,1,2,4,2,4,1,2,2,3,0,4,0,4,5,1,1,8,5,8,6,2,6,1,6,7,6,4,1,3,2,6,3,6,0,1,5,5,1,6,2,3,5,5,4,2,1,1,8,8,3,2,3,5,5,3,4,0,1,12,7,6,3,2,5,1,2,5,6,11,15,4,8,6,2,2,4,9,7,3,7,3,3,2,2,10,3,1,3,5,7,4,4,6,1,2,7,3,5,2,10,6,2,5,5,8,6,4,1,3,4,6,4,4,5,3,3,7,1,7,2,6,2,8,3,6,0,4,8,3,5,3,2,6,6,2,3,1,2,2,3,3,3,4,2,5,4,2,4,6,2,2,1,6,3,1,3,3,5,0,5,5,3,4,4,8,4,0,4,0,7,5,3,5,11,1,3,7,7,3,13,13,7,7,8,4,9,5,4,3,0,4,5,1,9,3,1,8,3,6,4,1,4,1,4,0,5,7,3,5,4,3,1,5,0,5,3,5,3,7,2,4,4,4,1,6,6,4,1,3,2,7,5,7,4,3,1,2,7,5,6,1,4,4,4,6,1,5,6,4,6,4,7,1,2,3,2,1,2,2,5,1,5,3,4,5,1,7,1,2,2,2,4,4,2,5,2,3,5,0,7,18,12,6,2,6,3,5,6,4,6,17,14,7,6,7,6,6,0,7,6,4,5,3,8,0,5,2,6,5,2,4,0,2,4,5,1,2,8,5,1,3,3,7,3,4,5,6,6,1,4,4,4,6,2,5,5,4,4,5,7,2,1,3,7,1,3,7,3,2,3,6,2,4,2,3,2,11,8,3,2,6,3,2,5,0,7,4,5,0,6,8,6,2,8,10,0,5,5,3,3,0,1,3,1,1,2,5,0,1,1,1,11,12,2,8,3,2,1,6,6,4,7,10,4,3,7,10,4,4,4,5,5,5,1,1,2,4,3,3,5,11,7,0,0,6,8,3,5,0,3,1,2,6,1,7,3,1,0,3,3,4,6,2,5,5,5,3,3,1,2,0,2,5,5,5,9,6,4,1,4,3,7,2,5,1,2,7,5,3,7,5,4,2,3,4,8,6,5,5,5,4,2,3,4,5,6,2,6,5,5,5,6,2,3,5,5,4,5,2,3,1,2,13,11,5,2,7,7,7,2,3,5,14,15,10,7,3,10,5,8,7,9,2,1,3,5,1,2,6,1,4,1,4,3,1,1,4,4,3,2,2,7,4,5,3,4,3,2,5,6,3,6,2,3,1,6,2,6,4,4,4,1,2,6,4,6,1,4,6,0,7,0,4,3,1,8,0,5,7,4,3,8,3,0,2,4,7,2,4,1,1,1,2,5,3,2,8,4,2,4,12,3,7,1,4,4,6,3,6,1,2,3,0,14,9,7,4,7,9,5,4,0,6,19,19,2,7,4,2,6,1,6,11,2,2,4,8,7,3,0,5,6,5,6,5,4,0,4,0,6,9,1,3,7,1,3,1,6,11,4,5,11,7,0,2,2,1,2,2,3,4,5,4,1,0,2,2,0,1,4,4,4,6,2,0,2,3,6,5,2,5,6,7,5,3,3,1,2,5,5,0,1,3,2,12,4,2,3,7,5,3,2,5,1,1,2,1,7,0,3,7,5,1,6,15,12,12,0,2,4,5,0,4,9,19,10,10,9,5,6,5,6,1,6,3,7,5,4,3,4,1,1,12,2,3,6,3,4,1,3,5,5,6,4,7,1,6,0,5,2,3,3,5,2,6,2,2,3,1,6,9,4,4,3,1,3,6,2,1,3,8,6,2,6,0,5,8,2,7,2,5,3,1,6,2,6,3,4,6,4,9,2,6,1,4,0,5,1,2,0,5,0,8,5,0,1,2,6,5,2,1,6,3,1,6,12,12,3,0,7,5,3,3,8,1,12,13,9,7,8,12,2,5,7,6,4,3,3,3,5,1,8,2,4,4,4,0,2,4,2,3,6,8,4,0,2,2,5,4,3,4,2,8,7,3,3,6,1,0,5,4,1,3,1,0,6,3,2,1,1,5,4,4,5,9,5,2,6,6,6,2,3,1,4,3,4,4,1,6,8,5,3,3,3,4,4,3,2,7,2,4,5,7,7,3,1,4,2,7,2,5,6,4,2,2,2,10,11,6,5,3,5,3,3,2,7,11,20,7,7,2,6,1,2,10,7,4,2,6,5,1,6,4,2,7,2,6,5,6,8,1,1,1,2,0,2,2,0,7,4,5,7,3,2,2,8,4,10,6,11,2,3,1,3,0,3,4,3,2,3,1,3,3,3,3,6,2,1,0,4,7,6,7,3,5,4,3,3,2,1,5,5,2,1,3,7,3,3,7,9,6,1,7,4,5,3,6,5,0,6,1,7,2,5,5,3,4,7,5,4,4,0,7,11,3,4,4,11,14,9,12,4,6,1,0,6,3,4,7,3,3,4,5,0,3,4,7,15,2,2,6,5,1,1,0,6,0,6,5,6,5,9,0,6,0,4,5,2,5,5,4,8,3,3,5,2,7,2,3,3,6,3,2,6,2,6,6,8,5,2,3,4,7,3,1,0,2,7,4,4,5,3,2,3,5,2,1,4,4,2,0,9,6,0,0,0,2,10,5,1,3,2,6,2,7,2,5,3,11,8,4,2,3,8,7,1,6,3,13,17,10,11,12,6,1,3,7,3,5,3,4,6,7,2,4,4,5,4,10,3,3,5,7,4,0,7,3,2,3,1,6,3,3,1,6,0,0,3,1,14,1,4,4,6,8,1,3,3,7,2,2,4,4,6,4,5,9,0,2,6,3,1,0,11,3,3,4,2,6,4,5,3,6,1,4,2,2,3,5,1,3,5,0,7,4,3,1,6,3,4,5,1,2,4,7,2,5,2,1,10,12,0,1,3,0,4,4,2,7,18,15,7,6,9,7,6,4,8,2,7,5,5,5,2,0,9,1,2,6,1,3,4,2,3,4,3,7,2,3,4,8,4,3,5,2,8,5,3,2,5,5,0,2,2,6,2,4,5,7,5,4,8,7,1,1,1,4,4,3,6,1,2,5,3,4,3,5,5,3,4,8,1,1,3,4,3,2,3,2,2,4,7,1,9,5,3,6,3,2,7,5,3,1,4,3,0,2,3,2,4,12,11,11,1,6,0,2,2,2,3,5,17,7,5,4,12,5,6,9,1,3,3,4,8,5,6,2,6,3,3,4,3,5,6,3,5,2,3,4,2,5,5,7,1,0,0,9,2,4,1,4,8,3,3,8,3,2,4,3,4,1,3,7,3,3,6,4,10,1,7,2,1,5,3,2,6,3,4,3,3,3,2,5,2,4,4,4,0,4,8,7,6,3,5,8,5,3,6,3,1,2,3,3,2,6,3,4,3,7,1,4,13,8,0,0,4,5,7,0,2,6,13,11,10,8,6,6,0,2,6,8,4,2,6,4,4,7,2,4,4,6,4,5,1,9,5,1,7,6,5,3,3,4,7,3,0,1,1,7,7,4,3,3,3,4,3,4,4,5,5,5,0,3,8,9,2,6,4,1,0,6,1,1,6,0,5,2,5,6,4,1,3,3,3,0,7,2,2,0,6,5,6,4,8,4,8,2,3,1,1,0,3,9,2,4,1,1,8,1,1,11,5,8,7,11,9,0,3,8,1,3,1,21,20,5,4,2,5,1,2,5,8,6,3,6,5,6,3,5,7,2,10,4,4,6,3,4,2,2,3,7,3,4,4,4,6,7,6,4,2,5,3,8,2,2,0,4,4,3,6,1,1,6,1,1,3,6,2,8,6,5,3,5,3,5,3,2,3,4,5,5,4,2,7,7,6,7,0,0,3,4,6,1,2,2,4,5,5,0,2,1,1,4,5,0,2,2,5,4,0,3,6,3,8,12,6,8,4,2,3,6,1,1,16,18,4,5,13,7,4,6,4,9,2,3,6,7,9,6,8,9,1,3,6,3,6,3,3,3,4,8,1,8,2,5,0,4,2,0,1,1,5,6,1,1,5,6,0,0,3,8,6,3,0,8,3,1,7,1,5,2,1,0,3,3,9,3,2,7,2,5,5,4,1,1,4,0,3,5,4,3,1,2,4,4,6,5,6,2,1,3,4,6,2,2,2,3,3,1,1,2,9,1,5,14,15,4,3,6,4,4,4,3,2,12,12,7,6,8,9,5,5,5,7,4,5,5,4,6,1,6,1,3,0,3,4,8,4,3,2,6,2,2,6,1,3,3,3,2,5,5,2,6,7,4,2,1,7,3,9,3,4,5,3,5,1,2,4,2,3,1,8,9,5,5,7,2,4,6,5,1,6,4,2,1,2,4,1,2,4,4,6,5,7,1,4,7,2,7,2,5,1,3,3,4,0,7,2,7,5,1,3,3,2,7,8,8,4,3,3,5,6,2,4,4,16,17,11,11,6,9,2,4,9,6,2,4,3,0,7,7,5,13,6,2,5,5,6,2,8,6,1,4,2,1,8,0,5,3,3,0,1,4,2,4,1,5,4,6,2,2,1,0,0,4,7,4,1,2,4,0,3,1,3,1,0,1,5,1,4,0,4,4,5,4,3,3,1,0,4,10,2,2,3,9,2,3,3,6,4,1,6,5,0,8,4,4,3,4,5,4,5,5,3,2,4,13,21,10,1,2,0,4,3,5,4,14,19,7,8,7,8,10,2,5,3,1,3,1,1,6,2,7,2,6,4,3,1,5,1,3,4,1,6,3,5,1,6,6,3,7,4,2,8,4,2,5,3,3,4,4,3,0,6,5,6,4,0,0,3,3,1,3,2,2,8,1,5,3,0,3,2,4,4,1,3,2,4,2,3,6,4,7,2,3,3,3,5,3,1,5,2,3,3,9,5,6,7,2,4,2,8,5,7,3,1,6,17,10,8,9,0,8,0,0,7,3,3,4,1,5,4,0,2,1,3,0,2,2,1,5,1,3,1,1,2,1,3,4,0,5,1,7,3,4,1,2,2,3,2,3,1,6,6,4,1,4,5,1,4,4,1,3,4,0,1,4,5,3,5,2,3,4,2,2,2,0,1,9,3,4,2,1,7,3,2,5,1,1,3,4,4,4,1,1,3,0,0,4,0,1,6,4,2,4,4,3,1,6,3,1,1,5,1,1,3,4,3,2,1,3,4,6,4,1,3,0,4,2,5,4,0,2,3,3,1,6,3,2,2,10,1,4,2,4,2,1,6,3,3,1,2,4,3,2,4,1,1,1,4,2,0,2,1,5,6,3,2,0,1,3,4,0,1,0,3,2,2,0,0,4,2,3,1,4,3,0,7,6,4,4,3,1,4,1,3,0,3,1,4,1,4,1,2,5,5,1,3,4,5,1,0,0,4,5,2,2,2,1,2,0,3,0,4,8,5,6,2,1,2,6,0,0,2,5,2,2,2,7,1,0,2,0,1,6,6,1,4,2,1,1,3,2,12,2,3,1,2,5,9,1,3,4,0,1,1,4,2,3,2,1,4,1,2,5,4,0,4,7,0,1,0,3,3,3,2,2,2,2,5,6,4,1,6,5,4,7,1,0,1,5,1,5,3,1,2,1,7,3,5,4,3,2,0,3,6,1,3,0,2,2,3,3,0,2,2,2,1,1,2,2,5,3,3,2,0,4,0,1,4,1,0,1,7,0,1,0,1,1,4,1,5,5,4,4,2,3,5,3,4,4,6,0,1,2,2,0,0,3,0,1,7,10,9,2,3,4,1,7,1,1,4,1,1,2,1,1,6,3,2,1,5,2,1,1,1,0,3,0,3,2,2,3,1,3,3,2,6,2,4,0,2,13,3,3,3,1,3,5,0,4,4,0,2,0,4,4,4,0,3,3,0,1,1,1,2,0,3,2,2,1,1,6,0,1,3,2,5,0,3,1,2,4,1,0,4,2,3,3,2,2,5,5,7,3,5,4,5,6,2,3,5,6,1,10,1,3,3,5,4,2,4,3,3,1,1,3,1,1,3,0,2,1,1,2,1,1,0,10,3,1,5,2,0,2,0,0,0,2,2,4,2,5,1,1,0,4,1,0,8,5,2,4,0,5,2,5,2,5,5,1,3,3,2,0,6,4,1,3,2,0,0,7,3,3,3,1,0,6,2,1,0,1,6,1,8,0,2,2,3,2,3,1,1,2,4,1,0,1,2,3,3,4,0,1,0,3,2,5,8,0,2,0,2,4,2,1,3,10,2,2,2,5,4,5,3,1,2,3,1,4,1,1,0,0,6,3,1,2,2,3,2,3,1,6,1,4,3,3,3,2,2,2,3,6,6,0,5,2,1,9,1,2,3,4,4,2,3,1,2,0,10,0,4,4,5,4,1,3,1,7,2,0,1,2,0,5,2,3,1,2,1,3,1,4,8,5,5,0,1,3,1,1,1,6,1,3,4,2,2,1,1,0,4,1,1,0,5,1,4,3,3,1,7,5,2,4,3,1,1,2,1,4,2,1,4,4,2,2,4,4,1,2,1,5,3,2,1,0,3,1,4,6,3,0,7,7,2,1,3,2,6,1,4,2,3,2,0,4,3,2,3,6,2,2,1,7,2,2,2,3,5,0,1,3,2,2,0,4,2,6,1,2,2,2,0,1,2,1,3,1,0,1,4,2,1,2,1,7,5,3,3,0,3,3,2,4,0,1,2,4,6,4,1,0,3,2,7,0,3,3,7,1,1,3,4,1,4,5,2,6,4,4,2,2,3,0,3,2,4,2,3,4,4,2,3,4,2,1,4,1,1,8,7,3,1,1,2,4,2,3,5,1,2,4,0,0,1,1,2,5,2,5,3,1,3,2,4,2,3,5,3,1,4,2,1,2,2,1,1,1,1,4,3,3,1,2,1,0,1,3,3,2,5,1,3,4,5,1,6,2,2,1,2,5,4,5,2,1,2,2,0,1,4,1,2,5,6,2,2,4,3,3,5,2,5,3,2,3,0,0,3,3,1,1,1,3,2,4,0,2,2,4,4,1,0,7,5,2,5,2,2,3,4,4,2,2,1,2,1,4,2,1,2,2,3,1,3,5,6,2,3,5,0,5,2,3,0,4,2,1,5,4,2,4,9,1,4,2,1,2,1,4,4,7,3,3,1,1,2,2,2,6,1,4,0,2,1,3,2,8,1,6,0,8,1,2,2,5,1,5,1,3,2,1,1,1,3,3,2,3,2,6,0,2,2,3,5,5,3,3,2,3,5,4,3,3,3,5,2,7,3,2,2,9,1,3,1,2,2,5,0,0,0,1,1,8,1,2,7,3,3,5,3,2,1,2,4,2,2,3,6,7,2,3,5,4,1,2,1,7,2,5,3,1,3,3,2,4,8,2,1,1,9,0,2,1,1,4,0,3,4,0,1,0,0,3,5,1,0,4,1,1,4,0,4,2,5,1,6,2,3,1,2,3,4,3,1,4,5,2,3,2,3,1,1,2,0,6,1,2,1,8,1,4,2,2,6,2,4,1,4,0,1,5,1,2,1,3,7,0,3,9,3,1,2,6,2,1,4,1,0,2,1,0,2,3,0,2,0,0,1,0,1,4,0,0,5,1,4,2,0,3,2,5,2,2,2,3,5,1,0,1,4,2,1,1,5,2,3,2,2,1,1,2,1,3,2,2,2,2,3,2,3,0,1,2,6,1,4,4,1,6,0,5,5,4,6,0,0,2,4,4,4,2,4,7,9,2,1,0,4,5,5,2,5,1,2,1,0,5,1,1,1,0,7,2,1,5,5,2,3,1,3,4,0,4,2,1,2,3,0,5,3,1,6,1,1,3,1,2,2,5,3,1,2,2,5,7,4,3,1,2,1,6,2,0,3,2,8,1,3,4,0,1,0,3,1,5,8,3,4,1,2,3,2,1,3,2,4,4,2,2,9,3,6,5,1,0,5,5,4,3,3,0,2,1,0,1,2,2,0,3,4,3,2,5,3,4,3,4,1,2,2,7,1,3,2,0,0,4,5,1,6,1,7,1,3,4,4,3,3,0,2,4,3,4,2,1,2,2,2,0,2,6,3,4,2,1,1,8,2,1,1,5,4,2,5,1,1,6,3,1,2,11,4,1,7,1,1,4,0,0,3,1,0,1,2,7,3,1,2,4,3,0,1,2,0,2,0,0,1,5,3,0,1,3,4,5,0,1,1,6,1,0,1,6,1,1,2,4,3,0,7,5,4,4,3,0,2,4,0,4,4,4,4,7,0,4,4,3,2,1,4,0,6,2,1,1,3,5,1,0,1,3,4,0,0,5,3,9,8,4,1,3,4,2,1,2,1,1,2,5,1,2,0,2,1,5,2,2,2,3,4,3,2,2,2,5,3,0,2,2,2,2,1,7,2,1,1,6,6,3,1,2,5,2,3,1,2,3,3,2,2,1,9,4,5,0,1,6,5,0,1,1,0,2,1,0,5,2,0,1,4,4,4,0,1,1,2,3,7,0,0,2,2,5,1,2,7,3,1,3,0,2,2,3,4,1,6,4,4,2,5,3,3,2,2,1,4,5,0,2,6,3,1,0,1,1,1,4,5,0,6,6,4,6,1,2,3,1,0,4,1,2,0,2,3,1,5,3,1,1,8,5,2,5,3,4,4,1,5,4,0,2,2,4,1,8,1,2,0,3,5,1,1,5,5,4,7,2,5,2,1,1,0,0,4,2,4,2,4,1,2,1,3,2,2,4,3,3,3,3,0,2,4,4,3,11,1,4,2,3,0,2,4,3,4,6,6,1,2,7,1,3,0,0,4,4,4,0,1,0,4,4,1,2,2,3,0,5,2,2,4,1,2,0,1,5,1,2,5,4,2,0,2,3,6,6,3,5,1,2,0,0,3,4,7,3,1,4,3,5,0,0,4,1,1,1,3,3,2,0,1,0,2,1,2,3,1,1,2,0,6,0,2,3,2,1,0,3,2,2,5,7,5,3,2,3,5,5,1,1,2,4,1,4,0,6,1,5,2,8,4,0,6,1,3,2,3,2,1,1,0,0,1,4,5,1,1,9,2,3,1,9,8,4,4,0,3,5,3,0,3,0,2,6,1,1,1,4,2,2,1,1,2,4,4,4,4,6,4,0,5,5,3,2,7,2,2,1,2,1,0,5,4,2,3,2,3,1,5,0,6,2,4,1,3,0,2,3,5,3,1,2,5,3,2,2,2,6,0,4,4,2,4,1,2,2,3,0,2,0,3,2,11,1,1,2,1,7,1,0,7,7,0,2,2,1,4,0,4,3,1,1,1,1,4,7,0,4,3,5,3,2,2,0,5,5,2,1,1,7,1,2,3,2,2,0,2,3,4,3,4,2,0,11,2,3,0,4,1,1,3,3,1,1,3,1,6,7,2,3,0,3,1,3,3,1,2,0,1,6,0,4,2,2,1,3,1,1,9,9,5,1,2,6,0,3,0,1,3,2,1,3,3,1,1,0,2,2,2,0,3,1,4,5,3,4,3,2,2,4,1,8,8,2,1,2,1,1,6,10,4,4,5,2,2,2,7,5,0,1,2,6,1,2,4,2,4,3,2,7,2,1,1,0,3,2,3,3,0,3,0,6,3,0,0,3,3,0,3,13,1,3,1,1,6,2,0,3,6,3,2,0,7,4,1,2,3,3,1,2,3,4,2,1,2,1,3,1,0,1,1,1,3,0,4,1,3,2,3,1,0,2,3,0,4,4,4,2,2,0,5,0,1,1,3,0,0,3,2,6,3,9,1,1,5,3,3,1,3,3,7,4,1,1,0,0,2,3,5,3,4,4,1,0,0,6,4,4,1,1,1,6,0,6,3,3,3,0,6,2,4,4,0,2,2,5,2,0,0,4,4,6,3,5,7,0,1,0,2,5,2,3,0,4,4,1,4,0,1,6,8,0,4,2,6,0,2,3,1,1,2,8,2,2,1,2,3,3,3,2,3,4,0,3,0,4,3,2,8,0,2,2,7,3,3,1,5,0,8,4,6,5,0,1,5,4,1,3,0,5,2,1,3,2,1,1,3,0,2,3,3,4,2,2,1,2,2,2,2,3,2,1,1,6,2,3,1,3,0,3,6,10,3,1,4,1,2,6,6,1,1,4,4,3,3,2,3,3,1,2,3,0,1,1,2,4,3,1,1,0,2,2,4,2,2,3,4,5,1,3,2,5,9,4,6,1,3,0,3,1,1,3,1,3,1,3,1,1,4,0,0,1,2,3,0,4,5,1,1,2,8,4,1,3,0,6,2,2,1,5,5,1,3,2,4,2,2,1,6,3,2,4,1,2,3,4,3,4,1,3,1,0,3,2,1,3,3,2,5,3,2,1,4,0,5,6,4,1,1,4,4,2,3,8,4,5,1,0,2,1,2,0,4,3,3,5,5,1,2,3,2,1,3,0,2,0,2,1,2,3,1,0,4,5,2,2,3,3,3,3,1,1,1,1,1,4,1,9,5,1,0,3,1,4,3,1,0,3,6,1,3,0,4,1,4,1,3,4,3,2,5,4,5,2,4,4,3,0,1,4,7,2,3,5,2,2,0,2,2,10,10,3,3,1,1,3,2,1,2,2,1,4,2,3,1,2,1,2,2,3,0,4,5,3,2,5,0,9,4,3,0,2,3,3,1,1,1,0,1,2,4,2,0,4,5,0,1,3,4,4,1,3,3,0,0,1,6,1,1,1,0,4,4,3,1,3,4,1,4,3,0,1,1,5,3,1,2,0,1,0,4,1,6,2,2,2,6,3,3,4,4,1,1,4,5,2,1,2,2,2,0,8,3,2,2,3,2,2,0,0,2,2,3,5,0,2,1,0,2,1,2,0,4,2,0,6,2,2,6,1,3,7,3,4,2,6,0,1,5,2,2,3,6,5,3,6,5,4,3,9,1,3,3,3,3,4,1,5,4,2,2,4,4,4,0,2,4,3,3,3,5,1,3,4,1,3,2,0,3,3,2,2,3,7,4,3,1,5,5,4,5,10,1,1,7,5,0,6,2,2,1,2,2,0,2,2,5,7,2,2,4,6,6,0,0,5,3,0,6,7,2,4,5,2,0,0,1,3,2,3,0,2,5,2,1,5,3,6,1,3,1,1,1,6,1,3,4,8,0,2,0,1,3,1,2,13,6,1,2,0,1,2,3,0,7,4,0,2,1,3,3,4,2,3,0,2,0,0,0,1,4,0,1,3,1,1,2,2,2,2,2,4,9,3,1,2,5,0,9,3,0,3,2,1,1,0,3,1,5,6,1,2,2,1,4,2,2,4,2,1,1,2,2,1,1,3,5,3,6,4,4,0,7,5,4,1,3,2,0,0,3,0,3,1,3,4,4,1,2,2,1,5,0,3,4,6,5,6,2,2,3,4,3,0,2,8,6,4,1,1,5,5,0,1,3,1,2,6,3,0,6,0,1,4,1,1,2,1,3,2,6,3,4,3,6,1,4,2,1,6,0,2,1,2,7,0,2,5,2,3,2,2,3,1,8,0,4,2,0,3,1,2,6,4,3,2,1,4,1,3,2,1,1,1,1,1,1,4,1,2,2,3,3,1,3,2,4,2,1,2,0,1,1,3,1,2,2,5,1,3,2,1,2,1,6,3,0,3,0,2,0,2,2,1,5,1,6,3,2,9,1,4,2,5,0,4,1,3,0,3,2,1,2,3,2,5,6,3,3,0,9,8,6,6,2,2,2,3,2,1,1,3,4,1,4,2,2,4,2,1,4,4,1,10,2,1,1,4,8,3,0,3,0,4,2,2,2,1,6,0,10,3,4,0,3,6,2,2,1,2,4,3,5,1,0,5,3,4,5,3,0,4,0,4,5,1,4,1,2,0,3,4,1,2,2,1,0,9,3,1,1,11,2,1,3,0,3,1,2,9,4,2,2,2,1,9,2,3,2,5,2,5,2,2,4,2,0,3,1,1,0,3,1,2,6,2,0,2,1,2,6,2,1,1,1,2,1,1,4,4,1,6,8,2,1,2,5,0,0,0,0,4,3,6,1,4,7,2,4,4,4,1,4,1,2,2,1,1,3,1,1,0,4,4,1,0,3,7,5,3,1,2,1,7,3,1,5,1,2,5,1,2,0,1,0,1,1,3,2,6,2,2,3,0,2,11,8,1,3,3,4,0,3,2,1,2,2,5,4,2,6,1,6,1,0,2,2,6,1,5,1,5,2,4,2,0,3,2,6,3,1,2,0,1,2,7,0,4,4,2,1,1,1,6,5,4,1,4,18,1,6,1,1,0,0,0,14,1,0,2,3,3,0,0,3,5,5,1,0,2,2,3,2,1,3,2,2,0,3,1,2,3,2,1,0,2,2,0,1,2,3,2,6,6,4,1,4,1,1,5,3,1,3,6,1,0,1,3,4,3,5,2,1,2,0,3,1,3,3,4,3,1,2,0,0,6,0,2,2,5,2,1,7,2,7,7,3,6,4,0,0,2,0,2,3,4,0,5,1,0,2,1,4,1,3,1,0,5,2,1,5,2,8,2,2,1,0,3,1,5,1,8,4,0,4,1,0,3,0,8,0,2,2,4,0,2,0,3,0,4,0,5,2,1,4,5,2,4,4,4,3,2,1,6,3,5,1,2,9,2,4,3,3,3,5,6,2,6,1,4,1,1,3,14,4,5,0,4,0,2,2,0,4,3,1,3,3,3,2,5,1,3,3,1,1,4,7,3,3,3,1,7,1,4,6,1,2,6,3,2,10,3,0,1,3,2,5,2,1,5,3,1,0,0,3,3,4,4,1,2,2,1,5,0,0,0,1,0,0,1,2,1,1,3,2,3,5,1,3,1,1,11,2,4,3,2,0,0,0,5,2,2,3,2,2,1,1,0,1,4,0,3,4,0,5,4,1,0,5,3,4,2,4,0,4,0,5,2,1,2,2,4,5,4,2,1,4,4,2,1,2,2,3,0,4,1,2,3,3,0,1,4,4,0,5,4,0,1,1,2,3,3,7,7,5,3,4,2,3,2,2,6,16,0,0,3,2,4,2,1,6,2,3,4,2,3,1,0,2,2,0,1,1,4,1,4,4,0,4,8,2,3,5,1,1,1,1,1,0,4,5,1,3,2,4,0,3,6,3,5,5,1,3,5,3,0,1,5,0,1,2,4,3,1,5,2,0,10,4,2,1,2,1,1,1,3,1,1,3,1,3,2,0,2,2,1,2,4,11,5,4,0,3,1,2,0,0,5,5,1,1,3,2,5,1,3,3,1,5,2,1,0,6,2,3,1,7,3,1,6,0,3,2,4,1,2,4,1,8,6,3,7,4,5,2,6,4,1,4,3,1,1,1,2,1,2,4,3,4,1,1,1,3,3,2,2,4,3,3,2,3,6,5,3,1,2,3,2,6,7,4,3,3,0,3,1,3,3,2,4,3,3,1,4,3,1,1,1,0,1,1,0,6,0,2,3,0,0,0,3,1,5,4,1,1,1,1,1,2,2,2,3,6,0,10,3,5,3,1,2,8,1,7,7,8,1,1,0,0,4,3,3,0,2,4,1,4,3,1,2,5,0,3,2,3,3,3,0,3,3,3,4,4,0,1,9,0,5,2,1,1,1,3,1,1,0,2,3,1,1,1,5,0,4,2,2,5,3,6,4,4,0,0,5,0,0,2,0,0,2,0,1,2,6,2,9,6,7,1,1,7,2,1,0,1,2,5,5,5,2,2,4,3,0,2,3,2,2,2,1,1,1,1,1,4,2,0,5,3,8,5,1,2,3,3,2,8,1,6,0,2,4,0,1,5,7,2,0,1,2,1,0,4,2,4,2,0,2,4,5,3,3,0,1,1,1,9,1,1,3,0,4,1,1,2,5,3,0,3,2,0,8,1,1,3,3,2,11,2,1,2,4,3,3,3,1,5,2,3,3,5,3,0,6,1,1,2,3,2,4,2,1,6,5,3,2,3,4,3,1,2,0,5,2,9,2,0,2,6,2,0,0,3,4,2,2,0,4,3,6,1,1,1,1,4,7,2,1,5,3,8,3,4,4,2,4,1,3,1,5,5,0,4,4,4,0,1,5,0,3,2,1,5,1,1,1,1,3,4,3,4,2,1,9,0,3,2,1,2,0,1,5,4,2,1,10,2,1,4,3,3,3,1,9,1,3,6,0,3,2,0,4,5,1,3,2,8,4,4,4,1,4,5,0,3,0,3,3,0,5,4,4,1,1,2,0,7,1,6,0,1,2,1,2,1,4,1,2,4,5,1,3,0,1,7,3,1,2,2,1,2,2,2,4,4,3,1,3,7,3,5,0,5,3,1,0,0,0,1,0,2,0,3,5,7,4,4,1,2,4,3,0,0,0,0,1,7,0,7,2,1,5,1,0,1,4,2,4,2,1,0,2,8,6,5,4,1,5,4,1,1,2,5,1,0,1,5,3,2,4,7,4,5,2,5,0,2,3,1,3,7,1,2,0,1,6,4,1,2,1,2,1,2,3,2,1,2,1,0,1,2,0,1,4,1,2,3,5,3,5,10,1,7,1,6,4,2,2,6,2,1,0,2,8,3,4,2,4,3,1,1,5,1,0,2,0,1,0,0,1,3,2,1,4,4,3,1,3,4,2,0,0,3,0,4,10,2,4,1,3,2,6,1,1,5,7,2,0,4,3,1,0,4,3,3,5,2,3,1,1,2,5,1,1,1,1,3,5,1,2,3,5,1,1,0,2,3,5,6,1,1,0,5,0,1,6,3,4,7,2,4,5,4,2,1,1,0,1,8,4,1,1,1,1,3,4,3,2,2,3,3,1,0,0,1,1,12,3,7,1,4,5,4,0,1,1,3,4,5,2,1,8,5,4,2,1,3,6,2,1,1,2,5,1,1,3,3,1,1,4,3,2,3,0,3,1,2,7,2,2,5,0,7,1,2,0,3,0,3,5,3,4,4,0,0,2,1,3,4,3,0,1,1,4,3,3,0,2,5,1,2,2,3,1,3,1,2,4,3,7,1,3,6,0,5,2,1,0,7,0,5,1,2,2,0,6,1,3,0,4,0,2,9,1,0,1,5,2,4,3,4,2,4,2,6,2,3,2,4,5,0,0,3,7,2,3,2,0,2,6,4,1,4,2,4,4,9,0,0,0,1,5,3,3,2,4,2,4,5,3,4,8,3,1,2,0,4,3,1,0,1,0,1,6,10,5,2,4,6,1,4,0,0,4,1,2,2,2,4,2,7,0,1,5,6,1,2,5,1,3,2,1,1,2,0,3,2,3,3,5,0,0,2,2,7,1,1,1,1,1,5,2,7,3,4,1,3,2,2,0,2,2,6,2,3,2,2,2,0,1,2,4,5,2,0,3,1,2,1,2,1,3,3,2,3,3,1,1,3,9,2,3,4,8,3,8,3,1,7,6,0,2,2,3,2,1,7,2,4,3,1,4,1,4,2,4,0,1,0,2,1,2,0,2,5,2,5,2,1,0,11,5,2,0,7,1,0,1,0,3,1,3,3,3,0,2,3,4,2,4,1,2,0,7,4,0,1,3,6,8,1,6,2,3,2,3,3,2,4,1,5,4,3,0,0,3,0,0,1,1,3,4,2,0,1,1,2,1,5,2,0,3,3,6,4,0,3,4,1,4,4,9,2,5,1,1,2,2,7,3,2,7,0,5,2,2,2,0,3,6,2,6,3,0,4,4,7,2,4,1,4,5,1,2,3,5,4,10,2,4,3,1,3,5,2,2,3,2,4,1,0,0,0,2,0,0,5,2,1,7,1,3,6,3,1,1,3,1,2,3,1,2,2,9,2,1,2,2,1,4,3,0,9,0,0,0,1,2,3,3,0,5,6,1,2,0,0,7,2,2,3,2,5,4,0,2,2,0,3,1,3,2,0,4,2,6,1,0,5,0,8,6,2,2,2,2,2,3,3,4,2,1,0,1,7,4,1,3,6,3,2,0,5,2,2,2,2,3,1,0,0,1,1,0,4,2,5,4,3,4,3,2,3,3,3,6,0,3,5,2,0,3,2,5,3,0,1,3,9,2,3,4,0,8,4,2,6,5,2,3,2,7,6,3,2,3,2,2,1,2,0,4,0,1,3,1,4,1,2,1,2,5,1,3,0,4,1,0,1,2,2,0,2,5,0,1,5,2,2,4,1,3,1,2,2,1,2,3,3,3,8,1,0,2,3,2,4,5,1,4,3,0,2,1,2,4,5,2,7,4,5,4,2,4,7,5,0,1,0,2,3,1,2,4,2,1,5,1,1,11,2,0,2,2,1,5,4,5,2,7,3,0,5,2,2,0,2,3,4,1,1,2,4,2,3,4,3,0,7,3,3,4,1,3,1,0,2,1,0,3,2,3,1,3,4,6,1,5,2,3,2,1,3,0,4,3,1,2,5,2,3,6,1,5,4,9,3,5,5,0,3,0,2,6,1,0,0,2,1,4,2,0,4,4,3,0,2,0,8,1,1,2,4,1,1,3,1,3,5,0,0,4,1,2,2,1,1,1,3,0,11,0,0,1,4,4,5,3,3,1,3,6,2,3,13,4,3,3,1,0,5,1,5,2,4,2,2,2,0,1,4,4,2,1,3,4,4,4,1,0,3,6,3,5,1,2,2,0,1,2,2,3,0,2,3,3,1,6,6,4,0,1,6,2,5,3,2,3,4,5,2,2,3,3,7,7,2,4,2,2,2,1,9,0,1,3,7,1,4,0,1,3,1,4,2,0,4,3,1,0,2,3,5,0,3,1,2,2,0,3,1,3,4,0,5,2,4,2,1,2,4,1,10,2,8,4,3,2,2,4,4,1,5,3,2,5,3,1,5,1,4,2,0,3,2,1,4,1,1,3,2,1,0,1,1,3,5,5,0,5,1,3,0,2,2,1,4,4,3,2,1,1,1,3,2,5,4,3,4,2,3,1,4,2,8,3,5,4,2,4,0,2,1,2,0,2,3,3,0,7,1,6,3,4,5,2,3,3,7,4,1,0,2,3,0,3,2,3,0,2,0,2,1,1,4,3,1,1,4,6,0,0,5,3,4,5,7,3,2,4,0,6,6,0,1,1,6,0,7,3,1,3,3,7,1,2,3,0,0,1,5,3,1,4,5,5,1,2,6,5,5,1,1,2,2,3,1,1,1,1,0,2,6,4,3,3,0,1,2,11,2,5,2,2,1,2,1,7,3,4,2,0,1,6,2,0,1,1,2,2,6,3,1,1,2,2,1,1,1,2,2,0,9,2,2,1,3,3,1,1,0,3,0,2,7,3,2,1,1,3,6,3,1,3,4,4,2,3,2,5,2,6,0,2,3,3,2,1,3,1,1,1,1,2,2,3,4,0,2,3,3,2,4,1,4,9,8,6,2,1,1,4,1,1,5,4,1,1,3,2,2,1,3,4,1,1,4,3,5,8,3,2,4,4,5,2,2,0,3,3,1,2,3,5,2,3,3,1,1,1,7,1,2,1,1,3,5,2,1,0,4,3,4,4,1,3,6,5,1,1,2,2,4,3,3,3,2,2,3,5,2,1,7,5,4,0,7,1,5,2,0,2,4,1,2,5,1,0,1,5,5,2,2,2,4,2,0,4,0,3,4,0,0,1,2,0,3,4,2,8,1,0,5,1,0,2,1,4,2,2,0,10,1,1,3,4,2,6,2,0,1,0,0,3,1,5,3,1,3,1,3,5,4,0,0,2,2,2,0,0,2,4,2,4,0,3,3,5,7,5,0,2,7,3,5,1,3,2,6,3,5,5,4,4,2,2,2,2,0,0,4,4,2,1,4,0,4,5,2,0,3,6,2,3,0,5,0,2,0,1,5,0,4,7,1,2,2,4,1,3,4,7,2,3,4,2,1,1,0,4,2,2,2,3,0,6,4,1,9,2,1,2,1,6,2,7,7,2,4,2,4,2,3,11,1,4,2,3,4,1,0,4,3,2,1,5,2,10,1,4,6,6,0,0,0,1,4,0,2,2,2,2,0,4,1,1,5,3,2,2,0,4,2,2,1,0,2,1,6,6,2,1,5,4,6,3,2,3,7,1,3,1,2,2,0,7,0,2,3,3,5,3,2,0,2,3,0,3,1,0,3,3,2,1,2,3,0,2,2,7,3,10,2,0,2,3,4,1,2,1,2,2,4,2,0,1,0,3,3,2,7,0,3,7,4,3,2,5,6,2,3,4,5,2,4,3,4,3,0,3,5,5,1,1,9,6,3,4,3,1,0,1,3,2,3,3,4,3,3,1,3,1,3,2,2,2,1,6,3,1,2,4,4,0,5,2,2,7,3,5,6,4,2,2,3,4,2,2,4,1,2,1,0,1,1,0,4,1,3,2,1,3,2,5,1,1,3,3,1,1,8,2,3,6,1,0,1,5,3,0,0,2,2,3,2,6,7,2,1,0,4,3,2,2,3,1,2,1,4,1,2,1,5,1,2,9,3,0,1,3,1,2,1,1,2,1,1,5,5,4,4,4,5,3,0,5,5,7,1,2,0,1,1,2,0,3,0,3,2,0,2,0,2,2,3,1,3,3,1,7,2,4,1,0,7,4,0,6,0,0,5,4,0,4,3,0,5,4,4,1,5,4,3,3,3,1,1,1,0,9,1,5,4,4,2,1,4,2,3,6,2,2,5,0,2,6,1,3,5,3,2,3,2,3,10,3,0,4,2,4,6,2,3,1,1,7,6,0,1,3,1,3,4,2,2,0,1,1,5,2,3,4,0,4,0,3,3,4,2,2,2,0,1,0,6,4,0,3,2,4,1,2,2,2,1,3,3,3,5,2,2,5,2,1,2,1,4,2,0,9,1,2,0,2,7,0,1,1,3,0,3,0,5,2,3,2,1,4,4,2,2,2,4,6,5,1,1,1,4,4,2,0,0,2,2,3,0,5,1,1,4,6,1,3,0,3,4,5,1,3,4,4,0,1,5,2,2,1,1,1,3,0,2,3,3,3,1,4,6,2,4,4,2,4,4,5,0,5,2,4,5,5,3,2,2,3,5,2,2,1,2,0,2,4,3,4,1,4,3,1,3,3,0,2,13,1,7,2,3,3,1,1,6,5,5,3,0,5,3,1,2,1,1,3,3,1,4,2,0,1,5,0,2,2,0,2,0,4,2,2,1,3,0,3,2,2,2,4,3,4,1,2,0,6,1,8,0,1,4,4,3,0,3,6,3,4,3,3,4,5,3,6,0,3,0,5,2,3,1,6,1,2,1,1,2,2,4,2,3,2,3,5,6,2,3,0,4,2,0,3,2,3,4,4,1,1,0,2,1,3,3,1,0,1,1,10,2,4,4,1,4,2,1,2,2,3,0,1,3,3,1,7,2,1,2,9,1,1,1,2,1,3,3,1,2,4,3,2,0,2,5,1,2,4,1,1,5,3,3,1,2,2,5,2,4,3,4,0,5,5,4,6,4,8,2,2,1,3,2,6,3,3,3,1,7,8,0,0,1,6,4,1,3,1,1,0,1,5,3,1,1,5,4,2,9,1,1,0,5,2,5,2,0,3,4,2,2,3,0,3,2,2,3,3,3,1,3,1,1,2,4,6,1,7,1,5,9,0,3,3,5,2,1,3,3,2,1,1,3,0,2,0,2,2,5,2,2,4,7,3,0,1,4,7,3,3,0,0,4,3,0,3,1,0,1,3,1,7,4,2,1,2,6,2,4,6,1,0,5,3,3,3,0,0,8,4,2,7,2,0,2,1,6,3,7,0,1,3,0,4,0,0,4,1,4,5,0,2,3,4,2,10,1,3,2,5,2,0,5,0,7,3,3,3,4,5,2,2,5,1,4,1,1,2,0,2,8,4,2,4,1,5,4,2,5,1,2,4,1,1,4,0,2,5,2,0,4,1,0,6,0,5,0,2,0,1,2,2,2,0,1,0,0,8,2,4,2,3,2,11,0,1,2,7,2,1,2,0,4,0,3,0,1,4,0,2,1,3,1,7,2,1,0,6,0,4,1,1,5,3,1,2,0,2,5,5,4,2,6,3,5,5,0,6,3,1,1,3,2,4,1,2,2,1,1,5,3,2,4,2,2,4,5,4,0,3,1,1,3,2,0,4,1,0,5,2,1,3,1,6,2,3,7,1,1,0,3,2,1,0,2,4,0,2,1,6,1,5,3,2,4,2,2,4,6,4,2,4,5,1,1,4,4,6,4,12,2,6,2,5,1,3,1,8,3,0,0,1,4,4,1,0,0,1,1,1,0,0,2,0,3,4,0,5,0,1,3,0,4,3,2,2,2,2,7,4,1,2,0,4,9,4,3,0,2,2,8,2,2,0,1,2,0,2,2,4,1,7,3,3,7,1,7,1,0,3,4,5,1,1,0,0,2,2,1,3,3,4,0,1,5,5,7,7,1,0,4,2,2,5,4,5,1,1,3,0,1,2,2,8,3,2,4,1,2,2,2,3,6,2,0,0,1,2,4,3,1,6,4,3,0,4,5,6,3,2,3,1,3,1,5,3,3,4,0,1,4,3,1,3,5,5,6,3,3,0,0,1,0,1,0,2,2,2,5,4,2,4,2,6,4,2,7,3,3,6,0,3,2,1,3,3,0,3,2,8,5,0,2,0,4,1,1,3,2,4,3,1,2,3,2,0,0,3,2,4,3,0,1,2,3,7,3,2,3,0,0,5,2,2,5,1,2,4,3,2,2,5,1,2,4,5,3,2,9,2,2,4,1,3,0,2,2,7,4,3,4,1,3,5,1,4,2,3,6,0,1,5,6,6,3,0,1,2,2,1,4,1,0,3,3,2,4,1,1,2,3,1,0,3,6,3,2,4,2,2,7,3,1,2,1,1,3,1,1,2,0,3,5,7,3,0,2,9,2,4,1,1,0,4,3,5,1,2,2,0,1,1,3,2,5,4,2,1,1,0,3,3,2,4,6,1,6,2,1,0,5,1,5,5,1,2,2,4,0,2,1,4,5,1,0,1,0,2,2,1,2,4,2,2,3,6,1,4,0,3,3,1,5,3,0,4,3,2,0,1,3,0,3,5,4,7,1,0,4,6,4,2,0,1,4,4,2,0,3,1,1,3,3,8,0,7,0,4,6,0,5,2,4,1,5,1,0,4,2,3,6,4,2,4,1,7,1,2,2,9,4,2,0,1,4,6,1,0,4,5,2,5,4,3,3,3,2,3,0,2,4,3,2,4,3,3,4,4,3,1,4,4,2,3,0,2,2,2,2,6,10,3,2,5,2,2,2,1,0,3,6,4,2,1,2,2,3,2,0,4,1,4,6,2,4,4,2,2,3,3,0,0,4,4,2,0,2,0,4,4,11,1,2,0,3,3,1,0,3,2,1,5,2,6,2,2,1,0,5,4,1,5,3,6,3,4,5,5,2,5,2,1,2,3,2,0,1,2,0,2,1,0,7,2,0,6,0,1,2,4,1,9,1,1,2,5,2,2,5,0,4,1,11,0,2,3,2,6,2,1,0,4,0,3,1,1,1,2,4,2,1,1,2,2,4,6,7,3,2,6,5,2,2,3,3,3,1,0,3,2,2,0,0,1,5,0,2,4,2,8,1,2,5,4,6,5,1,2,0,1,4,2,2,2,2,1,4,8,4,4,5,10,0,2,0,3,2,3,7,1,0,6,2,5,2,0,3,2,3,4,2,0,5,4,2,5,2,1,2,2,2,2,3,4,5,4,3,11,0,5,0,3,2,1,3,4,1,1,0,2,6,4,3,1,4,1,1,3,5,3,3,1,1,1,3,2,1,1,1,4,2,4,2,0,1,0,6,0,0,5,4,2,4,2,1,1,4,5,8,3,1,0,5,1,0,6,1,5,3,8,1,2,4,0,2,1,6,0,2,4,1,3,1,3,5,3,1,1,5,2,5,0,0,9,7,3,0,0,1,4,0,1,1,0,4,1,0,0,5,0,0,3,1,3,2,3,4,5,2,2,3,2,3,4,2,2,5,2,1,3,5,1,8,3,2,6,0,2,6,1,1,3,5,4,2,0,3,3,2,2,4,2,4,6,8,2,1,5,0,1,0,1,4,4,4,3,5,3,0,1,4,5,6,0,7,1,8,1,2,4,3,2,6,3,2,3,3,6,5,1,3,2,1,2,0,4,1,4,3,1,1,2,1,1,1,1,3,2,0,2,1,3,3,1,2,1,2,0,2,6,3,0,1,5,3,4,1,5,1,1,2,2,2,3,5,1,1,1,2,2,3,3,2,6,4,4,1,4,0,4,2,4,3,2,2,0,0,4,1,0,3,6,3,1,2,2,1,0,2,5,3,4,4,0,1,5,3,1,7,2,1,2,0,6,1,7,1,0,3,4,1,6,0,3,1,1,6,2,0,0,1,5,2,1,3,7,2,2,3,2,6,2,1,1,1,3,3,3,0,2,3,7,5,5,1,1,5,1,4,2,2,2,0,3,3,2,1,2,4,0,2,11,1,7,2,1,5,2,3,7,3,2,1,4,3,3,1,1,1,3,0,3,2,3,6,1,1,3,5,5,2,2,3,1,3,5,5,2,0,1,0,2,3,3,2,3,5,4,2,4,4,1,8,3,3,1,2,2,1,0,4,2,4,6,3,4,3,2,4,1,2,1,5,0,1,2,2,0,5,2,3,2,6,6,5,4,3,7,7,2,1,3,1,4,1,0,2,1,0,1,2,3,1,2,1,2,2,0,3,1,4,2,4,2,2,13,1,0,2,0,4,1,1,1,0,3,0,7,4,2,1,4,7,0,6,4,2,2,5,4,1,3,6,3,2,1,2,5,4,0,3,3,0,2,0,1,4,0,5,1,3,2,1,4,4,1,2,2,10,3,2,2,2,8,2,0,8,2,0,3,0,6,3,1,1,2,2,1,1,2,0,1,6,2,2,2,3,0,0,0,1,4,2,3,3,1,2,2,2,1,5,5,2,4,3,0,4,3,2,5,1,7,2,5,2,4,5,1,3,1,8,1,5,2,6,3,3,3,0,5,1,1,0,1,0,2,3,2,3,5,2,1,10,7,9,6,1,1,0,2,0,6,0,3,1,2,3,4,3,3,3,1,1,0,2,5,2,7,2,0,0,4,7,7,3,4,0,3,0,2,2,3,0,1,2,2,0,1,4,2,0,1,0,3,3,5,4,3,3,2,4,2,1,1,4,4,1,4,3,3,5,0,2,2,1,3,0,2,4,2,1,2,4,1,5,8,1,3,2,3,3,2,1,5,2,1,4,3,3,3,1,1,1,2,1,1,3,5,5,0,1,1,3,2,2,1,5,1,1,3,3,1,3,2,3,2,9,2,0,8,4,6,0,1,0,2,4,0,1,2,5,0,2,3,2,5,0,9,3,5,2,3,3,5,4,0,1,3,2,6,2,2,2,3,3,3,1,11,1,0,4,10,8,0,1,3,1,2,5,1,4,1,2,3,0,4,3,3,2,7,0,2,1,2,3,8,1,0,3,2,3,1,0,1,2,0,2,0,5,2,0,4,6,1,3,4,5,1,1,0,1,2,1,5,0,0,2,3,2,1,3,2,1,0,4,6,5,0,2,2,1,4,6,3,2,7,0,4,2,2,2,1,12,3,3,1,1,7,2,2,8,3,1,3,6,5,3,3,0,2,0,0,1,1,5,2,4,2,2,5,1,1,1,3,3,2,1,2,4,1,6,4,0,0,2,7,5,4,4,0,4,1,3,10,5,4,2,3,0,3,5,3,5,3,9,1,2,3,2,3,0,3,4,3,2,1,0,5,0,4,4,1,1,2,0,3,0,1,9,8,5,2,1,4,1,2,2,2,2,0,1,2,5,5,1,3,5,0,9,4,3,1,1,3,6,6,1,3,4,1,2,2,1,6,6,2,7,5,3,3,4,0,3,3,2,4,4,3,2,8,5,2,1,0,0,3,0,0,1,1,1,5,0,5,2,1,2,1,4,0,0,2,2,4,4,4,5,4,1,2,7,2,5,8,2,3,0,2,2,2,2,3,2,1,3,4,5,1,1,3,7,4,6,0,7,1,4,2,0,5,3,2,3,1,0,3,7,7,2,4,4,1,2,9,4,3,2,0,5,2,0,4,11,4,5,2,1,5,2,13,0,2,3,0,1,5,2,2,2,1,2,3,8,4,1,0,1,3,7,3,5,1,3,0,2,2,2,0,8,6,0,1,0,3,5,3,3,5,2,4,7,0,5,1,8,3,3,2,4,0,3,3,3,11,7,8,2,1,3,6,2,3,1,2,4,1,3,4,4,2,2,11,1,1,2,5,5,0,4,1,3,1,5,2,9,2,3,1,5,5,3,2,4,2,2,2,2,7,2,4,1,5,5,7,2,2,4,0,4,2,2,1,5,4,3,3,5,2,4,5,3,1,6,4,0,3,3,1,2,2,1,6,2,0,2,2,2,5,2,8,1,4,4,3,4,4,0,6,5,1,0,6,1,4,5,4,2,3,6,3,3,0,3,5,0,4,2,5,3,3,3,0,2,1,9,2,4,1,1,3,3,1,1,2,2,3,1,8,4,3,6,4,0,1,6,0,0,0,7,1,2,1,2,4,3,5,1,0,3,3,4,1,2,3,0,1,2,3,3,8,1,3,3,2,6,1,2,1,11,9,4,3,3,1,5,7,4,4,3,1,0,2,1,1,5,4,1,2,0,4,4,4,2,4,3,3,4,0,4,12,3,0,0,3,0,4,0,4,1,2,6,6,2,2,2,3,0,2,3,2,2,3,0,6,1,7,4,2,5,0,4,2,3,11,2,0,3,5,5,0,3,2,2,7,7,6,4,2,2,0,0,2,4,2,0,4,0,2,1,2,0,2,2,2,0,2,0,1,5,5,2,4,4,14,1,1,3,3,3,3,3,2,12,3,2,3,1,3,2,9,3,1,2,0,3,3,2,6,5,1,3,4,9,12,2,1,0,1,1,1,1,2,0,2,0,5,1,6,4,3,3,2,7,1,1,3,2,4,3,3,0,5,1,2,3,5,3,1,4,3,5,1,6,9,14,8,2,0,1,5,1,2,2,6,3,3,1,5,5,9,2,3,6,2,8,1,2,1,2,4,4,6,0,1,8,0,4,1,2,5,2,2,1,1,2,4,2,1,2,8,1,5,2,2,2,0,4,1,2,3,7,0,2,4,4,3,3,4,11,0,3,0,0,4,4,3,3,3,3,4,2,3,0,3,1,0,0,5,0,4,4,5,3,1,11,4,2,1,3,2,0,1,2,0,2,4,2,4,5,3,0,4,3,6,4,2,4,4,3,2,2,0,2,0,8,3,3,3,2,4,5,5,3,2,3,1,0,11,2,1,1,1,8,6,5,2,6,2,1,5,2,2,2,3,4,2,4,1,4,2,7,2,3,0,2,5,2,0,1,4,4,1,3,2,0,2,4,2,8,8,3,2,2,3,4,2,2,3,7,4,0,2,5,4,7,4,6,9,0,4,6,2,2,10,4,4,2,0,1,8,0,2,1,4,1,3,5,4,3,7,2,1,3,3,1,2,1,3,5,5,4,5,5,8,2,3,2,3,0,4,2,1,2,2,1,1,2,0,5,0,1,1,5,5,1,2,0,0,1,3,6,3,2,1,3,4,2,5,7,5,3,1,2,3,0,2,3,1,3,1,1,0,1,8,8,1,5,2,5,5,1,2,3,3,3,2,1,5,0,4,1,2,6,5,1,5,1,5,0,5,2,2,6,5,0,3,4,0,2,2,2,3,2,3,0,4,0,3,7,1,1,2,5,7,2,1,4,4,3,7,5,0,2,5,7,3,2,4,1,4,2,0,1,8,9,4,1,4,0,1,7,0,3,5,0,1,1,6,6,1,2,2,7,4,6,5,4,3,6,0,1,6,4,6,8,5,3,1,3,2,4,0,4,6,2,2,7,3,1,3,0,0,3,2,3,5,2,2,3,0,1,0,4,1,3,5,3,5,8,4,2,3,1,1,2,2,2,2,5,0,6,0,1,2,2,0,0,5,1,2,2,8,8,7,1,5,1,4,0,1,6,5,8,2,0,2,3,2,3,4,0,3,2,2,4,3,6,1,2,1,3,6,6,2,8,2,4,1,0,0,4,0,5,2,1,5,5,10,5,3,2,2,2,2,4,3,4,1,3,1,2,0,4,4,4,3,2,4,2,1,0,4,4,1,3,3,0,6,4,5,4,1,2,0,1,4,6,0,11,7,8,4,1,1,4,7,5,1,6,0,3,5,3,4,0,5,1,3,2,3,2,3,1,5,2,4,4,1,1,7,2,3,2,4,0,2,3,4,3,2,1,3,2,1,5,3,6,7,3,2,2,3,2,8,5,1,3,2,4,4,3,4,1,3,4,6,7,2,1,0,5,2,0,2,4,4,2,2,1,4,1,5,3,1,0,1,4,5,4,1,2,2,4,1,7,4,4,2,4,4,0,1,1,11,4,1,0,0,3,2,3,1,1,2,4,1,0,0,2,9,3,3,3,4,3,1,4,3,7,1,2,2,14,2,1,2,3,3,3,2,0,2,5,1,3,0,2,3,5,0,2,1,5,3,5,3,4,0,5,2,2,6,3,8,4,5,2,0,2,4,0,3,2,6,7,5,0,2,2,5,2,1,3,6,1,1,1,4,4,1,1,2,9,6,5,3,0,4,6,0,7,4,0,3,12,3,5,2,4,4,0,4,4,0,1,1,3,2,2,2,2,4,4,2,0,2,0,6,3,0,3,1,2,4,2,4,1,5,7,0,2,2,5,3,3,5,3,4,5,5,2,8,1,2,1,6,3,4,3,3,4,3,1,5,8,1,4,2,4,1,4,3,4,2,1,2,2,3,3,1,1,6,2,7,3,1,4,6,3,3,1,1,1,4,7,0,1,2,1,1,4,4,5,3,2,4,4,8,4,4,0,3,2,6,9,4,2,3,5,2,4,3,4,11,5,1,4,0,0,2,2,0,0,3,2,0,6,1,1,4,4,2,0,1,1,1,1,0,11,5,6,3,2,5,10,4,4,6,3,0,2,3,5,2,2,0,0,2,2,3,3,1,9,3,1,3,9,4,0,14,0,5,2,2,4,0,2,5,0,1,2,5,0,2,6,3,1,4,5,4,4,5,4,7,1,4,2,2,0,4,1,2,5,8,0,1,8,1,2,4,4,5,1,5,3,3,5,1,4,1,0,4,1,2,0,3,7,4,2,1,0,2,2,0,0,4,2,3,2,0,0,8,0,2,0,8,1,3,4,6,4,1,6,2,1,2,1,3,1,4,0,2,0,0,5,3,4,4,2,4,4,1,7,8,3,1,1,3,2,3,5,7,0,1,0,6,0,3,5,0,0,0,2,4,4,4,5,2,3,2,3,3,4,3,9,2,5,2,4,2,4,1,1,13,8,4,0,2,3,2,7,3,1,7,1,1,3,1,3,0,3,2,7,2,7,9,0,4,5,3,1,1,2,3,10,0,4,3,5,0,2,8,6,1,1,4,4,4,0,3,3,3,3,2,3,0,7,4,4,2,3,1,6,3,0,2,7,2,6,4,0,5,5,4,2,1,4,4,2,5,8,4,3,0,1,2,3,6,1,2,4,4,1,1,3,2,1,4,0,2,4,2,5,7,0,3,2,3,9,4,2,1,3,3,0,2,3,4,4,1,7,0,1,7,5,1,0,3,1,4,1,1,3,0,2,3,2,12,5,2,3,0,4,5,2,1,1,2,2,3,1,3,3,3,4,1,0,1,5,3,1,3,3,6,1,3,1,0,2,6,8,1,3,0,1,1,4,1,6,3,4,0,4,0,8,7,8,1,6,1,1,2,1,7,1,3,3,4,2,5,6,2,4,3,1,1,5,5,2,10,1,3,3,9,5,3,2,3,3,2,2,8,6,1,2,1,4,2,3,8,3,3,3,2,1,1,0,2,4,1,2,6,3,7,1,1,2,4,0,5,3,1,1,1,5,5,4,3,6,4,5,1,7,2,4,1,2,2,2,2,4,3,3,1,1,3,4,3,3,8,3,0,2,5,3,3,4,5,7,4,4,0,7,4,0,4,0,1,0,9,7,6,7,0,1,4,0,2,3,6,1,1,10,8,4,1,3,1,1,1,4,1,0,3,2,1,1,0,3,3,0,3,2,4,0,0,1,1,5,2,3,0,1,3,2,4,1,1,0,2,1,4,4,8,5,4,1,5,0,2,11,3,1,7,1,2,2,2,4,6,8,3,4,1,7,4,1,3,2,0,3,1,4,2,7,2,2,1,0,2,1,3,0,2,1,4,2,0,1,4,3,5,2,0,5,2,1,6,6,2,1,1,3,5,0,3,5,0,9,3,7,4,2,4,3,6,2,4,2,4,1,2,3,2,2,5,3,6,7,3,5,2,2,2,3,4,2,6,1,2,5,3,1,1,3,2,0,6,5,0,3,2,1,3,1,2,3,3,1,5,1,1,4,3,4,0,1,4,3,1,3,5,4,2,4,6,5,7,5,4,5,3,3,4,7,4,1,3,4,3,4,1,2,4,7,3,0,0,1,4,3,2,1,5,1,3,5,2,0,5,3,1,3,2,2,4,1,1,5,10,8,2,2,2,7,5,4,3,1,3,2,0,1,10,0,5,2,3,1,5,10,2,4,4,0,0,8,0,2,6,1,9,1,4,6,6,1,2,0,3,0,4,6,8,1,0,0,5,3,0,2,2,4,6,3,6,3,3,3,7,1,2,3,8,1,2,3,2,2,0,2,1,0,0,8,1,3,4,3,1,2,2,3,2,1,2,3,1,2,10,3,1,6,2,1,4,3,3,3,5,1,2,2,2,0,2,0,2,4,2,1,3,6,1,0,1,0,4,7,6,1,7,5,2,0,7,0,5,0,0,2,0,9,7,2,3,2,0,2,8,5,3,5,2,3,5,3,4,3,7,2,4,1,3,1,3,3,0,0,3,1,0,6,4,6,4,4,3,1,3,1,3,0,6,7,10,2,3,4,0,3,2,2,6,0,1,2,4,5,1,4,6,4,3,5,5,5,3,2,5,1,0,2,3,9,3,6,3,3,2,5,4,2,1,6,3,1,1,5,0,1,1,3,5,4,0,4,0,2,0,2,0,4,4,2,3,1,1,14,3,3,0,2,1,1,2,4,3,13,4,0,3,3,7,1,7,5,1,3,3,4,5,5,3,4,2,3,1,1,2,5,2,5,2,2,1,0,3,4,4,3,2,2,3,2,2,3,3,4,2,3,1,1,1,7,2,3,1,5,2,3,3,3,3,4,3,1,7,5,0,3,3,3,6,1,2,0,1,1,2,2,5,2,3,3,0,0,3,1,5,1,5,2,4,8,3,6,2,1,9,2,3,4,3,1,1,0,3,11,3,4,1,1,2,5,8,6,2,6,3,1,3,4,6,2,5,9,4,1,4,5,6,1,5,0,0,5,1,2,8,2,5,6,1,2,1,5,4,2,1,3,1,1,0,2,0,3,3,2,0,2,2,1,4,0,5,5,8,2,2,3,4,3,4,3,2,2,5,0,1,5,2,2,3,6,2,2,3,3,3,4,3,3,5,4,3,5,0,3,1,1,1,1,2,2,2,0,3,2,5,4,2,5,4,5,2,1,0,5,2,4,3,4,3,2,1,2,5,1,6,1,6,6,2,0,2,3,2,2,1,2,1,13,7,0,4,2,3,2,4,4,0,4,5,2,1,4,4,4,3,0,4,2,1,2,3,0,5,2,1,2,3,3,4,6,4,3,0,3,0,4,7,5,13,9,3,2,5,1,9,5,5,6,3,3,2,1,4,2,1,2,2,2,0,2,5,0,4,1,1,7,5,5,3,10,2,2,0,8,4,1,1,7,2,4,4,5,2,2,2,4,3,6,3,3,1,2,1,3,1,1,5,1,1,1,4,5,2,12,5,1,1,1,1,3,5,3,5,10,5,4,2,0,2,0,0,2,2,0,3,4,4,3,9,6,2,0,0,2,3,5,6,5,2,1,3,1,4,5,3,0,0,0,8,2,5,0,5,4,3,1,0,3,1,4,4,3,1,1,1,8,3,1,3,2,2,0,11,5,5,1,3,2,0,1,0,1,1,1,3,2,4,4,5,1,3,2,2,2,2,3,0,0,4,3,0,5,2,7,5,2,2,1,4,0,1,4,6,8,6,3,2,3,5,5,5,4,3,4,2,3,5,1,2,3,7,6,3,3,4,2,1,3,2,0,0,8,2,4,14,2,4,3,0,3,4,6,1,3,0,0,1,0,2,2,2,4,2,3,2,1,0,4,4,0,2,2,1,5,2,4,3,2,2,3,1,1,5,2,3,0,2,3,1,2,5,4,1,0,1,1,4,6,5,1,1,3,3,3,3,2,3,3,3,5,3,6,2,1,3,3,3,4,1,2,2,3,1,4,2,1,6,5,4,7,1,3,2,2,8,3,4,4,3,2,0,3,4,1,7,1,4,10,3,8,1,2,1,3,3,1,3,8,2,2,3,2,4,2,2,1,3,3,4,2,1,6,4,3,2,2,4,5,1,7,2,5,6,2,6,1,0,2,8,4,2,5,7,3,6,5,5,2,6,6,2,0,7,5,4,4,6,5,1,4,3,1,5,4,0,4,7,2,2,6,1,1,0,1,2,4,3,1,5,2,5,2,3,2,1,4,1,4,1,1,1,4,1,5,1,7,3,5,5,3,1,2,4,4,1,5,0,0,0,2,2,0,3,2,10,5,5,6,2,2,3,2,3,2,2,3,2,3,3,4,2,2,2,0,4,4,2,0,2,1,4,4,3,3,1,3,2,1,2,2,2,4,2,3,1,2,4,1,4,7,1,5,1,2,4,4,4,7,6,3,0,5,6,4,1,2,4,3,4,4,0,2,0,5,0,1,1,0,6,6,1,1,4,0,2,5,0,3,1,3,2,6,4,2,7,8,2,2,6,3,2,1,3,9,4,7,4,2,1,8,9,3,5,6,4,1,1,3,6,5,8,5,4,5,5,0,3,0,5,0,4,8,1,1,8,0,1,4,4,1,0,1,4,1,1,3,6,0,1,7,3,1,2,4,5,1,5,1,0,3,3,0,5,3,6,4,4,4,6,1,6,2,3,0,2,2,2,3,2,3,1,5,0,1,0,0,2,2,1,4,0,2,6,2,0,1,1,7,3,1,4,5,0,4,3,2,2,1,5,3,0,6,4,5,5,1,2,3,0,0,0,3,3,1,8,0,2,4,0,1,1,5,4,3,5,4,2,8,4,1,4,3,0,1,2,4,1,5,5,3,5,4,4,3,4,0,6,7,4,1,0,4,1,2,3,3,0,1,3,7,3,4,3,2,1,4,6,5,13,8,2,1,3,1,3,5,2,0,5,3,0,2,6,4,3,2,2,2,4,3,5,3,2,6,2,3,10,3,7,6,3,1,3,5,6,1,5,3,1,1,2,4,0,2,3,2,4,4,0,2,3,8,3,3,2,5,4,2,3,2,2,3,5,5,2,5,6,0,0,3,0,1,1,1,7,0,5,2,6,4,1,5,2,6,3,0,7,3,2,2,1,1,0,6,4,2,3,3,0,3,1,3,2,8,1,5,0,0,3,1,2,2,2,4,4,1,1,5,2,5,5,0,2,0,2,2,1,5,4,2,7,0,8,8,0,1,4,0,2,4,3,0,2,3,5,1,1,0,8,2,0,0,3,4,3,4,1,2,3,5,1,4,4,2,5,2,3,10,1,5,2,4,4,9,4,5,3,1,4,2,3,6,2,3,3,1,4,0,6,1,4,5,4,2,6,6,0,4,1,0,4,4,3,2,6,3,4,2,3,4,1,2,3,4,1,4,2,2,2,2,0,2,2,0,5,1,1,1,3,1,5,3,0,6,5,7,1,4,6,4,0,1,2,4,6,4,2,5,1,5,3,3,0,3,3,3,6,2,2,2,7,4,2,2,5,3,3,1,3,1,1,7,2,2,3,4,2,3,4,3,1,3,5,4,8,5,4,7,4,1,3,1,3,2,4,1,3,1,2,1,0,1,7,3,2,2,2,5,4,1,2,2,1,3,6,3,1,3,6,3,0,5,4,5,1,3,1,0,3,4,3,4,1,2,1,6,1,2,6,8,0,3,1,5,5,2,1,6,5,6,1,2,0,2,4,11,3,1,5,3,0,2,3,6,2,1,2,6,2,2,3,0,1,7,1,0,6,5,5,7,3,2,4,5,2,1,3,2,3,4,1,4,3,1,6,0,4,6,1,2,3,8,4,5,1,3,2,1,5,0,3,3,4,7,3,2,1,3,2,1,2,4,4,2,3,4,0,4,1,3,0,5,3,4,3,1,5,3,1,6,5,4,3,0,2,2,4,3,1,4,5,2,4,7,2,2,4,0,4,4,4,4,5,3,1,4,3,5,3,6,5,2,4,2,3,0,0,1,0,0,1,1,11,5,3,2,4,1,4,1,3,0,4,1,3,0,3,6,4,1,1,3,2,3,6,0,1,3,0,2,2,4,6,3,6,10,4,2,4,6,2,1,0,6,8,3,2,1,2,6,4,4,0,1,2,2,1,5,3,1,5,7,2,2,5,7,3,4,4,2,1,2,0,4,6,1,2,4,1,3,3,3,4,3,1,1,6,4,3,1,4,3,2,3,3,4,5,0,3,2,4,1,4,5,5,3,3,3,3,4,3,2,0,1,0,2,5,3,2,1,4,2,1,5,5,1,2,8,5,0,1,6,3,4,2,0,1,3,2,2,5,1,0,3,3,2,1,2,5,3,4,2,2,4,3,2,7,8,3,2,6,1,4,1,6,3,1,2,2,2,4,2,3,4,3,3,4,12,8,3,3,2,1,2,1,7,1,3,2,2,2,0,3,3,3,3,6,2,6,3,1,5,7,2,2,1,0,2,7,4,2,1,1,1,2,5,3,4,11,5,2,4,3,3,2,3,1,7,2,2,2,4,3,3,6,4,3,3,5,5,2,0,4,4,4,2,4,1,2,8,2,1,1,2,1,0,1,6,4,4,2,4,3,2,1,2,4,2,0,2,3,3,2,5,7,3,3,7,3,3,2,4,0,11,3,2,1,1,2,0,1,4,2,7,4,6,2,1,3,0,1,5,4,3,7,1,5,2,4,2,1,0,10,2,1,6,0,4,3,3,4,5,4,8,3,2,1,3,7,1,4,2,3,1,0,2,0,4,5,7,6,4,3,3,0,4,5,4,1,2,0,0,9,2,4,1,6,1,3,7,2,3,1,3,1,3,1,1,7,2,1,2,2,2,3,5,2,0,1,1,1,6,3,3,1,2,3,3,5,1,1,3,3,8,10,6,2,4,1,6,6,1,2,5,2,4,4,8,7,1,2,7,4,4,4,7,1,2,3,3,0,5,0,4,7,3,3,0,4,4,5,4,4,3,3,2,3,2,3,3,2,2,3,3,2,3,3,1,3,1,4,2,2,7,3,5,2,5,7,0,4,3,0,2,3,4,6,0,4,4,4,2,4,7,1,2,2,4,0,4,3,8,7,2,2,0,0,2,0,2,0,3,1,2,0,1,0,1,4,3,4,0,0,9,8,2,4,6,0,6,0,0,5,2,8,0,0,0,0,0,7,1,2,2,1,1,3,7,4,1,3,4,2,1,4,1,2,0,1,5,7,4,4,4,2,3,1,3,4,2,3,1,3,5,0,3,1,3,3,5,3,3,3,2,3,3,2,3,7,12,8,3,2,1,4,11,2,3,13,0,2,2,1,5,0,3,2,7,5,7,3,2,1,3,2,3,2,0,2,9,3,4,1,0,1,0,3,1,4,2,0,3,0,1,4,0,3,3,0,0,0,1,3,6,3,3,2,5,2,3,0,1,0,9,2,0,4,4,0,1,2,4,3,1,4,1,2,2,6,4,3,1,4,5,3,2,1,3,2,6,1,0,0,4,6,6,9,1,3,5,1,2,3,4,1,1,2,2,6,4,3,3,9,6,5,0,3,6,3,8,2,1,5,2,2,4,0,7,2,2,3,8,8,15,1,5,2,2,4,9,0,1,1,3,2,3,0,0,7,1,0,0,4,2,3,2,1,3,1,8,1,2,3,1,4,2,3,3,2,0,0,1,3,5,6,6,3,4,1,6,1,2,4,8,7,2,2,2,3,1,5,2,2,2,2,8,0,3,2,3,2,3,2,0,13,2,0,2,3,4,3,4,4,1,2,1,1,3,0,4,2,4,5,3,1,5,4,2,5,0,4,2,1,6,1,2,5,4,7,5,1,0,1,3,2,5,0,0,4,5,1,1,0,2,1,3,4,6,3,2,2,2,0,3,1,5,5,3,0,0,2,5,0,3,1,9,3,1,9,3,2,5,1,6,4,2,1,4,6,9,1,0,5,3,8,1,2,2,1,4,1,7,1,2,4,0,0,10,3,1,2,4,1,0,1,8,4,5,4,3,2,6,2,5,2,1,0,1,2,6,3,5,2,3,3,4,4,3,1,5,4,0,4,8,2,3,1,1,10,3,7,0,4,0,5,2,3,7,5,2,3,0,2,7,2,3,4,5,4,0,8,3,7,2,1,4,5,1,0,6,0,3,3,0,2,5,11,2,5,1,2,5,0,2,4,5,4,3,3,2,3,7,4,4,3,1,6,5,5,5,4,1,3,5,7,4,9,1,3,0,2,1,3,2,5,1,4,4,2,1,2,1,5,4,3,2,0,5,4,2,1,2,1,1,3,2,5,3,0,4,0,4,1,7,3,4,4,1,4,2,2,2,3,3,0,5,1,4,1,10,3,3,2,0,3,2,5,2,3,1,1,1,7,6,0,2,4,2,4,3,0,4,1,1,2,0,2,6,4,2,2,1,4,3,1,0,3,2,1,2,1,2,2,5,5,3,6,3,1,3,2,3,2,14,6,0,0,1,6,5,9,1,0,7,2,2,2,6,6,6,3,6,1,1,3,1,1,0,4,2,0,4,6,2,8,2,3,0,3,1,4,2,1,2,4,3,4,3,3,1,0,2,7,2,0,2,3,3,8,2,3,1,4,3,1,1,1,5,4,2,2,3,2,1,4,7,4,3,4,3,3,1,1,4,8,2,1,5,5,4,0,4,0,2,2,6,2,2,2,8,5,1,2,4,3,3,1,3,5,4,1,2,0,4,6,1,1,3,7,0,0,2,1,2,11,2,2,1,2,0,6,0,4,1,2,5,0,8,3,4,1,1,3,4,6,1,5,2,3,4,6,3,6,4,3,5,2,5,2,2,4,2,1,2,5,1,4,3,2,4,3,1,2,2,1,1,3,5,15,3,8,4,3,1,1,7,5,4,5,0,3,2,5,6,1,3,5,6,2,7,6,1,7,7,2,1,2,2,2,16,2,2,4,5,3,4,3,4,3,3,0,5,3,1,1,1,2,1,0,3,1,5,1,0,5,4,1,3,4,2,4,2,1,10,0,3,4,4,1,2,2,8,4,4,3,6,0,1,0,2,2,3,4,4,0,1,4,6,6,4,3,4,0,1,1,6,2,2,1,3,2,2,0,8,1,3,1,1,8,2,3,3,5,3,6,0,3,2,0,3,0,1,3,2,1,4,3,1,3,3,0,1,6,6,3,1,6,2,1,2,2,3,1,2,3,4,3,2,1,0,3,3,1,7,5,1,2,2,2,4,1,5,1,5,1,5,2,1,6,4,2,1,0,13,6,3,1,3,0,6,2,9,1,2,2,2,4,1,7,2,4,5,6,2,4,4,2,6,0,2,1,5,1,2,12,1,2,1,4,2,3,6,7,1,0,1,4,3,1,5,2,3,2,1,1,1,2,0,3,1,3,4,0,5,1,4,4,2,7,1,1,1,3,5,7,5,3,3,5,3,4,2,3,6,0,1,6,5,0,5,1,2,5,6,2,2,3,5,0,4,1,7,3,3,0,2,4,3,1,3,1,2,1,5,5,1,3,2,2,1,3,1,2,3,6,1,6,2,5,2,2,1,2,3,1,5,5,6,3,5,4,4,1,3,5,2,1,1,3,2,4,0,4,9,2,1,2,3,0,2,2,5,5,4,7,2,2,0,2,6,4,1,4,2,0,1,2,4,7,7,4,7,3,4,3,10,1,1,6,2,1,4,0,6,3,3,3,6,3,6,4,1,0,7,3,0,4,2,1,13,1,1,0,6,1,3,7,2,1,0,0,8,2,0,6,6,2,3,2,3,2,0,0,5,3,6,7,0,4,1,2,0,2,15,3,3,2,1,1,2,4,1,2,1,5,3,4,1,6,5,0,1,1,3,4,5,2,2,0,7,0,1,4,2,1,1,2,5,3,0,2,2,5,0,1,2,3,2,4,1,2,3,4,5,6,1,0,2,7,10,0,3,0,0,0,4,0,3,4,6,2,4,10,5,1,4,2,1,1,4,2,2,2,4,4,1,1,2,10,2,3,2,0,2,5,2,6,1,1,6,4,5,2,5,2,1,3,8,1,0,1,5,1,5,4,5,1,2,5,5,4,3,5,7,3,2,2,1,6,8,7,3,7,3,4,10,1,3,2,2,0,3,6,2,10,4,0,1,3,3,4,2,2,6,3,4,2,1,3,1,1,4,4,3,1,4,6,0,2,2,2,4,3,7,6,4,1,5,2,2,1,2,4,2,5,1,5,3,3,2,4,3,1,1,2,0,1,3,3,2,5,5,6,0,4,4,2,4,4,3,4,6,4,1,3,6,3,2,3,4,3,1,3,6,5,1,2,0,2,5,4,0,1,2,5,1,2,2,0,4,4,5,4,3,0,2,1,8,1,1,4,2,1,1,1,2,6,3,4,1,3,5,3,3,1,2,2,1,4,0,2,6,2,6,4,2,3,1,3,0,2,2,3,1,3,1,2,2,9,7,7,4,2,7,5,7,3,2,5,2,0,0,8,5,3,5,6,4,6,5,3,2,4,6,1,1,2,1,2,10,2,3,2,2,1,2,3,1,0,3,3,3,4,4,4,3,4,3,1,0,1,2,2,4,1,6,3,3,2,5,0,1,5,11,1,2,3,5,2,2,5,2,0,4,6,2,5,2,5,0,2,2,2,0,1,3,4,2,3,2,0,3,4,2,1,2,4,1,3,0,0,5,5,3,3,5,1,3,7,3,7,4,7,4,5,0,1,5,0,4,1,4,1,2,1,4,1,6,3,1,2,1,9,8,3,4,2,2,3,2,0,3,5,4,1,2,2,2,6,4,0,1,1,5,3,6,4,2,2,2,2,4,4,0,3,3,0,1,1,1,0,4,1,13,5,1,7,2,5,6,4,0,6,5,2,0,2,2,7,0,2,4,3,2,3,4,1,4,7,1,2,3,1,3,14,1,6,3,4,1,0,7,3,3,2,1,0,2,1,3,3,1,2,2,4,4,5,1,4,1,0,0,6,1,1,8,6,2,5,3,3,0,3,1,0,6,2,1,2,8,3,1,4,3,1,1,3,5,1,2,1,8,1,1,5,0,4,7,1,1,6,1,3,1,4,1,4,4,4,0,6,3,2,7,3,5,7,3,1,1,2,0,0,0,8,0,5,1,2,1,3,3,0,2,2,1,0,6,10,2,2,5,3,4,1,3,7,0,0,1,4,2,4,5,5,0,4,3,2,0,1,6,5,5,2,3,3,7,4,9,4,3,1,3,1,1,2,1,8,5,4,0,1,5,5,7,1,3,7,1,3,4,2,8,5,0,4,1,2,3,3,1,2,2,1,2,9,3,1,12,1,3,6,0,0,5,3,3,0,3,1,4,2,1,4,2,2,3,3,3,2,4,5,1,3,3,0,3,2,3,2,1,0,6,6,3,2,3,5,1,4,1,3,4,10,4,8,2,4,0,2,3,5,4,5,2,8,4,6,2,0,3,2,3,2,0,3,3,4,0,3,2,3,2,5,5,2,4,2,1,3,3,2,4,0,7,2,4,0,4,1,0,1,0,1,3,0,8,1,5,4,1,9,10,2,0,1,3,1,1,2,3,2,8,1,4,1,5,5,1,6,5,4,4,2,1,1,2,1,5,1,0,2,2,6,3,3,2,2,2,2,3,5,8,5,4,2,4,4,6,5,2,3,4,2,2,4,1,3,4,6,4,9,5,4,5,0,4,4,1,2,1,3,0,10,5,1,1,3,4,0,6,0,3,1,4,2,1,2,2,2,2,2,1,8,7,5,1,2,1,4,3,2,3,2,4,4,8,8,1,2,1,1,1,2,5,3,4,3,3,1,2,3,0,3,0,4,3,2,1,3,3,2,2,2,1,0,5,1,3,3,2,3,5,3,7,2,2,5,1,1,2,5,5,2,7,1,4,0,3,1,5,3,5,6,1,5,3,0,1,5,1,3,0,2,1,2,10,8,2,3,4,4,4,4,5,4,3,2,1,3,3,6,6,3,0,2,2,0,0,0,0,0,4,1,4,2,3,4,4,6,3,0,7,3,1,4,2,9,5,3,3,3,4,5,4,2,4,3,2,0,2,9,5,3,2,3,4,4,3,3,1,3,0,2,1,7,2,5,7,2,6,2,3,0,0,5,1,2,4,1,3,2,5,3,5,7,4,0,5,3,3,3,6,1,2,4,1,5,8,6,1,3,3,6,8,2,4,0,2,2,1,1,4,0,2,2,2,1,1,3,4,7,3,2,0,2,5,5,6,0,2,1,4,3,1,2,2,2,0,1,3,7,3,5,4,1,5,3,5,1,2,6,1,0,0,2,2,1,12,1,2,1,2,0,4,1,6,1,4,3,4,5,4,3,0,0,0,0,1,5,0,3,1,1,2,7,3,8,3,2,4,1,3,2,0,4,0,4,5,6,2,1,3,7,9,6,4,2,3,0,2,3,6,7,2,3,6,6,4,8,3,4,6,0,3,2,3,4,1,2,4,5,3,2,3,2,5,11,0,3,3,2,4,12,0,2,2,1,2,3,3,1,2,2,6,3,1,0,3,6,0,5,1,1,1,6,1,4,1,3,0,2,4,1,2,0,6,4,3,3,2,2,2,1,2,1,3,3,4,5,7,1,5,1,3,3,2,7,5,2,7,3,6,3,2,3,4,2,3,2,5,1,2,5,1,0,4,5,3,4,5,0,5,3,3,6,8,2,0,3,1,3,0,9,1,1,3,1,2,1,2,2,1,2,4,6,5,2,2,2,3,3,1,2,5,3,3,2,0,0,5,1,4,2,2,3,5,3,3,3,2,2,2,5,5,4,3,8,4,0,6,2,1,0,1,1,2,9,9,5,6,2,3,7,9,0,4,3,3,0,2,2,5,6,6,3,4,2,6,4,1,2,2,6,3,3,0,3,8,3,4,2,3,2,2,0,0,2,0,6,3,1,3,8,0,5,7,2,3,3,3,4,3,3,3,2,0,4,5,3,0,3,4,6,1,7,2,0,0,1,0,1,3,4,3,2,3,1,1,5,3,1,1,1,9,3,3,2,3,1,1,1,3,1,5,7,3,2,0,1,2,0,7,1,1,4,3,4,1,0,3,4,1,1,1,0,9,0,11,4,3,4,2,1,6,0,4,2,3,3,7,3,4,3,2,4,2,0,2,3,1,5,2,3,3,2,0,5,3,0,1,2,3,1,1,1,0,2,5,1,10,6,3,11,4,4,1,0,5,3,4,4,7,5,3,0,1,1,6,8,7,2,5,5,2,6,3,9,4,3,9,6,3,1,3,2,2,2,1,5,7,6,0,7,4,1,3,3,0,2,4,1,0,3,1,1,1,5,7,10,5,6,3,3,4,3,5,5,2,4,6,3,9,1,5,0,3,5,5,4,4,1,1,0,7,2,2,3,10,3,4,2,0,3,2,7,3,3,2,2,6,3,3,5,2,3,0,2,4,3,2,3,1,3,2,0,4,3,2,4,6,2,5,1,4,2,4,3,1,1,0,0,0,4,0,4,2,0,1,8,1,6,2,2,1,2,3,8,2,1,1,1,3,1,1,0,1,2,1,2,1,2,5,3,2,0,3,5,0,1,2,4,3,5,3,1,5,2,2,5,4,3,0,0,1,0,1,12,3,3,1,1,5,3,7,6,4,6,1,3,2,4,5,1,2,1,12,1,5,4,0,7,1,3,2,5,0,4,12,1,4,1,2,2,2,1,5,2,2,2,0,1,3,3,0,2,4,1,1,2,5,5,6,2,4,5,3,6,3,3,2,1,8,2,0,4,1,1,1,0,2,1,1,5,4,7,1,2,2,0,5,2,0,8,6,6,1,7,2,1,2,2,2,2,2,5,0,2,2,6,1,4,9,4,2,2,1,5,3,5,3,3,2,0,3,1,3,2,9,2,5,3,4,2,0,5,4,3,0,2,0,10,4,0,2,2,1,4,3,3,2,2,2,1,2,1,6,6,4,3,1,2,1,3,2,5,2,3,8,4,5,0,2,7,3,2,4,2,0,1,2,0,5,7,3,0,5,1,1,5,3,1,4,3,0,2,6,5,3,1,6,7,1,6,2,4,5,5,2,1,3,3,1,14,2,4,0,2,3,4,5,8,1,2,0,3,2,2,2,11,5,4,3,2,0,3,2,3,0,3,2,7,1,0,1,4,1,6,4,2,2,2,3,5,4,1,2,7,7,1,4,3,4,0,1,2,1,1,3,4,2,2,4,5,1,1,1,5,3,0,3,6,0,1,4,2,4,5,3,1,2,4,9,4,0,2,4,3,2,4,2,2,5,7,1,2,8,3,0,6,4,2,4,3,3,1,11,2,4,3,6,4,1,1,1,0,0,1,5,3,3,4,5,3,2,1,3,1,2,2,4,5,3,1,2,0,1,2,4,3,4,3,0,2,4,0,4,17,9,6,1,4,1,7,5,3,3,9,1,2,1,5,4,2,1,1,11,3,7,1,1,4,4,2,4,4,2,4,11,2,6,0,5,1,3,3,1,4,3,4,4,2,2,3,1,0,3,2,5,1,4,2,5,1,4,3,6,6,5,4,0,0,9,2,1,0,0,0,1,9,3,1,3,3,6,6,1,1,0,2,3,1,2,2,1,3,2,3,2,4,0,1,1,2,0,7,0,4,4,4,4,2,3,0,3,1,1,5,4,4,5,4,2,3,0,1,4,4,6,4,0,3,0,0,1,0,0,3,3,1,0,8,8,4,1,1,1,4,6,3,2,4,2,1,7,5,6,4,3,1,0,2,2,3,0,2,0,8,6,0,3,2,6,6,4,2,0,2,4,1,2,0,7,5,1,2,2,0,7,4,3,3,2,0,1,3,6,4,4,3,4,5,3,5,6,3,2,3,4,0,6,4,4,13,3,10,0,0,4,4,3,1,3,4,4,0,1,1,2,4,1,2,2,2,3,6,3,1,6,8,4,3,2,2,0,0,4,5,2,2,1,5,4,3,1,3,2,6,4,2,3,0,2,0,1,2,2,2,3,4,1,0,3,2,5,2,3,4,1,2,1,4,2,5,2,2,4,2,5,5,1,2,4,1,1,1,2,6,2,3,3,2,1,4,3,3,5,1,2,2,1,4,2,3,2,4,9,9,2,1,1,4,4,6,5,5,0,2,2,6,6,4,4,1,1,2,0,3,2,1,3,1,1,10,2,6,1,1,5,3,6,5,2,4,2,3,0,6,5,2,2,3,1,6,7,0,7,7,2,0,2,3,4,5,3,6,6,3,5,4,1,2,3,0,1,5,3,2,9,3,1,1,6,4,1,3,3,5,5,3,3,1,2,6,2,3,0,3,4,1,2,3,3,2,2,3,0,2,2,1,1,1,7,3,0,1,3,5,1,3,2,5,0,6,5,3,2,2,4,4,4,7,4,2,1,1,3,4,3,3,3,3,4,1,4,5,4,3,6,2,0,0,5,8,2,2,1,1,3,0,1,4,8,1,0,5,1,1,6,1,4,3,1,0,4,3,4,2,2,3,2,12,10,1,1,5,3,2,5,2,1,1,6,3,0,1,1,5,0,1,2,3,2,2,7,1,2,5,4,4,4,1,4,12,5,2,2,1,1,1,2,1,9,8,6,0,4,1,3,7,1,3,3,0,1,4,1,11,1,3,6,8,3,5,1,1,0,4,0,0,5,4,5,14,1,2,0,0,2,2,4,0,5,3,3,2,3,3,0,1,2,9,0,1,4,5,2,6,7,3,2,5,5,0,9,2,3,4,1,1,0,0,3,3,7,1,1,4,4,1,4,1,0,0,4,2,3,3,3,2,4,5,3,1,4,2,1,2,0,3,3,0,5,2,3,3,3,5,2,1,4,4,13,3,0,7,4,1,1,7,2,1,0,8,7,3,1,0,1,2,3,5,6,5,2,2,10,2,3,2,1,1,2,3,3,1,4,2,3,3,2,2,2,1,1,1,4,2,1,3,5,5,1,4,0,4,4,3,3,8,4,1,1,2,2,4,2,7,10,5,1,1,4,3,5,3,5,5,2,0,5,2,1,2,4,2,5,2,1,7,3,4,5,0,0,5,1,4,12,7,0,1,1,6,3,4,3,4,1,3,6,0,2,2,6,5,1,2,0,2,3,2,3,2,4,0,1,2,1,2,2,6,11,2,3,3,4,5,4,4,0,0,2,4,4,1,1,7,2,0,0,5,2,5,2,8,3,2,3,3,1,3,0,1,1,7,2,0,0,2,6,3,2,3,0,0,6,8,6,0,2,5,3,1,1,6,0,4,6,1,3,0,6,2,2,7,4,4,5,5,2,7,5,3,1,2,4,1,3,0,2,0,2,3,4,4,0,8,2,0,2,1,1,3,0,2,7,5,3,4,0,5,2,3,2,5,1,2,1,2,4,7,12,7,5,0,1,1,6,3,4,6,2,2,2,2,4,5,2,7,2,4,1,4,8,2,4,2,1,4,4,1,4,7,2,2,2,1,3,2,7,4,0,0,4,9,1,1,4,2,3,5,2,0,1,0,6,4,3,4,2,2,5,3,6,0,2,10,9,2,1,1,3,2,3,6,1,1,3,3,5,2,1,3,2,4,3,3,2,6,4,1,3,6,1,1,0,1,3,1,2,4,1,5,0,2,4,4,4,3,3,3,7,8,1,6,5,2,2,4,0,2,1,10,1,1,4,3,0,4,3,3,5,5,0,0,12,2,2,5,4,2,1,1,2,0,4,3,3,3,1,4,3,2,2,0,0,1,4,1,2,4,1,2,5,1,2,4,7,2,4,1,5,0,0,2,2,7,7,3,5,3,3,4,5,5,4,9,2,1,2,2,3,3,9,2,1,1,7,4,1,2,6,1,0,2,3,3,10,1,2,1,4,3,2,0,0,1,2,5,3,1,2,3,0,0,5,6,5,1,6,3,6,5,2,3,2,9,1,5,5,1,6,6,0,3,4,6,4,1,3,0,2,2,2,3,7,3,2,3,4,6,0,1,1,3,3,3,3,1,4,3,4,1,1,2,2,4,5,1,1,4,2,4,4,2,0,3,0,3,3,4,2,1,0,0,6,2,5,2,3,1,0,2,6,2,1,2,3,6,4,7,4,0,3,2,2,4,5,8,1,4,9,3,1,2,3,3,4,3,1,2,5,3,0,1,2,4,3,1,1,5,2,4,4,2,3,3,1,1,6,2,7,3,2,5,10,3,4,17,1,6,3,4,4,6,1,3,4,5,5,5,0,4,4,4,8,5,4,9,3,2,4,6,15,0,3,2,3,3,3,3,3,4,2,2,5,6,1,3,4,2,7,6,4,0,5,5,1,1,8,2,5,1,5,4,5,1,3,2,3,2,2,3,1,6,4,2,1,2,4,3,6,7,4,5,4,2,3,1,1,5,5,1,5,8,2,2,5,3,3,6,4,5,0,4,0,4,1,7,5,1,11,1,2,5,8,3,2,6,2,12,3,5,2,3,0,3,3,4,2,0,7,0,2,7,0,1,5,3,4,2,8,1,3,8,7,1,3,3,6,2,2,1,1,2,1,1,3,0,4,3,6,3,1,5,1,3,2,7,3,4,1,2,0,8,4,2,0,5,0,3,20,4,4,4,5,5,6,6,2,7,3,5,4,1,3,5,0,7,4,10,3,2,3,4,7,8,1,1,1,5,3,2,0,2,9,4,6,2,5,2,4,3,4,1,2,5,0,1,0,1,1,2,4,5,2,2,9,1,11,1,8,5,3,1,1,2,2,7,1,0,5,9,2,9,8,7,1,1,1,2,2,2,2,7,1,2,10,3,7,4,2,1,2,11,4,1,2,2,3,5,3,0,1,4,3,4,9,3,6,2,5,3,6,4,2,9,5,2,1,0,2,3,4,4,3,4,7,1,5,2,4,3,4,2,5,2,7,4,2,4,5,4,1,5,0,2,3,5,2,7,2,2,0,4,3,1,3,4,0,2,7,2,10,3,1,2,9,3,3,3,2,5,4,15,3,4,9,4,1,2,4,3,3,1,1,3,1,4,5,0,6,4,9,2,3,0,6,5,11,2,2,4,2,1,4,3,3,5,3,6,4,4,6,2,7,4,6,2,1,0,5,6,3,2,1,3,8,1,3,3,4,5,1,5,3,4,5,4,0,4,1,3,4,3,5,2,5,5,1,3,2,1,3,1,7,6,7,2,1,6,3,2,4,5,7,5,4,5,0,8,1,0,3,3,3,6,4,6,6,5,2,0,3,1,2,2,6,3,4,0,1,1,3,6,5,2,3,4,4,9,4,3,4,0,9,4,1,2,2,11,5,1,2,2,3,2,2,1,1,6,5,3,5,3,8,4,1,3,5,2,0,4,1,10,8,2,1,5,5,10,7,1,5,2,3,3,22,2,4,7,6,4,4,1,1,2,1,5,4,3,1,6,4,1,6,7,0,4,10,1,2,17,2,2,2,1,2,0,0,2,1,6,5,2,3,0,3,5,2,2,1,6,2,3,3,2,7,2,4,2,2,2,2,3,5,5,3,0,1,2,2,1,4,2,3,0,0,1,8,8,7,9,6,6,4,4,1,6,0,7,1,1,5,6,4,4,2,4,5,6,1,1,2,6,2,5,10,4,4,14,5,6,4,7,3,5,4,0,6,1,1,1,7,0,6,2,1,2,2,3,4,5,8,0,3,5,7,1,1,3,2,2,6,3,1,2,4,0,0,2,3,2,1,4,3,5,2,12,5,2,5,3,0,3,4,4,6,3,3,7,6,1,6,8,9,4,4,4,2,15,2,5,8,2,1,4,2,0,6,4,1,9,8,2,1,1,3,3,2,0,3,5,2,7,9,6,5,3,1,5,3,7,4,0,1,3,1,3,0,2,10,5,5,2,5,7,1,4,0,1,4,4,4,4,5,5,3,1,3,5,8,3,3,4,4,6,5,0,6,2,4,5,9,4,7,2,4,0,3,1,1,3,8,3,2,3,4,6,4,1,7,3,0,6,0,4,4,3,2,6,6,5,5,6,4,2,3,1,1,5,0,11,8,1,3,7,6,1,0,5,5,2,3,4,2,6,2,3,1,4,1,5,5,3,2,8,4,2,6,3,1,4,3,4,0,6,4,2,4,1,4,2,2,3,2,4,0,4,2,3,0,5,2,0,1,8,8,2,8,3,5,10,6,6,5,2,2,2,7,4,3,5,6,7,2,4,2,3,1,7,2,8,5,2,2,1,1,9,2,1,2,3,6,1,4,3,4,3,3,3,5,1,4,4,7,3,2,8,5,5,3,4,3,6,1,5,1,1,5,3,4,4,7,3,3,3,5,7,4,0,1,4,2,3,3,9,1,2,1,2,5,1,9,5,3,5,5,1,4,5,1,4,1,5,4,7,3,3,3,1,3,3,4,5,3,13,4,2,4,0,2,1,3,1,11,0,2,0,3,0,5,7,3,2,5,3,5,5,8,3,2,3,6,3,3,4,4,1,7,5,1,2,5,2,5,0,0,6,2,1,3,0,2,3,6,7,7,2,2,1,5,2,6,1,3,2,0,2,8,12,3,1,4,4,6,13,5,5,8,3,4,4,6,3,2,5,3,3,2,4,4,2,1,6,12,5,1,2,5,4,12,2,1,3,3,1,5,3,2,2,0,5,3,1,1,5,4,5,1,1,2,1,3,1,1,1,1,6,11,4,2,6,3,3,5,2,4,4,0,5,1,2,4,1,3,2,2,4,2,5,7,5,1,2,2,7,9,3,4,2,1,3,1,6,5,4,4,4,7,2,0,1,4,4,5,10,4,2,9,6,3,4,4,4,3,3,2,8,5,4,3,1,1,2,0,0,1,3,3,8,5,8,3,2,3,2,4,7,3,3,6,5,4,7,3,6,2,5,1,4,1,4,0,1,5,3,4,4,0,2,2,5,3,4,2,7,1,3,4,3,0,5,6,4,7,4,2,2,17,5,8,7,3,0,4,3,2,6,3,3,5,3,5,6,3,3,4,5,7,4,5,3,0,6,4,6,9,6,2,5,0,4,4,4,3,0,1,4,1,12,0,3,1,3,2,4,1,11,3,3,1,5,2,5,6,4,2,5,4,4,1,1,1,1,2,0,1,1,4,4,2,10,3,6,1,3,1,0,2,3,7,7,7,3,4,1,1,2,6,2,5,2,3,3,2,0,1,4,6,8,3,8,5,4,3,7,4,2,3,7,8,7,1,2,1,5,3,0,3,1,0,7,6,9,5,4,5,2,3,1,6,5,4,2,7,1,1,1,2,3,3,5,2,2,0,3,6,3,2,4,6,3,0,2,0,1,2,2,6,5,5,4,2,4,7,5,6,1,2,3,2,17,6,4,7,6,2,11,8,4,6,3,3,6,4,5,7,3,1,7,1,4,0,4,3,3,17,0,4,4,1,5,5,2,3,5,1,8,2,2,5,1,3,3,2,1,7,1,5,0,3,4,0,5,6,6,3,5,1,4,3,4,3,3,0,2,2,2,4,9,3,4,1,2,3,5,4,3,2,2,0,1,6,5,4,1,5,2,3,3,2,9,8,0,3,6,2,7,6,4,5,7,6,5,9,4,4,0,5,2,2,0,6,4,5,3,3,2,1,3,1,2,4,1,5,1,4,8,1,3,3,2,0,3,2,6,5,8,1,4,1,2,1,4,0,3,3,3,9,0,5,1,8,3,4,0,1,8,1,3,2,8,0,3,1,1,0,8,6,4,2,3,3,5,13,3,5,4,4,1,7,1,2,4,3,2,2,9,3,4,4,2,7,2,5,3,3,0,6,12,2,8,2,2,1,2,2,5,5,4,4,5,2,4,5,4,3,4,3,4,7,2,1,6,2,5,2,5,1,3,7,4,3,1,1,2,4,5,5,3,5,2,7,8,2,1,3,4,3,2,8,3,1,2,1,3,3,2,1,2,0,4,4,0,3,5,6,5,5,3,6,5,2,1,8,0,2,8,4,4,3,2,5,3,1,0,8,3,2,5,1,6,2,1,1,5,3,8,0,4,5,0,2,4,3,4,1,7,3,2,6,12,2,4,4,6,1,1,2,0,3,2,2,3,4,6,4,0,4,3,6,4,3,4,7,2,4,7,4,4,8,2,4,1,3,5,12,11,11,2,3,8,0,6,3,0,4,6,2,0,6,5,8,4,3,1,4,3,4,5,0,1,7,0,1,2,7,3,2,5,2,2,3,0,2,3,2,2,6,8,7,0,2,0,6,4,6,2,7,0,9,2,6,6,1,1,4,4,4,6,1,2,1,3,2,3,2,3,2,4,5,4,3,3,5,8,1,2,3,7,7,0,2,9,0,3,3,3,8,5,5,0,5,4,3,4,2,5,4,6,9,3,5,2,1,5,2,6,1,9,5,1,2,4,1,3,0,6,1,2,3,5,5,9,3,1,4,3,3,1,2,0,1,4,4,3,4,7,2,3,4,4,0,1,3,2,6,3,8,2,1,3,11,5,3,2,3,3,4,2,5,2,5,13,5,3,6,2,2,8,15,8,4,3,3,2,8,3,1,3,5,2,5,6,4,3,2,3,2,10,3,1,2,5,4,17,2,1,1,4,3,4,2,4,3,0,5,1,4,1,1,3,2,6,0,3,6,1,2,5,3,4,2,5,2,4,4,0,5,1,4,3,2,3,6,7,3,2,0,0,1,6,1,5,1,6,6,1,4,2,6,5,4,6,4,2,5,1,2,3,1,8,0,5,4,1,5,3,1,3,6,6,4,14,6,3,3,4,2,0,4,0,13,4,4,6,8,3,3,1,1,3,2,7,7,6,9,0,0,3,1,1,5,2,5,1,6,9,2,0,5,3,0,5,1,0,5,2,2,4,1,2,6,0,2,1,5,2,2,1,4,4,9,3,6,0,5,7,5,4,3,4,9,19,0,1,3,4,0,4,3,0,6,2,2,6,3,5,3,1,2,1,2,2,6,3,3,3,12,4,2,0,1,3,2,2,0,4,6,6,2,4,4,3,3,4,2,5,8,4,4,0,3,3,0,6,9,4,1,1,6,3,3,2,7,6,0,1,5,1,1,2,3,3,8,1,10,6,5,1,9,4,3,0,8,4,7,2,0,9,1,0,6,4,3,5,4,2,1,4,2,3,2,5,6,6,9,4,6,10,1,3,2,2,3,7,1,4,0,5,2,0,5,3,3,6,5,3,2,3,7,1,4,5,2,3,4,7,4,6,3,6,2,7,5,2,2,1,0,5,5,4,3,0,6,4,3,2,4,0,3,0,1,6,4,4,3,3,1,5,6,4,4,3,6,6,9,3,1,2,4,4,5,4,4,5,2,5,5,5,3,3,1,3,6,4,6,7,3,4,6,10,3,2,2,1,1,8,1,5,3,3,3,1,3,2,6,7,1,1,0,6,1,7,2,3,2,2,1,5,4,3,4,0,5,7,2,4,4,4,4,2,1,2,4,3,3,0,7,6,4,2,3,3,2,2,7,5,8,3,2,2,6,4,2,2,3,4,2,2,5,2,4,0,6,2,3,3,5,16,7,2,3,2,5,2,2,0,5,4,4,4,2,5,2,2,2,4,1,6,3,3,8,0,4,5,1,2,2,5,5,6,7,5,0,5,7,5,3,2,3,3,7,4,4,4,9,4,5,0,0,2,2,2,5,1,5,3,3,5,2,0,7,9,1,1,2,5,10,9,5,3,5,6,7,5,6,2,3,6,5,4,5,0,6,1,3,4,7,2,4,3,3,0,10,7,4,1,3,3,5,1,8,4,4,3,7,5,3,1,7,2,2,6,3,1,2,5,1,1,6,0,5,1,6,8,3,4,5,9,0,7,7,1,2,4,2,6,2,2,1,5,5,8,3,1,7,1,2,5,6,4,8,3,1,3,0,2,3,1,1,3,4,3,1,11,1,3,0,3,0,3,12,6,3,5,4,5,3,6,5,5,0,6,4,4,1,3,1,1,3,3,3,7,6,5,0,0,5,3,3,0,8,0,2,4,1,3,2,4,2,1,4,7,5,4,0,4,2,4,3,4,2,2,2,7,2,3,3,4,2,3,1,0,1,13,12,6,2,2,7,6,9,2,8,4,3,5,5,5,4,1,6,6,2,3,5,7,3,2,6,1,5,1,5,3,6,14,2,5,2,4,3,9,5,3,3,2,2,3,0,4,5,5,1,3,3,3,1,9,2,1,2,3,3,3,2,1,10,2,3,4,9,6,6,1,1,0,3,2,3,5,4,1,5,3,3,4,5,5,0,1,5,1,2,8,4,6,4,1,5,2,3,4,3,7,1,0,6,1,5,1,3,8,1,5,2,7,2,0,1,1,1,2,9,2,4,5,2,5,1,4,0,1,2,2,2,2,11,2,1,5,2,0,3,0,0,3,10,5,1,4,3,3,0,2,4,0,3,0,1,4,3,11,2,3,10,5,8,2,2,0,9,4,3,2,1,4,9,2,3,6,5,7,9,12,3,10,6,1,0,9,7,1,6,2,0,6,6,4,10,2,3,7,15,9,1,1,2,3,7,2,2,0,3,4,6,1,3,3,3,1,0,6,4,0,8,7,6,5,4,4,7,6,3,1,1,3,7,0,2,8,5,4,2,0,3,0,2,2,4,5,1,2,1,2,5,5,7,5,6,0,4,2,2,4,0,8,4,1,2,4,2,0,7,7,3,2,2,1,2,1,0,3,3,3,0,6,11,4,2,1,5,5,1,3,4,9,6,5,0,5,5,0,2,1,3,2,2,0,3,12,5,4,1,0,4,1,2,6,2,5,5,5,2,4,3,2,1,1,2,3,3,1,3,2,7,6,2,5,3,4,4,1,0,6,4,1,1,6,2,11,2,8,5,6,6,5,13,3,4,2,2,5,4,1,1,7,2,2,6,2,2,4,2,4,7,8,6,2,1,9,2,9,7,8,3,7,3,2,2,6,8,4,4,3,2,2,4,5,3,4,6,5,2,2,3,3,4,4,8,3,2,2,1,2,6,4,6,5,3,3,0,5,2,1,6,4,1,4,4,6,4,9,6,4,1,2,4,4,6,3,0,2,3,4,0,2,2,2,2,2,4,2,2,4,7,9,8,3,4,5,3,6,7,2,5,2,5,2,5,6,0,5,0,3,3,4,5,2,1,2,2,2,5,0,4,3,2,4,2,4,3,5,13,1,2,3,2,1,5,2,0,1,0,0,1,2,2,5,3,4,0,2,9,2,4,1,4,2,2,2,0,2,6,7,2,1,5,2,7,13,12,5,6,0,2,4,7,2,2,0,3,6,6,0,9,1,3,5,3,5,0,1,1,2,14,4,1,2,6,3,3,5,10,1,4,6,2,5,4,1,3,10,2,4,6,2,5,2,3,2,6,4,4,0,3,6,1,3,3,3,2,2,7,4,2,2,2,3,1,1,8,3,3,8,3,3,5,0,3,7,6,8,7,4,2,5,3,2,3,2,4,4,9,4,0,3,5,3,3,3,3,2,5,4,4,5,2,2,0,1,5,3,9,2,6,0,4,3,4,4,1,1,6,1,3,7,1,10,1,0,2,5,3,1,2,16,5,4,2,0,3,2,6,2,2,1,7,1,2,3,3,2,1,3,3,2,1,1,4,7,2,1,5,2,3,5,4,2,2,6,9,11,17,4,3,5,3,5,4,6,3,7,0,2,8,5,4,2,3,0,3,6,4,1,1,5,4,8,1,1,0,1,1,3,3,3,0,5,4,3,4,3,0,1,2,4,3,4,3,4,5,3,1,3,2,12,4,4,4,2,3,2,4,5,2,4,5,3,1,2,4,0,4,6,4,7,6,6,11,5,3,1,4,8,1,4,4,0,4,2,4,0,0,4,1,2,3,1,4,1,4,4,9,0,4,12,5,2,6,1,3,3,0,7,7,3,4,6,2,3,4,2,5,4,5,5,3,5,3,0,3,9,1,1,4,4,4,3,9,1,6,2,2,1,5,3,1,6,3,0,2,5,2,2,8,5,1,2,1,2,2,3,5,7,3,2,1,6,13,6,5,6,1,12,6,14,3,3,4,4,2,6,5,5,6,5,4,1,3,3,3,6,5,4,8,3,4,4,2,6,7,1,7,3,2,1,3,4,2,0,0,7,1,4,7,0,5,5,3,6,4,1,4,0,3,4,6,2,4,2,3,6,1,2,0,3,2,4,2,4,6,4,6,3,3,4,1,2,3,5,2,0,4,2,0,2,3,3,1,1,2,8,6,4,5,6,1,1,6,4,1,0,1,8,4,5,0,1,13,7,1,4,5,5,5,2,2,6,6,2,4,1,2,1,4,4,5,6,6,5,5,5,5,1,1,3,5,4,3,3,1,13,3,0,3,0,1,7,2,2,2,2,2,0,2,1,3,8,1,3,2,6,2,1,4,5,3,2,4,7,0,7,4,8,4,3,6,6,15,3,4,6,4,1,3,2,1,2,7,4,1,1,3,8,3,0,2,9,6,1,4,2,4,14,3,0,5,0,4,3,5,2,0,5,3,3,2,4,0,7,4,4,4,0,2,5,2,1,4,7,5,7,3,1,0,1,5,2,2,6,4,0,3,1,2,2,0,2,1,2,7,8,3,1,2,9,5,1,1,3,8,5,5,1,5,9,3,0,4,4,9,3,2,0,1,3,0,6,2,1,4,17,2,4,2,3,5,2,1,2,12,7,4,5,7,1,1,6,3,2,5,5,5,11,5,3,1,6,5,1,1,2,3,0,9,6,0,1,4,1,1,0,4,2,3,1,0,6,4,10,0,2,4,0,2,6,4,4,13,3,0,3,4,1,9,7,5,3,4,4,9,21,5,6,7,7,2,8,5,3,6,8,2,5,2,0,7,2,5,6,6,3,2,1,3,6,5,4,0,4,2,1,8,3,3,1,3,4,2,0,0,3,5,2,0,4,0,9,2,1,3,3,4,4,9,2,5,4,8,6,0,0,3,3,8,2,2,3,0,1,3,1,3,0,5,4,0,2,5,3,1,2,3,2,4,5,2,7,0,2,3,5,3,10,4,3,3,5,3,0,2,4,1,5,10,7,5,5,2,4,3,1,2,3,4,0,1,4,4,1,1,1,6,3,3,7,1,6,1,4,10,2,2,0,2,4,1,8,5,4,3,1,9,3,2,3,1,4,1,5,7,4,8,3,0,3,4,3,2,5,3,6,3,3,1,4,0,7,7,5,5,1,2,4,15,6,4,7,7,3,9,3,1,5,3,6,3,6,7,5,2,3,3,2,3,2,1,0,1,9,4,2,7,9,2,3,3,5,2,3,7,1,3,2,2,7,5,3,3,1,4,2,4,6,1,0,2,7,6,6,8,7,6,4,3,4,4,2,3,4,1,2,5,0,3,5,6,5,6,3,0,6,2,4,4,4,4,2,3,1,5,3,3,2,3,1,4,1,1,2,2,2,2,2,4,1,2,5,2,4,4,3,4,2,6,0,7,3,4,1,3,3,0,4,0,4,5,4,4,5,7,2,6,1,1,2,5,3,5,3,5,8,2,2,4,6,1,4,2,1,1,2,3,3,2,8,8,0,5,2,5,5,1,3,5,2,2,3,2,9,10,5,6,3,2,2,4,21,6,5,11,3,6,3,1,4,4,3,1,1,8,5,5,3,3,3,6,2,4,2,5,6,10,3,5,1,7,0,6,1,1,5,5,3,1,4,0,5,3,3,5,4,0,1,0,1,2,1,2,2,5,3,1,5,2,6,5,5,5,4,3,2,0,4,4,2,5,2,3,4,4,3,4,3,5,2,3,4,5,2,4,2,2,6,6,1,3,3,10,4,4,1,1,6,2,1,4,7,1,4,15,2,2,7,3,8,4,3,2,7,1,1,7,3,6,7,3,2,0,1,3,1,5,9,0,2,0,2,1,3,3,5,0,11,2,3,2,0,2,4,6,5,0,6,2,3,5,1,4,3,2,0,3,5,4,1,2,11,5,2,3,2,0,12,5,8,3,3,5,7,17,3,10,5,6,1,4,1,0,3,2,5,5,6,5,11,10,5,4,8,3,6,5,0,4,13,2,1,2,2,3,7,1,0,5,0,6,3,5,1,3,4,5,3,1,8,4,5,1,4,0,0,2,12,2,4,6,2,3,3,3,3,2,1,5,2,5,0,4,3,1,4,2,5,3,2,0,5,6,5,2,3,3,2,4,6,4,3,2,1,0,3,7,8,12,2,3,6,0,4,4,6,5,6,3,8,5,2,4,1,4,0,2,3,4,0,3,4,2,3,2,2,1,4,3,2,6,4,2,4,5,0,3,4,3,3,2,5,5,2,2,2,2,1,0,4,1,4,3,4,1,3,2,6,2,2,0,2,5,2,8,2,2,4,0,2,8,2,4,4,4,4,11,13,1,9,9,0,2,3,3,1,5,7,0,5,4,2,6,1,1,9,0,5,4,3,3,5,8,1,4,5,10,1,6,2,8,3,2,2,2,3,0,1,11,4,3,4,7,5,4,3,11,1,3,5,5,2,4,0,1,3,1,2,7,1,1,5,1,5,0,1,1,6,0,2,5,4,1,3,1,1,1,3,6,4,6,1,5,5,5,5,4,4,3,4,8,6,8,2,0,0,5,3,4,2,9,4,4,0,3,13,0,2,2,12,6,2,3,2,4,0,3,1,1,4,4,3,2,6,5,3,2,4,5,2,0,3,0,14,2,5,0,5,0,3,4,4,4,3,0,3,4,5,5,3,3,3,3,4,5,1,1,2,5,5,0,2,2,6,3,9,4,2,6,5,10,6,1,3,2,4,3,6,0,2,3,4,5,4,4,5,4,4,3,4,5,6,4,1,4,9,1,2,2,1,3,5,4,0,5,1,5,3,4,2,2,8,3,7,7,3,1,5,1,1,5,8,1,6,0,3,6,0,5,0,4,4,6,8,5,2,3,2,2,0,0,2,7,5,4,3,4,4,2,3,2,2,2,2,4,1,3,2,3,2,1,8,5,8,5,5,3,1,1,1,6,0,3,19,2,4,3,1,10,3,3,2,7,2,5,7,4,4,3,1,4,2,1,2,2,5,2,8,2,2,5,5,0,5,5,5,4,1,5,3,1,2,5,3,2,2,1,3,5,5,0,4,5,1,2,4,7,3,3,2,6,2,2,10,3,6,13,6,5,6,4,6,3,20,8,9,9,2,2,4,4,5,10,4,3,3,5,3,3,4,9,6,8,1,2,2,5,9,9,2,3,4,0,3,1,2,1,5,2,1,7,1,5,2,4,4,3,3,4,1,0,4,1,0,3,1,9,7,0,4,5,4,3,3,4,0,1,3,4,3,6,0,8,1,1,0,12,3,4,0,3,1,1,4,4,2,5,2,2,5,6,2,4,5,2,5,7,1,6,5,4,0,0,11,5,2,10,6,5,3,0,3,1,0,2,10,3,0,3,2,6,1,6,4,8,0,3,3,2,4,0,5,2,1,0,6,1,2,1,8,0,2,3,3,0,4,2,4,1,2,1,3,5,0,7,10,2,7,0,4,6,1,0,4,1,0,2,1,4,7,5,3,5,3,6,5,18,8,7,3,1,8,6,1,8,9,3,5,3,6,3,5,2,1,7,2,3,2,2,2,4,10,2,5,2,1,4,1,1,3,3,7,3,2,2,4,0,8,5,3,3,2,5,6,1,4,8,2,6,6,4,2,2,2,5,1,1,2,1,0,4,3,4,3,4,3,3,4,2,5,6,2,4,2,1,1,0,6,5,1,3,3,5,4,3,5,5,2,1,9,3,1,3,4,3,3,4,5,3,10,6,2,4,3,5,0,0,5,8,5,2,3,1,2,2,3,1,4,0,0,4,4,5,1,2,7,8,1,1,4,5,0,14,5,8,2,1,4,5,1,3,6,1,3,0,1,2,5,4,3,1,4,5,0,3,0,5,2,7,2,5,4,6,13,2,3,0,5,4,14,2,2,7,6,2,8,3,2,8,1,3,5,3,1,12,2,3,5,5,2,1,3,3,5,8,9,1,1,5,1,2,1,7,2,3,4,0,4,3,2,6,4,6,5,3,5,0,8,6,5,4,9,7,0,10,3,6,3,4,7,3,6,3,4,1,1,0,4,0,3,7,4,5,3,7,5,2,0,4,4,6,3,3,1,3,4,1,2,2,2,3,1,1,3,3,6,3,1,3,9,6,3,10,4,4,4,0,4,3,0,4,4,2,0,1,3,0,0,5,5,5,6,2,3,4,8,3,1,0,4,1,4,0,4,3,13,4,1,1,5,1,2,1,4,2,4,1,5,2,1,5,7,3,3,1,1,2,1,0,8,0,6,7,3,3,13,6,4,2,0,5,7,19,5,9,9,3,5,1,2,3,4,4,2,11,4,7,9,2,2,7,8,7,4,3,2,5,13,2,1,0,0,2,4,4,3,11,6,5,2,4,3,3,7,1,3,4,6,2,1,1,3,0,5,3,10,1,1,6,1,5,5,6,5,1,2,2,5,4,3,1,3,3,3,1,1,6,3,4,1,2,2,8,3,9,5,1,4,5,0,6,3,3,3,5,3,4,1,4,1,3,4,2,1,2,17,4,4,1,3,4,2,6,1,4,7,0,2,0,4,3,2,1,4,1,2,0,4,5,4,6,0,4,3,4,2,3,1,6,3,1,0,4,1,1,1,1,4,4,1,3,1,3,3,7,0,1,6,1,1,5,4,5,2,1,6,0,4,6,10,6,6,2,0,10,8,3,6,7,1,3,5,5,2,3,1,3,3,10,1,5,2,5,2,7,6,2,2,4,6,10,6,1,2,1,5,4,1,3,3,1,4,3,7,1,1,3,3,3,6,6,3,5,3,4,1,3,4,4,3,5,6,5,5,6,4,9,2,3,5,2,5,1,5,2,4,5,4,4,4,4,1,3,3,3,1,8,4,5,3,3,5,1,9,2,2,3,3,5,2,1,6,4,3,0,2,3,2,6,2,5,2,5,3,0,1,4,7,3,3,4,3,3,2,0,3,4,4,3,4,1,7,1,5,4,1,1,3,3,6,1,6,0,7,3,7,5,5,0,2,1,3,4,4,6,3,8,4,3,1,5,1,2,2,1,4,5,3,4,2,0,6,6,5,3,3,9,3,19,7,4,6,1,4,8,7,2,9,4,5,5,3,2,7,0,5,6,6,4,5,2,6,0,13,3,2,3,1,7,3,3,1,3,1,4,2,4,6,1,4,6,1,2,3,0,2,0,6,2,4,1,5,6,1,6,0,1,1,1,7,2,5,6,1,0,2,5,5,3,2,2,11,3,7,7,6,3,2,5,5,1,2,2,5,2,3,1,6,1,4,4,9,0,3,4,0,3,1,8,0,3,12,3,4,0,7,6,3,1,2,9,2,1,1,3,2,3,0,1,2,1,2,5,4,12,2,0,8,3,0,2,4,2,0,14,3,2,2,0,1,0,5,3,2,1,1,2,5,6,7,1,3,1,3,5,3,2,3,9,3,6,4,2,0,3,6,2,3,2,7,6,16,6,4,7,1,4,7,5,3,4,3,1,6,2,0,5,5,2,6,5,3,3,1,3,2,15,1,1,6,2,2,10,2,3,4,0,2,0,0,3,3,7,2,2,4,3,1,2,1,2,3,7,1,5,0,5,1,4,3,4,3,1,7,4,2,7,4,0,1,1,4,7,7,2,2,4,4,2,1,4,6,7,1,5,1,0,5,6,4,1,0,8,7,7,1,0,5,5,4,2,7,4,3,21,4,2,4,3,8,2,7,4,4,1,3,1,2,3,1,0,5,1,4,2,0,10,5,2,1,2,9,4,4,4,5,6,9,2,1,4,1,3,4,3,5,3,1,4,3,3,1,9,4,8,1,1,4,1,1,3,6,1,1,6,0,1,4,8,1,1,4,2,6,13,3,7,10,4,6,11,4,1,8,3,6,3,6,5,2,1,1,4,5,7,2,1,3,4,10,5,3,1,7,3,10,3,3,5,3,4,8,3,0,2,13,7,3,4,2,0,2,0,2,1,2,9,3,1,5,1,1,3,1,3,3,5,6,4,1,4,0,3,1,2,9,3,6,2,1,6,0,4,6,2,0,5,2,7,2,2,3,5,3,5,7,1,13,4,3,7,1,2,2,5,4,6,8,5,3,4,3,3,0,0,2,11,0,0,2,0,4,0,2,1,2,4,4,0,3,2,3,2,1,2,3,3,2,2,0,5,13,2,6,4,3,1,2,2,0,3,5,7,2,0,4,6,1,0,7,3,5,6,2,3,6,2,2,2,7,6,6,5,6,5,9,4,19,2,3,9,4,3,6,8,5,10,5,1,4,5,5,10,3,2,1,6,1,2,2,4,6,16,4,3,2,5,2,1,2,3,1,1,3,2,1,4,0,2,0,2,6,3,1,3,2,0,1,3,2,5,2,3,6,6,8,1,7,4,1,1,2,5,8,4,2,1,3,6,2,5,4,3,7,1,1,3,7,5,6,4,5,3,6,0,3,1,3,6,1,5,1,1,4,2,2,1,8,3,5,9,4,2,3,0,4,1,0,1,10,2,0,3,2,3,2,5,1,1,2,6,3,5,15,3,4,2,6,2,4,2,3,3,15,2,4,4,3,3,2,0,2,3,1,1,0,6,2,4,1,6,1,0,2,5,1,4,7,1,3,3,2,2,8,7,8,9,3,8,8,17,6,0,3,5,3,5,1,7,7,6,0,8,0,0,6,1,5,6,5,5,9,3,3,3,16,3,0,2,4,4,7,5,1,2,3,3,0,6,4,0,3,5,3,0,2,4,7,4,0,0,7,8,2,1,1,4,4,6,3,6,3,0,3,4,6,0,1,2,2,7,3,7,4,4,3,0,7,0,4,3,1,4,1,2,1,2,5,2,5,2,5,3,3,9,2,4,0,2,1,6,4,8,6,5,4,6,5,1,3,2,0,4,0,0,5,3,3,5,0,3,0,5,4,3,6,5,2,3,2,5,4,1,6,1,3,13,3,2,0,2,2,3,1,1,0,2,0,1,8,1,4,3,0,2,6,5,0,2,5,9,4,1,7,3,3,8,4,4,1,1,3,7,13,5,3,9,3,1,5,2,0,8,1,8,0,3,5,6,2,4,2,6,7,8,1,2,3,11,2,5,1,4,3,7,3,3,0,4,4,6,1,1,0,2,2,5,2,6,1,7,1,3,6,5,2,3,3,6,7,5,6,7,5,3,3,3,1,0,2,3,4,1,0,4,5,3,3,2,4,0,4,1,5,2,1,2,1,5,12,1,2,2,6,2,3,8,6,6,5,2,1,7,5,3,3,13,9,2,3,3,5,1,4,2,5,10,0,6,3,3,2,2,2,1,3,1,5,7,9,0,3,2,4,0,3,5,2,2,12,6,4,3,3,1,3,1,2,5,2,1,2,3,1,12,7,3,0,3,1,4,1,4,3,2,1,2,2,2,4,4,1,6,5,4,4,15,0,2,3,0,2,7,5,2,6,4,5,3,2,3,5,1,3,8,7,7,2,2,7,4,12,5,3,4,1,7,2,9,0,4,2,2,0,3,1,6,2,2,4,3,1,1,2,4,7,4,2,4,6,3,6,6,3,4,3,2,1,2,7,5,8,3,4,1,2,3,5,0,3,6,4,1,3,3,5,5,3,5,2,3,3,5,4,5,2,6,4,2,5,1,2,3,4,4,3,3,3,5,5,6,6,3,1,2,7,4,1,8,2,6,4,1,2,3,4,8,5,3,2,2,6,7,1,3,4,5,2,2,6,5,5,9,4,3,2,2,2,1,5,3,4,0,3,4,3,2,6,3,4,1,1,1,2,2,1,2,2,5,5,2,2,11,7,5,0,6,7,8,18,5,7,10,2,1,5,8,5,0,4,9,7,4,2,4,4,0,4,8,2,0,3,2,5,8,2,7,3,5,3,5,5,4,3,2,2,2,4,6,1,4,3,7,1,2,0,3,2,0,0,3,1,1,0,3,4,2,3,0,10,6,2,2,5,7,2,2,5,1,2,2,9,7,4,5,1,3,0,1,2,4,7,2,3,0,5,1,1,4,3,3,2,4,2,1,5,3,1,3,6,2,4,14,2,7,2,2,4,4,3,2,3,3,3,6,6,0,2,0,4,4,7,3,5,3,7,1,4,10,0,1,2,5,3,1,10,3,0,4,1,5,3,3,3,0,5,1,2,4,7,6,6,0,3,1,2,3,1,2,8,4,0,5,3,2,6,4,4,7,3,3,8,9,4,3,1,2,3,6,8,2,3,0,2,5,3,4,7,3,2,1,1,5,5,7,3,3,11,6,8,2,1,2,6,7,1,3,1,4,2,1,0,6,7,4,2,4,6,2,4,2,0,2,1,4,5,2,1,7,6,1,3,10,1,3,5,0,1,2,3,1,0,5,1,4,10,5,7,3,4,2,0,5,10,2,11,0,0,4,3,2,2,1,2,8,2,3,2,3,4,3,5,4,1,3,10,5,8,5,5,1,4,3,0,3,2,1,5,0,5,3,3,1,1,4,1,8,5,6,2,2,7,4,7,1,3,2,1,13,2,1,3,0,0,5,4,8,7,6,3,4,3,5,8,8,1,4,4,6,0,0,2,6,3,1,2,1,2,3,6,2,2,2,0,3,15,7,1,6,4,0,3,3,4,8,1,2,6,7,1,7,5,5,7,6,3,2,1,2,6,12,1,2,3,6,2,10,5,4,2,3,2,3,2,1,4,8,4,1,2,4,2,5,3,2,0,2,2,12,2,4,3,3,2,6,6,1,3,4,0,4,14,5,2,4,5,2,3,6,3,10,5,1,1,1,5,4,4,4,1,2,5,1,3,3,2,4,0,3,4,0,2,0,1,2,4,3,0,11,4,4,1,1,2,1,2,6,5,2,2,10,2,3,0,1,3,4,3,0,3,4,5,3,4,0,6,2,3,4,2,4,16,5,3,10,2,2,4,3,6,2,8,2,6,2,1,6,5,1,6,1,5,0,5,3,8,0,3,2,5,3,9,5,2,4,0,4,6,17,5,3,7,4,3,5,7,5,7,4,1,2,8,4,5,1,5,11,6,3,0,3,1,3,10,5,3,4,4,3,3,3,2,0,6,1,1,3,6,1,8,2,2,7,3,3,2,4,3,0,6,4,7,6,4,2,1,5,0,4,3,3,4,1,4,3,2,2,7,0,3,3,3,4,2,3,3,1,3,3,4,3,1,0,3,3,1,1,1,3,6,2,4,0,0,1,1,3,2,8,1,0,18,2,5,0,4,4,1,12,1,9,6,3,4,8,5,3,1,2,4,2,2,4,2,8,3,4,7,6,8,2,5,4,4,10,6,7,3,7,0,2,2,0,4,3,3,4,4,4,2,4,1,1,0,2,2,1,3,2,3,5,4,2,1,7,1,2,5,5,2,6,19,5,5,6,3,0,6,4,2,5,5,5,6,7,0,12,3,4,7,3,5,4,3,2,4,13,1,2,6,0,4,7,6,1,3,2,6,6,6,0,3,6,6,3,4,5,2,6,5,1,5,5,2,3,1,2,6,3,2,2,1,5,4,0,3,4,5,8,3,3,2,1,9,4,7,4,3,1,3,0,7,1,3,2,5,1,5,1,5,2,6,1,1,3,5,1,2,1,3,0,8,4,2,6,5,4,5,5,8,4,6,0,2,10,1,3,2,2,0,2,4,1,3,2,1,3,5,3,3,3,3,3,1,3,2,1,9,2,4,7,1,3,4,2,6,1,2,1,4,4,3,4,3,1,6,0,3,3,6,3,2,2,7,2,0,0,13,4,3,3,2,8,3,8,10,1,3,3,0,4,1,1,2,2,10,7,2,2,3,0,4,1,1,2,4,2,2,2,15,0,4,5,1,2,2,3,3,2,6,3,2,5,3,3,4,4,2,1,7,4,4,4,5,4,4,9,5,7,3,0,5,6,0,4,2,6,2,3,4,3,3,2,2,4,2,0,6,1,2,2,1,3,1,2,8,3,4,3,4,5,0,2,3,2,9,5,9,2,0,1,3,4,1,3,9,6,10,6,3,5,0,2,2,2,1,9,4,4,0,1,2,0,1,2,5,2,7,7,0,13,4,6,4,2,2,6,4,7,3,13,2,4,2,2,0,5,3,3,4,3,0,2,2,0,7,5,4,4,3,6,4,5,2,6,4,4,5,7,0,4,7,1,2,5,2,5,23,3,1,6,4,4,4,5,2,3,3,3,8,0,4,10,4,5,2,9,3,7,2,0,3,10,2,2,4,3,3,2,0,3,3,3,6,4,3,5,2,2,3,1,4,3,6,6,2,2,4,8,3,5,5,1,2,1,5,1,3,1,5,0,4,1,8,3,1,4,2,4,1,5,9,3,6,9,2,0,8,6,1,1,2,4,12,2,1,6,1,7,5,5,2,1,3,0,3,4,4,4,2,11,7,3,4,8,6,3,0,0,10,4,0,4,2,1,4,0,4,4,3,5,3,3,4,0,3,3,1,3,1,5,8,0,4,7,4,1,5,0,5,0,0,0,9,8,0,3,1,5,3,2,2,2,2,1,0,1,9,2,8,3,3,3,6,6,5,6,0,3,4,11,4,2,2,0,2,5,5,2,6,3,1,7,4,5,8,2,3,7,4,1,3,2,6,4,14,3,5,7,5,1,1,4,1,7,6,4,3,4,4,4,8,2,5,4,7,2,3,1,2,4,1,4,7,2,1,8,1,0,2,2,4,2,1,0,2,3,2,5,2,1,2,4,7,2,6,5,5,3,1,3,5,1,6,3,2,4,5,4,0,2,7,1,2,2,3,7,5,5,4,6,3,2,14,4,2,2,4,5,7,1,6,9,8,0,0,3,1,2,0,0,4,6,0,5,8,11,2,3,1,4,3,0,1,3,2,13,4,1,1,3,2,1,2,6,3,1,3,5,4,3,4,8,1,3,1,2,3,3,0,7,1,6,4,1,4,10,2,3,3,4,7,12,13,3,3,3,1,2,5,1,3,2,3,3,1,4,6,6,3,3,7,3,2,3,1,5,1,14,2,7,1,2,3,2,4,2,2,1,3,0,2,2,3,6,10,3,2,1,4,5,4,4,6,6,5,4,2,0,2,1,5,7,3,4,8,8,9,2,5,4,4,0,0,7,2,2,5,3,2,0,5,8,3,3,3,6,4,4,4,4,3,2,2,1,7,5,2,2,1,3,3,0,5,3,2,11,4,6,3,3,6,3,0,2,8,5,3,4,5,1,2,4,0,0,1,4,1,4,7,3,2,9,1,4,1,3,6,3,10,5,2,1,6,5,8,1,1,5,2,3,4,1,1,5,3,4,2,3,3,4,0,2,6,3,4,5,2,0,4,5,1,3,4,6,4,11,3,2,8,3,5,9,3,0,3,3,1,4,1,2,6,3,1,4,8,5,4,1,5,5,17,1,6,1,11,0,10,1,2,0,5,1,1,2,4,6,8,7,2,1,5,2,3,4,0,1,0,2,9,6,1,3,2,3,3,3,5,6,4,1,2,6,2,7,2,3,2,5,3,6,3,1,7,4,2,7,1,2,1,7,3,6,1,2,8,3,3,4,4,4,1,3,0,6,0,6,5,0,11,7,3,4,7,5,5,0,2,3,2,1,6,3,5,2,1,1,2,2,1,7,6,9,4,3,0,7,2,0,5,2,3,10,0,0,1,0,0,6,6,1,4,4,6,1,1,0,4,3,1,3,2,3,5,7,2,7,5,8,4,3,2,0,15,5,0,6,5,7,2,14,3,4,2,6,1,0,5,5,4,4,2,6,5,11,10,9,3,3,11,4,6,1,6,6,3,0,3,4,4,15,1,7,5,6,6,8,6,7,3,4,3,2,0,3,1,6,2,2,3,7,6,5,5,5,12,1,1,2,8,7,1,2,1,2,2,4,10,1,1,3,7,1,9,0,6,3,1,11,1,0,1,1,3,3,2,7,12,1,2,2,0,3,7,6,8,4,4,3,3,4,4,7,6,2,0,2,9,9,0,2,2,3,4,2,2,0,6,4,5,3,5,5,2,0,3,0,3,7,7,7,1,4,2,4,6,2,2,14,4,1,7,12,5,7,24,6,4,5,4,2,6,2,1,8,2,3,3,2,4,4,4,2,1,12,5,7,1,5,8,4,3,4,4,1,9,2,3,1,7,1,2,0,2,9,6,1,2,2,8,4,6,2,5,7,1,2,0,7,0,12,10,2,1,7,4,7,4,1,6,3,3,10,4,3,4,8,8,1,1,2,2,6,5,3,0,4,4,3,2,1,2,5,1,3,1,6,0,2,7,8,3,6,0,1,5,4,6,0,2,4,2,6,7,2,3,7,4,3,2,7,7,3,4,6,3,7,5,6,2,0,6,2,4,5,0,8,7,1,3,2,3,8,13,3,1,4,8,6,2,22,11,2,2,2,5,5,1,4,2,7,7,7,8,4,5,3,5,2,4,4,6,1,5,1,4,7,2,4,2,4,3,6,4,5,3,4,5,1,3,2,7,8,3,5,4,5,5,4,1,2,2,4,6,5,8,4,5,3,8,2,2,8,2,7,2,2,9,1,2,3,7,0,0,4,10,3,8,8,1,2,1,5,6,1,2,2,6,1,0,1,3,3,2,3,0,2,7,0,3,1,7,4,8,4,6,3,6,4,1,4,5,0,3,2,0,3,2,5,6,1,4,1,1,4,3,8,1,9,5,1,4,7,7,5,12,10,3,23,2,1,5,7,5,3,13,5,8,7,6,4,1,4,4,3,0,2,9,8,4,10,8,4,2,3,6,2,5,4,2,6,5,5,0,8,9,3,3,5,4,3,3,3,4,7,2,3,2,6,5,2,5,3,7,4,3,3,8,3,1,13,2,3,3,1,5,5,4,2,7,1,7,8,2,6,4,7,1,3,3,2,2,4,3,4,0,2,1,9,2,4,4,5,7,4,5,6,6,5,2,4,1,2,8,4,1,7,6,2,0,4,3,8,6,5,0,5,2,2,3,1,1,5,5,8,2,1,4,7,1,0,4,2,5,1,3,3,5,1,5,4,3,3,20,10,2,3,4,9,6,21,4,4,4,3,5,6,2,4,3,5,7,3,3,3,4,10,5,4,4,9,7,3,5,4,3,2,4,2,2,8,6,7,1,4,2,4,3,3,7,5,2,5,3,5,4,0,2,2,0,8,4,3,5,5,7,4,0,0,4,1,10,7,1,3,5,3,11,4,0,0,3,6,2,5,3,0,3,11,4,2,8,1,4,3,0,7,5,3,0,6,3,5,3,2,9,3,3,2,1,3,5,4,1,2,3,5,3,4,5,5,4,2,4,2,10,2,4,5,11,0,3,5,1,6,2,3,3,2,8,3,7,2,1,1,5,3,9,14,1,8,2,4,14,10,23,4,11,0,1,0,4,4,6,4,4,2,0,10,5,1,9,4,10,8,6,5,0,3,5,3,5,5,2,3,6,9,4,1,3,4,2,6,1,4,2,4,1,0,4,4,2,1,0,5,3,1,6,4,5,14,4,2,1,6,11,4,7,1,5,0,2,13,0,4,2,2,1,3,3,7,1,3,6,7,4,1,1,0,0,7,3,5,11,8,0,1,2,1,3,4,8,7,0,8,1,1,3,5,3,2,6,5,5,5,0,7,2,7,5,4,4,2,2,5,3,3,5,2,5,0,6,2,1,11,3,4,3,0,4,3,3,4,13,5,4,8,6,3,6,17,2,8,4,6,6,2,5,6,6,4,3,6,3,4,5,3,5,2,5,2,6,3,9,5,6,3,7,3,4,9,5,3,7,8,2,0,4,9,5,4,5,7,5,3,5,5,3,1,1,5,2,6,4,2,17,4,4,9,4,2,3,3,4,4,4,1,7,0,5,2,0,7,3,2,7,5,7,2,1,3,1,3,4,2,2,1,3,6,0,5,3,1,2,3,3,3,4,1,0,2,9,3,7,0,5,6,8,9,6,0,5,3,5,3,6,0,2,2,1,1,2,4,4,7,8,0,2,5,4,1,3,4,0,4,6,3,2,14,7,6,3,2,7,7,15,6,3,2,3,6,3,8,3,8,1,1,2,5,3,6,4,0,1,10,3,5,4,5,3,5,2,5,8,5,11,7,3,2,2,1,3,7,6,5,3,4,0,6,2,2,5,5,2,7,2,1,11,4,2,13,7,4,2,9,4,1,1,5,4,3,8,9,7,2,2,4,4,2,5,1,5,3,1,2,1,5,6,6,5,1,3,6,7,8,2,0,3,4,1,4,4,5,0,7,4,2,1,7,1,2,2,6,8,1,5,1,3,2,1,0,9,3,4,2,1,5,7,3,5,4,2,5,5,3,5,5,5,3,4,4,4,2,17,3,6,4,2,8,8,23,1,12,10,4,4,3,4,5,6,3,4,6,5,5,6,6,5,2,4,6,2,1,2,2,5,4,3,6,16,7,2,1,4,4,4,0,1,2,7,4,5,4,3,2,6,3,1,0,1,1,2,2,4,0,15,4,4,0,1,0,5,4,4,1,4,4,7,5,1,4,9,4,5,8,4,1,0,3,1,3,4,3,4,2,5,0,5,3,3,4,4,0,4,6,2,5,6,4,5,0,4,8,5,6,3,2,9,6,5,2,4,5,7,1,0,4,5,1,4,4,3,5,4,6,2,8,1,4,5,0,6,6,3,4,4,5,2,17,7,2,2,5,7,3,22,2,16,2,7,6,5,12,4,10,4,5,4,7,3,4,8,2,4,2,3,0,2,8,4,5,2,4,1,7,8,1,3,3,4,1,3,4,7,4,7,4,4,3,1,4,6,3,2,2,5,2,7,3,6,5,5,3,9,9,6,1,4,2,1,4,5,5,2,10,5,6,3,2,5,11,3,7,1,5,5,4,4,2,4,2,7,2,1,2,3,1,4,7,3,3,1,2,3,7,2,2,2,2,1,2,2,5,2,5,7,2,0,4,0,0,1,4,2,3,3,2,5,4,8,4,1,6,2,5,4,5,6,2,1,5,2,6,6,11,2,4,2,7,4,23,1,5,2,4,7,5,5,5,4,1,1,3,6,6,6,2,2,1,7,4,4,0,7,5,4,2,5,2,6,9,2,3,9,12,5,1,2,12,4,3,3,2,6,2,3,7,2,3,1,3,0,7,1,7,9,2,4,1,4,4,5,2,2,6,4,6,9,0,1,3,3,1,3,5,2,2,4,8,3,5,6,4,5,4,7,4,3,3,7,3,8,4,5,1,4,3,5,9,6,5,4,2,5,3,2,0,8,4,2,1,8,3,3,2,2,3,0,0,5,2,3,7,6,4,1,12,2,3,4,1,4,3,4,1,8,4,0,14,6,2,11,2,6,3,23,8,7,3,4,1,10,3,1,9,6,5,2,8,6,3,7,5,2,7,6,3,7,1,11,6,2,4,3,8,4,1,2,4,4,3,4,3,8,6,8,1,0,6,5,6,4,2,6,3,6,2,2,5,7,13,2,6,3,4,4,1,0,4,1,0,6,13,2,3,2,5,2,0,1,6,1,5,4,4,3,2,1,4,0,3,8,2,5,3,4,0,5,1,3,3,3,0,4,2,8,9,3,7,5,1,1,7,6,2,8,6,7,4,4,4,0,1,2,5,0,6,2,1,1,1,4,1,1,11,4,2,4,3,4,4,2,1,21,7,1,4,7,3,6,31,1,10,3,4,7,3,4,7,5,1,6,7,5,7,5,5,2,3,4,3,3,3,4,7,10,2,3,5,4,10,2,1,6,7,0,2,0,6,6,11,6,6,0,2,4,1,6,6,5,4,4,5,5,2,13,2,6,1,4,0,4,5,0,3,1,5,9,3,1,4,3,5,2,2,12,2,8,8,6,3,4,3,6,2,4,11,5,3,3,3,3,6,1,10,2,1,3,4,2,0,4,1,4,4,6,2,5,1,2,0,2,1,0,4,2,3,0,4,6,4,2,0,0,5,1,2,6,6,3,2,4,2,1,2,4,2,6,11,1,1,4,4,4,4,17,5,5,3,3,6,2,2,9,12,3,4,8,9,5,6,5,4,3,8,7,2,1,3,6,4,5,3,4,6,8,0,3,2,5,1,0,3,3,3,4,4,7,4,4,2,10,3,1,6,7,11,5,3,5,15,2,2,4,5,2,3,3,4,4,2,4,11,0,5,2,4,0,4,6,1,7,5,6,2,4,4,4,3,6,2,6,4,1,4,2,5,1,3,3,4,3,6,5,4,4,1,0,4,5,4,3,1,4,2,5,5,6,3,7,1,1,4,5,2,1,1,5,3,4,1,1,1,3,10,8,12,5,0,4,1,3,3,10,2,5,3,4,8,3,14,4,8,0,2,0,5,6,8,0,8,5,4,4,2,4,6,0,7,8,3,2,2,4,2,0,1,6,7,9,8,4,3,4,6,1,1,1,7,5,2,3,6,5,0,9,6,0,10,5,0,1,5,6,4,14,2,3,2,11,1,6,1,3,2,1,4,7,1,3,2,5,3,5,6,5,5,1,3,5,5,3,3,5,2,4,2,9,5,2,2,5,6,3,6,10,4,2,0,1,3,9,6,7,4,3,2,3,7,2,3,4,6,1,2,3,3,2,3,7,8,1,7,4,5,3,8,1,3,7,3,2,9,1,6,6,1,6,14,3,3,4,4,6,3,9,1,4,1,4,1,8,5,4,0,2,1,5,5,4,2,5,3,2,5,9,6,5,1,2,6,8,5,2,2,4,2,5,5,4,3,1,5,7,1,7,1,4,6,4,6,7,1,1,4,3,1,4,0,5,15,3,3,3,11,1,4,2,3,2,3,2,12,10,2,8,5,6,5,6,2,3,4,7,6,0,3,2,7,4,5,3,1,7,4,4,3,5,1,2,9,1,2,3,5,7,4,1,2,6,0,5,9,6,5,6,6,6,1,9,4,7,1,8,4,3,5,4,1,7,1,1,2,6,5,4,5,5,2,0,4,4,1,14,2,0,4,3,2,5,12,2,9,2,3,1,4,3,9,6,7,7,4,9,6,1,9,2,2,6,7,7,6,4,3,3,5,2,1,10,11,1,4,6,3,2,0,7,7,4,5,3,4,4,0,1,6,0,4,3,3,5,3,3,1,24,3,2,3,6,4,8,6,1,1,3,9,9,1,7,3,3,4,5,2,3,0,4,0,7,1,1,4,6,0,3,3,11,0,2,4,5,1,8,7,4,3,3,4,5,3,8,3,7,3,3,7,3,10,5,3,8,2,4,0,2,1,2,2,4,0,6,3,3,6,0,2,5,1,7,4,7,4,2,2,7,1,6,17,3,1,4,2,2,3,17,4,8,2,6,4,11,3,5,14,2,5,2,6,1,5,5,6,1,8,6,3,1,9,4,4,4,3,4,3,4,3,0,6,2,0,6,5,4,5,2,3,5,6,3,8,2,3,4,2,6,2,8,3,2,10,5,1,5,2,4,0,3,2,5,2,4,11,4,3,4,3,8,1,1,4,3,5,2,1,2,3,7,3,3,3,3,5,2,1,4,0,5,4,5,3,7,2,7,7,10,5,2,3,5,4,5,5,2,0,4,6,5,3,8,2,1,7,4,4,2,5,4,3,5,5,4,3,3,2,4,3,3,4,6,5,3,4,16,3,6,2,1,12,4,15,4,4,3,2,4,5,2,0,2,6,8,6,6,1,5,2,0,6,5,2,3,8,3,5,2,7,5,1,3,9,3,3,2,5,4,5,1,4,6,3,4,0,1,2,2,6,1,5,6,5,5,5,1,6,19,4,0,1,8,4,4,2,3,6,7,1,8,6,4,7,5,6,1,7,8,5,7,1,4,3,3,3,4,1,3,7,3,1,3,4,4,1,3,5,3,4,3,3,1,8,0,2,3,4,5,2,4,5,3,3,4,4,6,1,2,0,2,4,10,3,1,6,8,11,0,7,3,6,7,0,2,7,6,6,1,3,6,15,7,6,9,2,7,6,21,3,12,4,3,2,5,6,3,8,4,1,3,5,3,4,3,3,7,2,6,4,3,5,4,3,2,3,1,4,4,3,4,7,9,2,1,1,1,8,3,4,1,0,1,4,3,4,1,3,1,2,4,3,7,11,1,8,0,5,6,7,1,3,3,4,4,3,7,3,1,4,2,7,4,7,2,3,4,4,7,2,1,2,4,1,4,5,2,9,1,7,1,2,2,3,3,8,2,5,3,6,2,3,6,5,8,4,9,0,4,6,5,4,4,3,5,3,4,4,4,3,2,4,2,5,1,9,4,4,4,6,3,3,3,4,6,3,14,2,2,4,7,8,6,14,3,6,2,4,8,7,3,5,5,7,2,7,2,4,3,8,8,1,5,3,2,5,4,5,1,2,3,4,3,11,6,3,6,4,0,2,5,5,6,4,4,3,1,4,1,1,4,7,7,2,2,7,4,3,7,4,3,3,5,2,9,6,4,2,4,2,10,1,6,6,9,3,2,7,7,3,7,4,5,10,6,5,2,6,2,7,4,3,3,3,3,1,1,1,0,3,7,2,2,1,5,1,5,2,4,4,7,0,6,4,8,1,5,5,3,4,1,5,6,1,2,4,6,3,0,1,6,4,8,1,3,2,2,3,2,5,12,13,8,2,3,4,3,2,13,14,10,4,3,4,8,5,2,6,1,6,3,4,4,0,5,3,1,4,7,1,1,4,2,6,4,7,3,4,5,4,6,2,2,2,1,5,5,8,4,3,4,4,1,3,14,4,3,4,3,7,2,3,7,13,1,1,1,7,5,3,3,4,5,0,5,10,5,2,2,2,8,2,11,8,1,1,8,0,5,5,3,7,2,4,4,4,2,5,2,1,1,7,5,3,0,4,3,4,7,1,4,7,1,6,2,3,4,2,2,9,3,5,2,1,2,2,1,6,1,4,2,6,3,3,1,3,4,8,7,4,2,3,2,5,7,3,13,5,1,1,4,1,2,20,5,2,9,1,4,5,5,6,5,5,2,5,7,5,7,1,5,4,12,2,8,6,3,6,2,0,6,2,2,10,4,1,5,4,3,3,1,10,7,8,3,3,4,3,1,6,6,7,5,3,7,7,3,2,16,1,0,2,3,3,2,9,1,0,4,5,13,3,1,9,3,3,2,1,8,5,11,5,4,2,4,2,6,0,1,4,8,5,2,4,2,3,5,4,6,4,5,3,4,1,2,4,6,4,2,2,5,3,2,8,2,4,0,1,1,0,2,5,4,2,3,8,0,0,4,3,2,10,3,4,5,3,3,2,7,3,6,20,5,1,6,8,5,6,16,3,1,4,1,4,10,2,2,4,4,6,7,2,3,4,5,2,0,5,2,5,9,5,5,6,0,3,1,11,9,6,3,4,6,0,2,0,11,1,6,5,3,4,6,3,8,3,7,0,4,6,4,2,1,10,4,2,2,3,2,6,4,1,1,4,3,8,3,2,7,6,2,4,4,7,7,5,7,4,0,5,7,3,1,4,4,2,6,1,2,3,4,4,2,1,2,5,2,5,0,4,4,7,5,3,1,5,3,2,2,5,4,3,8,6,6,1,2,10,0,0,3,5,2,2,2,2,5,7,5,4,7,5,2,7,3,5,13,2,2,5,2,12,3,14,3,16,5,3,8,6,8,4,3,6,3,2,12,5,0,2,2,5,7,3,6,3,2,3,5,1,6,2,11,2,8,7,4,7,1,5,1,8,10,3,3,9,0,5,5,1,2,0,0,10,0,5,2,4,11,4,0,0,6,2,3,5,2,9,5,3,4,3,2,7,4,3,2,11,3,2,5,2,5,0,2,1,4,3,2,2,12,1,6,5,6,1,1,0,5,2,5,2,3,0,1,3,2,5,1,4,8,2,5,8,6,5,7,2,0,4,2,6,6,1,5,0,0,1,3,3,5,5,6,2,1,1,8,3,15,2,5,14,5,2,6,3,5,4,24,3,3,7,5,7,2,4,3,6,2,4,1,6,2,3,4,2,2,5,7,2,2,5,1,4,8,2,0,10,10,0,1,1,0,3,3,1,11,9,0,6,5,4,6,1,8,9,1,10,0,3,4,0,6,22,3,1,3,7,4,7,7,4,3,0,4,12,7,4,8,8,2,1,2,3,8,5,4,8,4,7,0,3,1,4,6,6,4,0,4,5,5,3,6,3,3,6,1,1,2,8,2,0,1,2,4,3,3,6,1,7,1,4,4,5,3,5,1,9,5,2,1,0,3,1,2,4,2,1,3,7,0,3,1,8,1,1,11,2,3,6,7,7,8,28,3,6,4,2,4,2,2,3,3,3,1,2,6,5,7,2,2,12,2,6,5,4,7,5,5,0,5,0,8,11,4,4,3,8,5,3,1,5,7,4,6,4,0,8,6,6,0,3,1,2,3,13,1,4,9,9,2,5,4,5,4,4,3,4,5,4,6,10,3,5,3,3,3,1,4,3,4,2,0,5,7,1,2,0,6,1,4,3,2,1,1,6,0,1,2,0,5,1,5,4,7,2,2,2,2,5,6,5,3,2,7,4,1,3,7,4,3,1,9,5,2,5,1,4,2,8,3,3,4,2,6,9,1,3,4,6,1,17,4,3,5,3,5,2,20,3,11,4,7,3,4,10,4,3,4,5,1,6,6,3,3,3,4,3,6,9,2,5,6,4,4,8,2,1,6,4,2,4,6,5,0,4,4,4,1,4,2,1,4,3,7,6,3,3,8,5,7,1,5,12,0,3,1,13,2,1,3,3,3,2,4,11,0,1,5,4,4,3,3,6,6,4,1,3,0,2,0,4,6,4,9,4,4,3,4,5,1,5,1,2,1,2,6,6,5,6,2,3,1,8,6,6,9,7,2,8,3,3,3,0,1,3,1,10,4,5,6,8,3,5,0,3,2,5,2,4,3,2,0,3,4,4,16,4,3,7,4,5,3,17,1,5,6,4,7,2,6,3,7,2,6,4,5,6,2,5,4,4,6,1,6,2,3,1,0,3,4,8,2,12,0,3,6,6,4,3,5,4,6,4,6,3,2,4,5,7,4,9,4,5,3,8,1,3,7,2,3,0,6,3,4,1,3,1,5,2,11,2,4,6,4,3,4,4,2,6,7,2,4,1,5,0,7,1,1,5,4,3,2,4,4,0,3,4,4,4,3,6,2,1,5,6,4,6,7,5,2,4,2,4,4,6,3,0,4,0,3,3,2,7,3,6,4,7,1,0,5,5,6,5,3,4,0,11,8,6,0,11,6,9,4,3,2,5,17,8,6,5,4,4,1,2,10,5,5,3,4,8,1,4,8,6,3,7,0,9,4,1,4,3,6,5,1,5,6,1,3,3,5,4,5,7,8,1,1,1,5,5,3,3,8,4,5,8,3,6,4,3,4,14,6,4,1,4,3,1,4,6,1,4,0,8,2,1,2,7,5,3,3,2,4,5,4,4,2,4,1,4,6,1,5,4,7,5,7,1,2,1,3,7,2,5,5,1,2,3,4,6,3,0,5,8,2,4,6,6,1,4,2,0,8,1,4,6,0,4,4,2,2,3,4,5,6,6,1,10,4,2,3,7,2,3,15,4,3,5,2,10,3,13,7,4,7,5,5,7,7,4,5,8,2,4,4,1,8,4,5,2,3,8,4,7,5,4,6,2,5,10,1,5,3,6,0,2,8,2,2,11,3,3,3,6,1,4,6,3,6,3,0,6,4,5,4,2,12,3,7,0,1,4,3,2,1,2,5,6,12,1,1,2,7,3,4,5,0,2,9,4,2,5,1,3,6,3,4,1,7,5,2,0,4,7,9,2,6,2,2,3,5,1,4,0,6,3,1,3,0,0,3,2,6,3,5,4,7,3,2,6,9,1,3,6,5,1,4,5,6,1,4,1,1,2,7,7,4,5,3,12,5,5,6,5,14,2,20,4,2,6,0,4,3,4,4,6,4,7,5,10,5,8,6,3,2,12,3,3,2,3,4,0,5,4,4,6,8,6,6,8,1,1,2,1,7,2,1,4,0,3,4,5,1,1,0,2,4,15,7,4,3,12,4,1,6,2,6,2,6,4,6,2,3,11,2,6,1,5,7,2,2,5,1,3,5,2,3,6,0,5,1,6,4,5,6,7,3,0,4,3,3,2,5,6,1,3,5,6,2,6,2,5,3,4,5,5,4,3,4,2,2,2,0,0,3,4,3,5,4,3,5,3,7,6,5,2,2,3,0,4,3,4,4,1,10,3,1,4,1,5,3,19,8,4,4,7,2,3,4,4,8,8,4,3,6,11,6,2,4,7,4,6,2,3,4,1,6,2,2,1,10,6,3,3,4,8,1,2,4,7,8,3,4,2,0,8,0,4,1,4,1,2,2,8,5,2,13,0,2,2,3,1,6,6,5,1,2,5,15,1,2,1,4,8,5,10,5,0,3,3,4,4,4,2,5,5,1,4,7,6,5,4,2,7,7,8,5,5,3,2,2,3,2,2,6,0,1,0,8,5,4,2,7,3,3,2,2,1,2,1,10,4,0,4,3,4,2,10,2,4,2,4,7,9,4,1,9,3,3,9,2,3,4,5,7,7,28,6,6,3,3,5,7,2,1,5,1,8,5,7,1,3,2,7,1,3,13,0,1,6,1,10,2,10,11,5,4,4,5,5,8,3,1,4,3,5,6,5,0,3,1,3,8,0,5,3,4,3,6,1,3,11,2,3,1,4,4,2,2,3,2,1,2,9,2,2,7,4,2,0,2,5,1,0,3,10,5,0,1,1,3,5,2,2,5,5,6,1,2,3,5,7,3,5,5,1,3,3,6,6,2,6,4,7,9,1,3,2,7,3,3,1,1,0,11,10,2,1,6,7,3,1,6,5,5,5,3,2,6,5,7,5,2,7,17,2,0,2,4,3,2,21,4,4,3,0,8,6,4,4,10,7,7,7,9,3,3,1,3,2,3,7,5,4,4,4,7,0,1,2,8,7,2,7,4,5,2,4,2,3,9,3,3,5,14,3,4,4,6,4,3,9,3,8,1,2,10,2,2,4,4,5,3,3,6,3,5,2,13,1,4,9,1,3,2,1,5,11,2,5,1,7,1,5,5,2,0,4,1,5,4,6,11,1,2,1,5,3,5,6,0,2,5,5,5,2,1,1,5,6,3,1,0,2,3,2,0,7,7,2,5,1,6,4,2,5,1,5,0,3,5,4,0,5,1,4,4,6,2,12,2,1,5,12,6,0,23,5,8,3,1,1,7,2,6,6,1,4,1,5,8,2,9,3,4,2,4,3,1,3,7,6,1,8,0,2,8,4,5,7,7,5,0,4,8,7,1,6,2,4,0,3,9,2,2,6,5,2,4,0,1,16,8,0,0,5,2,6,3,2,4,2,0,10,5,5,11,5,8,4,7,5,1,3,5,2,7,4,4,1,1,0,4,9,6,6,3,5,2,1,4,5,5,2,0,12,2,5,5,6,0,4,0,3,4,0,4,6,3,1,4,2,4,7,3,2,3,5,2,0,5,6,3,4,5,5,4,4,5,5,1,6,0,1,9,1,1,5,6,7,4,22,2,13,4,1,5,3,5,4,6,8,10,5,4,5,6,9,5,5,4,3,4,2,5,1,5,6,8,7,3,3,2,4,4,3,3,4,7,9,1,5,4,3,1,3,10,3,1,1,1,1,3,5,0,5,10,3,9,5,3,6,6,3,1,2,4,3,5,7,0,6,6,8,2,8,6,1,5,3,3,7,2,4,7,3,4,2,2,2,6,5,5,0,7,0,5,4,1,4,1,4,5,4,6,2,10,3,4,4,7,1,6,3,5,2,2,0,3,2,5,1,0,6,5,2,1,2,4,5,2,0,5,0,3,6,5,5,7,13,5,3,1,0,11,1,19,2,8,3,4,7,2,3,5,4,0,1,6,11,3,5,1,6,3,3,1,2,1,5,5,4,4,5,1,3,7,2,6,3,3,4,1,3,7,6,6,6,5,6,5,4,3,0,5,4,5,1,6,3,2,14,0,4,1,11,0,4,5,2,7,5,3,15,0,4,3,4,3,3,3,7,1,4,3,5,2,3,3,3,4,7,3,5,2,1,4,4,3,5,1,5,4,10,4,9,0,0,2,4,5,0,2,7,5,1,2,6,5,0,6,4,6,8,8,9,3,3,5,4,5,1,1,5,3,3,5,8,2,4,2,2,6,3,12,4,1,3,2,3,6,12,1,7,4,0,5,5,6,4,4,5,4,9,4,5,3,4,7,1,1,6,6,5,5,3,8,3,5,3,5,5,5,5,2,2,3,6,3,3,3,9,4,2,4,6,4,3,3,5,4,0,1,9,1,4,9,2,3,0,11,1,0,8,3,3,4,3,4,4,3,4,6,4,4,4,4,1,4,5,6,3,1,1,4,5,7,6,4,3,0,4,3,1,3,0,2,3,3,6,7,2,5,6,5,2,5,6,5,8,3,5,7,7,3,2,5,1,9,4,8,3,5,1,3,2,4,7,3,2,4,6,5,11,5,4,2,5,2,17,6,2,12,4,8,7,25,2,0,5,8,3,6,6,8,5,3,6,2,6,7,2,1,2,6,6,1,4,6,3,2,1,1,8,2,4,4,5,7,1,6,4,3,3,3,3,2,3,3,4,10,2,3,0,0,8,6,0,5,4,3,14,0,6,1,6,6,7,4,3,2,2,3,7,5,6,4,3,1,3,5,2,2,5,3,10,1,3,3,6,6,3,5,8,3,8,2,3,2,2,6,10,3,7,10,2,0,2,1,4,1,4,6,6,3,2,3,3,5,1,0,1,2,9,4,3,4,3,4,1,6,4,3,4,4,3,5,1,3,0,1,2,4,1,17,7,2,1,4,5,8,30,0,6,2,1,2,4,3,8,8,1,4,13,5,4,6,1,3,4,3,0,10,0,6,5,2,4,4,2,3,5,3,5,0,6,1,5,3,4,10,5,2,4,1,6,5,3,3,5,9,4,4,5,0,2,11,3,2,3,7,0,2,3,2,4,2,1,12,5,2,1,5,5,5,1,4,1,1,4,3,0,4,7,10,5,4,2,6,2,7,2,6,3,5,3,6,5,2,1,5,1,2,1,3,0,5,6,5,7,3,4,3,2,1,2,1,1,1,2,7,6,7,2,10,5,0,4,4,4,4,8,5,6,7,4,5,5,0,14,8,10,3,5,7,2,16,3,7,1,2,3,2,5,2,6,6,12,4,7,4,6,2,6,1,4,1,6,5,2,3,3,0,7,5,7,8,0,3,4,6,7,3,6,4,8,0,3,8,7,3,3,3,5,1,3,1,2,6,1,4,8,10,1,3,6,5,6,2,4,1,2,1,14,3,6,7,5,8,3,4,1,2,2,0,5,3,6,7,1,3,3,1,4,5,0,4,2,3,5,8,1,4,4,1,3,3,5,2,2,0,4,4,9,2,6,1,3,2,3,6,3,3,6,3,5,2,4,4,7,3,1,1,7,2,5,3,5,5,6,5,5,6,4,11,10,3,9,5,8,4,22,4,6,3,8,4,2,5,3,6,1,8,6,5,3,6,2,3,1,10,5,1,2,2,5,6,2,6,5,2,6,6,4,2,3,0,4,4,10,3,0,7,2,0,3,1,1,1,1,6,4,5,5,2,3,11,3,1,5,5,0,3,1,3,4,2,4,12,3,4,2,10,4,7,0,2,0,3,4,4,5,1,4,5,8,9,2,6,4,4,5,2,3,3,5,8,6,5,5,7,2,2,1,7,7,6,4,1,6,1,4,5,6,1,3,2,2,5,3,10,2,5,3,1,3,1,3,3,7,2,2,4,2,7,0,7,1,2,10,2,7,11,6,2,3,21,3,8,5,6,4,4,4,7,4,0,6,4,3,0,4,5,4,3,3,6,1,2,2,3,4,6,6,2,6,2,3,6,4,4,0,3,4,5,6,5,3,3,2,2,8,4,2,3,4,6,5,8,2,7,12,5,1,0,4,1,3,1,2,1,1,1,11,1,2,1,3,3,3,2,7,1,6,6,11,1,9,5,0,3,4,4,1,4,2,3,3,2,6,4,8,6,4,5,8,5,3,2,8,3,5,2,8,2,2,3,6,5,3,2,3,1,6,5,2,1,8,5,2,4,1,5,9,4,5,0,10,5,4,5,2,9,3,12,5,3,8,4,12,4,19,0,10,2,4,4,14,9,2,3,4,2,4,6,5,3,3,2,3,5,5,4,2,9,6,1,4,3,5,6,6,3,1,4,2,3,4,5,3,8,1,3,0,6,0,7,11,0,5,4,3,5,3,0,6,20,5,4,0,2,0,4,4,3,2,1,7,8,3,3,4,4,6,3,4,4,3,4,3,6,5,2,2,2,3,2,2,8,5,6,5,2,2,3,3,0,1,3,4,3,5,9,0,5,5,0,0,8,8,2,4,1,2,2,8,0,2,3,8,6,0,3,8,3,3,1,7,2,3,5,7,2,1,5,3,7,5,6,9,3,1,10,2,4,1,14,4,8,3,5,12,4,8,1,9,4,0,3,8,5,2,3,5,6,3,3,5,2,6,5,3,1,4,4,4,4,1,1,1,8,0,5,5,7,9,1,8,2,3,6,1,7,0,4,4,2,6,7,5,3,11,1,4,3,3,3,4,5,3,7,2,6,10,4,0,4,5,6,1,3,2,9,4,3,7,3,4,3,2,1,5,3,4,3,8,3,0,1,4,5,1,5,6,2,5,5,8,2,8,0,5,1,6,7,3,4,8,3,9,3,0,2,4,3,1,5,2,0,5,7,1,3,5,5,4,3,8,5,3,4,3,3,7,9,6,4,1,3,7,13,16,0,13,3,2,5,2,3,3,5,4,6,3,8,0,5,2,1,2,4,3,9,3,1,3,1,0,5,4,5,4,2,4,7,8,4,6,1,5,4,3,11,3,5,5,7,4,1,3,1,2,5,9,2,6,9,0,0,2,5,2,1,6,2,1,2,10,9,5,1,8,7,4,5,3,3,4,6,4,4,4,6,4,5,5,3,2,3,5,2,0,8,3,1,2,0,3,6,4,11,8,1,1,2,0,2,5,4,9,0,7,2,5,6,1,1,2,2,7,8,2,1,8,3,4,1,6,6,3,8,3,4,6,4,1,9,1,5,18,7,3,2,7,7,2,16,5,2,2,3,4,7,4,7,6,4,11,2,7,3,8,6,1,5,5,10,5,11,6,4,2,2,4,6,4,6,2,0,5,7,0,5,5,6,7,2,5,2,3,3,2,3,5,2,3,5,1,9,5,6,11,4,2,0,2,0,4,2,7,4,5,0,10,1,8,3,3,1,2,3,5,0,1,6,3,2,1,5,5,6,3,6,6,2,2,0,2,4,7,5,4,5,4,2,3,4,4,6,3,4,3,4,4,4,0,6,9,4,4,2,1,2,3,3,3,0,1,2,5,4,6,5,3,2,6,4,4,4,3,5,3,3,1,15,7,1,6,7,5,5,20,8,4,5,3,2,1,7,5,3,9,3,4,8,5,0,5,3,1,5,5,1,5,6,5,8,7,2,1,3,5,4,4,3,10,8,4,5,6,4,9,3,1,2,2,1,9,0,9,4,3,1,5,2,3,16,6,6,0,3,2,3,11,3,7,2,2,11,2,2,6,4,5,2,4,4,2,4,1,11,9,3,6,3,4,5,2,8,2,2,7,3,5,1,2,4,1,0,1,6,10,9,3,1,4,5,4,5,0,1,4,4,1,0,3,0,1,3,0,4,6,2,6,3,2,3,2,5,2,3,3,4,6,1,2,2,1,7,13,7,3,6,6,1,5,22,4,8,6,1,4,3,2,7,5,5,4,2,6,3,4,5,4,1,7,5,3,3,3,5,1,4,8,7,6,3,1,3,1,10,0,4,1,8,4,3,2,4,4,4,8,4,6,1,2,5,5,6,2,7,10,6,1,9,5,3,4,9,4,5,3,1,7,5,2,4,3,4,5,1,4,2,6,6,7,4,9,1,6,4,2,4,9,2,0,1,3,1,4,4,3,5,6,2,3,1,5,2,2,2,1,4,4,7,2,2,3,7,3,0,4,5,2,1,4,5,5,1,6,3,4,8,2,3,4,0,0,6,3,3,7,2
[truncated: 296,692 more chars]
