# Supplementary material for: Barcoded bulk QTL mapping reveals highly polygenic and epistatic architecture of complex traits in yeast
Source: eLife. 2022 Feb 11;11:e73983. doi: 10.7554/eLife.73983 (PMC8979589; doi:10.7554/eLife.73983)
Supplement: Figure 5—source data 1. [file elife-73983-fig5-data1.txt]

Environment	Strain	Geno	Single_mut	Outlier	Fitness_obs	Fitness_pred_additive	Fitness_pred_epistatic	Fitness_pred_single_measurements
23c	BUL2	BUL2	TRUE	FALSE	0.00124565012518004	0	0	NA
23c	HAP1	HAP1	TRUE	FALSE	0.0130050518900335	0.0186431223139645	0.00595747736070175	NA
23c	IRA2	IRA2	TRUE	FALSE	-0.00648029428432432	-0.00787528266862702	-0.0147313814856628	NA
23c	MKT1	MKT1	TRUE	FALSE	-0.00431840261460295	0.0339204665889077	0.0102405428070337	NA
23c	PHO84	PHO84	TRUE	FALSE	0.00217289604560973	0.0175704804406523	-0.00124308202198104	NA
23c	VPS70	VPS70	TRUE	FALSE	-0.00393606450171344	0	0	NA
30c	BUL2	BUL2	TRUE	FALSE	-0.000279475590889344	0.00420265205310337	-0.00259725827549635	NA
30c	HAP1	HAP1	TRUE	FALSE	0.00925474521850353	0.019239407708648	0.00173078830047607	NA
30c	IRA2	IRA2	TRUE	FALSE	-0.0158489930738482	-0.0108442294263828	-0.0106376964484947	NA
30c	MKT1	MKT1	TRUE	FALSE	-0.00374906901016902	0.0264367583648264	0.0104209612405528	NA
30c	PHO84	PHO84	TRUE	FALSE	-0.00332337865396505	0.00656963401442394	0.00253209175022256	NA
30c	VPS70	VPS70	TRUE	FALSE	-0.00122270785210534	0.0126665485534421	0.00107016404042529	NA
37c	BUL2	BUL2	TRUE	FALSE	0.00187136530749342	0.0205078486178103	-0.0103957851830012	NA
37c	HAP1	HAP1	TRUE	FALSE	0.00752211774232013	0.0135940519942237	0.00970243986119935	NA
37c	IRA2	IRA2	TRUE	FALSE	-0.0196504618345858	-0.00943735735776642	-0.0345255607246876	NA
37c	MKT1	MKT1	TRUE	FALSE	0.0329514607526024	0.0466103098773293	0.0245838318976173	NA
37c	PHO84	PHO84	TRUE	FALSE	0.00310040352092804	0	0	NA
37c	VPS70	VPS70	TRUE	FALSE	0.0114478710608852	0.0233579417980801	0.0229923263224344	NA
cu	BUL2	BUL2	TRUE	FALSE	0.000992665670125509	0	0	NA
cu	HAP1	HAP1	TRUE	FALSE	0.0130032871366986	0.0167962927425241	0.00341938856243077	NA
cu	IRA2	IRA2	TRUE	FALSE	-0.0223083604295425	-0.0196143525252032	-0.0108625778942986	NA
cu	MKT1	MKT1	TRUE	FALSE	0.00010928319647102	0.0184484765534427	0.00428102784164181	NA
cu	PHO84	PHO84	TRUE	FALSE	-0.0016235592950536	0.00593381156496118	0.000673758151798362	NA
cu	VPS70	VPS70	TRUE	FALSE	0.00469437410775454	0.0171502531019151	0.00508612438221383	NA
eth	BUL2	BUL2	TRUE	FALSE	0.0122880082853275	0	0	NA
eth	HAP1	HAP1	TRUE	FALSE	0.0183655358853213	0.0270097811299603	0.0182478297941728	NA
eth	IRA2	IRA2	TRUE	FALSE	-0.0277960619306139	-0.0376732595878478	-0.032476138337583	NA
eth	MKT1	MKT1	TRUE	FALSE	-0.0270518871876327	0.0198539402267123	-0.0116243283394979	NA
eth	PHO84	PHO84	TRUE	FALSE	-0.00547459380871207	0	0	NA
eth	VPS70	VPS70	TRUE	FALSE	-0.000612323858346329	0	0	NA
gu	BUL2	BUL2	TRUE	FALSE	-0.0173582884089881	-0.0557665988015694	-0.0365996472802137	NA
gu	HAP1	HAP1	TRUE	FALSE	0.0112840701611147	-0.0416945600328355	0.0152641638303359	NA
gu	IRA2	IRA2	TRUE	FALSE	-0.0129698858824048	-0.00823449900182613	-0.0140239912521943	NA
gu	MKT1	MKT1	TRUE	FALSE	-0.0585015520283503	0.0576551789357842	0.0510238182108671	NA
gu	PHO84	PHO84	TRUE	FALSE	0.0437688885759165	0.0889539892799975	0.0590872162107536	NA
gu	VPS70	VPS70	TRUE	FALSE	0.00404060073566949	0	0	NA
li	BUL2	BUL2	TRUE	FALSE	-0.00215874403871912	0.00542077098385823	0.0111023409326762	NA
li	HAP1	HAP1	TRUE	FALSE	0.0142782256333049	0.029221778287053	0.0343765808676858	NA
li	IRA2	IRA2	TRUE	FALSE	-0.0156699837465597	-0.0106293141524757	-0.0087685195752975	NA
li	MKT1	MKT1	TRUE	FALSE	-0.00353815937786078	0.0148453088993545	0.0287931159256826	NA
li	PHO84	PHO84	TRUE	FALSE	0.000771158179989189	-0.0122969981582413	-0.00014264812014607	NA
li	VPS70	VPS70	TRUE	FALSE	0.000329823809033701	0	0	NA
mann	BUL2	BUL2	TRUE	FALSE	0.00355180534536111	0	0	NA
mann	HAP1	HAP1	TRUE	FALSE	0.0162069818584344	0.0210573320466576	-0.00468045435281112	NA
mann	IRA2	IRA2	TRUE	FALSE	-0.03260535279687	-0.0253726492782841	-0.0207852975563388	NA
mann	MKT1	MKT1	TRUE	FALSE	-0.0108565399134613	-0.00416933341452024	-0.020998852590805	NA
mann	PHO84	PHO84	TRUE	FALSE	-0.000640294040628684	0.00925626415034381	0.00899813844906877	NA
mann	VPS70	VPS70	TRUE	FALSE	0.00276044429402472	0.0126975980224797	0.0011927421127321	NA
raff	BUL2	BUL2	TRUE	FALSE	-0.000727334175406092	0.00851698885436774	-0.00304288775987053	NA
raff	HAP1	HAP1	TRUE	FALSE	0.0126274668099188	0	0	NA
raff	IRA2	IRA2	TRUE	FALSE	-0.0246319464969106	-0.0159142985071291	-0.00481453293425265	NA
raff	MKT1	MKT1	TRUE	FALSE	0.0101499118278735	0.0505965581940823	0.00640482911877267	NA
raff	PHO84	PHO84	TRUE	FALSE	0.00438556659873883	0.0140936415208128	0.0130927750187257	NA
raff	VPS70	VPS70	TRUE	FALSE	0.00319389741298481	0.0184522100763233	0.00232459530541204	NA
sds	BUL2	BUL2	TRUE	FALSE	0.000698502213891044	0	0	NA
sds	HAP1	HAP1	TRUE	FALSE	0.0135206087052578	0.02078336514888	-0.0102947477677809	NA
sds	IRA2	IRA2	TRUE	FALSE	-0.0209844094053637	-0.0157383880152288	-0.00567660912108091	NA
sds	MKT1	MKT1	TRUE	FALSE	-0.00812813663096177	0.0279894625874474	0.0152375064034263	NA
sds	PHO84	PHO84	TRUE	FALSE	0.00962467679575094	0.0306015314070256	0.0165080684380962	NA
sds	VPS70	VPS70	TRUE	FALSE	0.00580299365886999	0.0216259115162834	0.0107017494767651	NA
suloc	BUL2	BUL2	TRUE	FALSE	0.00365547205602621	0.00358107045029103	0.00527963485217831	NA
suloc	HAP1	HAP1	TRUE	FALSE	0.0105360968996545	0.00991127969986961	0.0303186774016367	NA
suloc	IRA2	IRA2	TRUE	FALSE	-0.0180500648807136	0	0	NA
suloc	MKT1	MKT1	TRUE	FALSE	-0.00550946508661152	0	0	NA
suloc	PHO84	PHO84	TRUE	FALSE	0.0120513745674655	0.0302378117022932	0.0120918108058062	NA
suloc	VPS70	VPS70	TRUE	FALSE	0.00148361050167316	0.0284462493716043	0.0197824052327859	NA
23c	BUL2-IRA2-4	BUL2/IRA2	FALSE	FALSE	-0.0204778770156809	-0.00787528266862702	-0.0147313814856628	-0.00523464415914428
23c	BUL2-MKT1-1	BUL2/MKT1	FALSE	TRUE	-0.0792469725614686	0.0339204665889077	0.0102405428070337	-0.00307275248942291
23c	BUL2-VPS70-2	BUL2/VPS70	FALSE	FALSE	-0.00662905670751889	0	0	-0.0026904143765334
23c	HAP1-BUL2-1	HAP1/BUL2	FALSE	TRUE	-0.0976253620280184	0.0186431223139645	0.00595747736070175	0.0142507020152135
23c	HAP1-IRA2-1	HAP1/IRA2	FALSE	FALSE	-0.00141356928909268	0.0107678396453375	-0.00604999991333006	0.00652475760570918
23c	HAP1-MKT1-1	HAP1/MKT1	FALSE	FALSE	-0.00207528911354922	0.0525635889028722	0.0241029316543127	0.00868664927543055
23c	HAP1-PHO84-1	HAP1/PHO84	FALSE	FALSE	0.0119527316021988	0.0362136027546168	0.0133348867642899	0.0151779479356432
23c	HAP1-VPS70-1	HAP1/VPS70	FALSE	TRUE	-0.0954687473859168	0.0186431223139645	0.00595747736070175	0.00906898738832006
23c	MKT1-PHO84-1	MKT1/PHO84	FALSE	FALSE	-8.2337379889167e-05	0.05149094702956	0.0167601478438571	-0.00214550656899322
23c	MKT1-VPS70-1	MKT1/VPS70	FALSE	TRUE	-0.0901498065576552	0.0339204665889077	0.0102405428070337	-0.00825446711631639
23c	PHO84-BUL2-1	PHO84/BUL2	FALSE	FALSE	0.000567792806933722	0.0175704804406523	-0.00124308202198104	0.00341854617078977
23c	PHO84-IRA2-1	PHO84/IRA2	FALSE	FALSE	-0.00507820034504007	0.00969519777202528	-0.0238859370013092	-0.00430739823871459
23c	PHO84-VPS70-1	PHO84/VPS70	FALSE	FALSE	-0.00503166245898609	0.0175704804406523	-0.00124308202198104	-0.00176316845610371
30c	BUL2-IRA2-4	BUL2/IRA2	FALSE	FALSE	-0.0293942745446393	-0.00664157737327943	-0.013234954723991	-0.0161284686647375
30c	BUL2-MKT1-1	BUL2/MKT1	FALSE	TRUE	-0.0761654302239256	0.0306394104179298	0.0115461207907849	-0.00402854460105836
30c	BUL2-VPS70-2	BUL2/VPS70	FALSE	FALSE	0.000127566974768317	0.0168692006065455	-0.00152709423507106	-0.00150218344299468
30c	HAP1-BUL2-1	HAP1/BUL2	FALSE	TRUE	-0.0877145675267848	0.0234420597617514	0.00207195628383531	0.00897526962761419
30c	HAP1-IRA2-1	HAP1/IRA2	FALSE	FALSE	-0.00663151735140101	0.0083951782822652	-0.00890690814801863	-0.00659424785534467
30c	HAP1-MKT1-1	HAP1/MKT1	FALSE	FALSE	-0.00224894885290362	0.0456761660734744	0.0121517495410289	0.00550567620833451
30c	HAP1-PHO84-1	HAP1/PHO84	FALSE	FALSE	0.00468342199729284	0.0258090417230719	0.0067152582503316	0.00593136656453848
30c	HAP1-VPS70-1	HAP1/VPS70	FALSE	TRUE	-0.0870728382951806	0.0319059562620901	0.0059814713460172	0.00803203736639819
30c	MKT1-PHO84-1	MKT1/PHO84	FALSE	FALSE	-0.00610929279830134	0.0330063923792503	0.0129530529907754	-0.00707244766413407
30c	MKT1-VPS70-1	MKT1/VPS70	FALSE	TRUE	-0.0816886087514711	0.0391033069182685	0.0144715372908553	-0.00497177686227436
30c	PHO84-BUL2-1	PHO84/BUL2	FALSE	FALSE	-0.00773913172740231	0.0107722860675273	-6.51665252737899e-05	-0.00360285424485439
30c	PHO84-IRA2-1	PHO84/IRA2	FALSE	FALSE	-0.0196782908323405	-0.00427459541195886	-0.0122358702911972	-0.0191723717278133
30c	PHO84-VPS70-1	PHO84/VPS70	FALSE	FALSE	-0.00836936713417228	0.019236182567866	0.00360225579064785	-0.00454608650607039
37c	BUL2-IRA2-4	BUL2/IRA2	FALSE	FALSE	-0.0238460813862912	0.0110704912600439	-0.0449213459076888	-0.0177790965270924
37c	BUL2-MKT1-1	BUL2/MKT1	FALSE	TRUE	-0.0909286608337287	0.0671181584951396	0.037014376788	0.0348228260600958
37c	BUL2-VPS70-2	BUL2/VPS70	FALSE	FALSE	0.0136983730296237	0.0438657904158904	0.0185554727058744	0.0133192363683786
37c	HAP1-BUL2-1	HAP1/BUL2	FALSE	TRUE	-0.0969766177945939	0.034101900612034	0.00784154504101279	0.00939348304981355
37c	HAP1-IRA2-1	HAP1/IRA2	FALSE	FALSE	-0.00362879887530552	0.00415669463645728	-0.0166893833194262	-0.0121283440922657
37c	HAP1-MKT1-1	HAP1/MKT1	FALSE	FALSE	0.0388724613397235	0.060204361871553	0.0342862717588166	0.0404735784949225
37c	HAP1-PHO84-1	HAP1/PHO84	FALSE	FALSE	0.0094860813176561	0.0135940519942237	0.00970243986119935	0.0106225212632482
37c	HAP1-VPS70-1	HAP1/VPS70	FALSE	TRUE	-0.0833266143363006	0.0369519937923038	0.0326947661836337	0.0189699888032053
37c	MKT1-PHO84-1	MKT1/PHO84	FALSE	FALSE	0.0299118308399858	0.0466103098773293	0.0245838318976173	0.0360518642735304
37c	MKT1-VPS70-1	MKT1/VPS70	FALSE	TRUE	-0.0679157898470515	0.0699682516754094	0.0475761582200517	0.0443993318134876
37c	PHO84-BUL2-1	PHO84/BUL2	FALSE	FALSE	0.00467501936475505	0.0205078486178103	-0.0103957851830012	0.00497176882842146
37c	PHO84-IRA2-1	PHO84/IRA2	FALSE	FALSE	-0.0155883620698903	-0.00943735735776642	-0.0345255607246876	-0.0165500583136578
37c	PHO84-VPS70-1	PHO84/VPS70	FALSE	FALSE	0.0110646260113754	0.0233579417980801	0.0229923263224344	0.0145482745818132
cu	BUL2-IRA2-4	BUL2/IRA2	FALSE	FALSE	-0.0270783211627333	-0.0196143525252032	-0.0108625778942986	-0.021315694759417
cu	BUL2-MKT1-1	BUL2/MKT1	FALSE	TRUE	-0.0744608375161019	0.0184484765534427	0.00428102784164181	0.00110194886659653
cu	BUL2-VPS70-2	BUL2/VPS70	FALSE	FALSE	0.00235385243924056	0.0171502531019151	0.00508612438221383	0.00568703977788005
cu	HAP1-BUL2-1	HAP1/BUL2	FALSE	TRUE	-0.0645460761363837	0.0167962927425241	0.00341938856243077	0.0139959528068241
cu	HAP1-IRA2-1	HAP1/IRA2	FALSE	FALSE	-0.00969828397876699	-0.0028180597826791	-0.0116534152294867	-0.0093050732928439
cu	HAP1-MKT1-1	HAP1/MKT1	FALSE	FALSE	0.00185218599659943	0.0352447692959668	0.0114292289116549	0.0131125703331696
cu	HAP1-PHO84-1	HAP1/PHO84	FALSE	FALSE	0.00832490222303241	0.0227301043074853	0.00592731428926711	0.011379727841645
cu	HAP1-VPS70-1	HAP1/VPS70	FALSE	TRUE	-0.0603798718968704	0.0339465458444392	0.0124654123472182	0.0176976612444531
cu	MKT1-PHO84-1	MKT1/PHO84	FALSE	FALSE	-0.00295371915747008	0.0243822881184039	0.00495478599344017	-0.00151427609858258
cu	MKT1-VPS70-1	MKT1/VPS70	FALSE	TRUE	-0.067383780406455	0.0355987296553578	0.0117861714289733	0.00480365730422556
cu	PHO84-BUL2-1	PHO84/BUL2	FALSE	FALSE	-0.00480484669974967	0.00593381156496118	0.000673758151798362	-0.000630893624928091
cu	PHO84-IRA2-1	PHO84/IRA2	FALSE	FALSE	-0.0232594740892648	-0.013680540960242	-0.0143718064422371	-0.0239319197245961
cu	PHO84-VPS70-1	PHO84/VPS70	FALSE	FALSE	-0.00218530305717108	0.0230840646668763	0.00575988253401219	0.00307081481270094
eth	BUL2-IRA2-4	BUL2/IRA2	FALSE	FALSE	-0.0353229910208813	-0.0376732595878478	-0.032476138337583	-0.0155080536452864
eth	BUL2-MKT1-1	BUL2/MKT1	FALSE	TRUE	-0.0867944705792091	0.0198539402267123	-0.0116243283394979	-0.0147638789023052
eth	BUL2-VPS70-2	BUL2/VPS70	FALSE	FALSE	0.00174213563446073	0	0	0.0116756844269812
eth	HAP1-BUL2-1	HAP1/BUL2	FALSE	TRUE	-0.0870965611724699	0.0270097811299603	0.0182478297941728	0.0306535441706488
eth	HAP1-IRA2-1	HAP1/IRA2	FALSE	FALSE	-0.0162360936213949	-0.0106634784578875	-0.0215563276803248	-0.0094305260452926
eth	HAP1-MKT1-1	HAP1/MKT1	FALSE	FALSE	-0.0284766031693178	0.0468637213566726	0.0158534954367186	-0.0086863513023114
eth	HAP1-PHO84-1	HAP1/PHO84	FALSE	FALSE	0.00627387297314317	0.0270097811299603	0.0182478297941728	0.0128909420766092
eth	HAP1-VPS70-1	HAP1/VPS70	FALSE	TRUE	-0.0577537361818974	0.0270097811299603	0.0182478297941728	0.017753212026975
eth	MKT1-PHO84-1	MKT1/PHO84	FALSE	FALSE	-0.0223198760585624	0.0198539402267123	-0.0116243283394979	-0.0325264809963448
eth	MKT1-VPS70-1	MKT1/VPS70	FALSE	TRUE	-0.084197788658492	0.0198539402267123	-0.0116243283394979	-0.027664211045979
eth	PHO84-BUL2-1	PHO84/BUL2	FALSE	FALSE	-0.00658710400521498	0	0	0.00681341447661543
eth	PHO84-IRA2-1	PHO84/IRA2	FALSE	FALSE	-0.0270846478483536	-0.0376732595878478	-0.032476138337583	-0.033270655739326
eth	PHO84-VPS70-1	PHO84/VPS70	FALSE	FALSE	-0.00901228429943753	0	0	-0.0060869176670584
gu	BUL2-IRA2-4	BUL2/IRA2	FALSE	FALSE	-0.0304722487744769	-0.0640010978033955	-0.050623638532408	-0.0303281742913929
gu	BUL2-MKT1-1	BUL2/MKT1	FALSE	TRUE	-0.0874224150914146	0.0018885801342148	-0.0012127614407094	-0.0758598404373384
gu	BUL2-VPS70-2	BUL2/VPS70	FALSE	FALSE	-0.0126057787552364	-0.0557665988015694	-0.0365996472802137	-0.0133176876733186
gu	HAP1-BUL2-1	HAP1/BUL2	FALSE	TRUE	-0.0920660321799788	-0.0974611588344049	-0.0430039158654351	-0.0060742182478734
gu	HAP1-IRA2-1	HAP1/IRA2	FALSE	FALSE	-0.0152452928695598	-0.0499290590346616	0.0012401725781416	-0.0016858157212901
gu	HAP1-MKT1-1	HAP1/MKT1	FALSE	FALSE	-0.0618007340898974	0.0159606189029487	0.0422955687092124	-0.0472174818672356
gu	HAP1-PHO84-1	HAP1/PHO84	FALSE	FALSE	0.0453853688082881	0.047259429247162	0.0743513800410895	0.0550529587370312
gu	HAP1-VPS70-1	HAP1/VPS70	FALSE	TRUE	-0.0745523428285996	-0.0416945600328355	0.0152641638303359	0.0153246708967842
gu	MKT1-PHO84-1	MKT1/PHO84	FALSE	FALSE	-0.0334580659794468	0.146609168215782	0.110111034421621	-0.0147326634524338
gu	MKT1-VPS70-1	MKT1/VPS70	FALSE	TRUE	-0.101487814632455	0.0576551789357842	0.0510238182108671	-0.0544609512926808
gu	PHO84-BUL2-1	PHO84/BUL2	FALSE	FALSE	0.0125454143724974	0.0331873904784281	0.0224875689305399	0.0264106001669284
gu	PHO84-IRA2-1	PHO84/IRA2	FALSE	FALSE	0.0188511829982272	0.0807194902781714	0.0450632249585593	0.0307990026935117
gu	PHO84-VPS70-1	PHO84/VPS70	FALSE	FALSE	0.0360768860116539	0.0889539892799975	0.0590872162107536	0.047809489311586
li	BUL2-IRA2-4	BUL2/IRA2	FALSE	FALSE	-0.0331959815415666	-0.00520854316861747	0.0023338213573787	-0.0178287277852788
li	BUL2-MKT1-1	BUL2/MKT1	FALSE	TRUE	-0.0851368234190383	0.0202660798832127	0.0398954568583588	-0.0056969034165799
li	BUL2-VPS70-2	BUL2/VPS70	FALSE	FALSE	-0.00206802694026544	0.00542077098385823	0.0111023409326762	-0.00182892022968542
li	HAP1-BUL2-1	HAP1/BUL2	FALSE	TRUE	-0.0776476355677845	0.0346425492709112	0.045478921800362	0.0121194815945858
li	HAP1-IRA2-1	HAP1/IRA2	FALSE	FALSE	-0.00560564601507459	0.0185924641345773	0.0256080612923883	-0.0013917581132548
li	HAP1-MKT1-1	HAP1/MKT1	FALSE	FALSE	0.000142063730582426	0.0440670871864075	0.0686553271239677	0.0107400662554441
li	HAP1-PHO84-1	HAP1/PHO84	FALSE	FALSE	0.0132681667421977	0.0169247801288117	0.0342339327475397	0.0150493838132941
li	HAP1-VPS70-1	HAP1/VPS70	FALSE	TRUE	-0.0662714010271165	0.029221778287053	0.0343765808676858	0.0146080494423386
li	MKT1-PHO84-1	MKT1/PHO84	FALSE	FALSE	-0.00442819964175317	0.0025483107411132	0.0286504678055365	-0.00276700119787159
li	MKT1-VPS70-1	MKT1/VPS70	FALSE	TRUE	-0.0801251072710822	0.0148453088993545	0.0287931159256826	-0.00320833556882708
li	PHO84-BUL2-1	PHO84/BUL2	FALSE	FALSE	-0.00468119038205913	-0.00687622717438307	0.0109596928125301	-0.00138758585872993
li	PHO84-IRA2-1	PHO84/IRA2	FALSE	FALSE	-0.0164898083790439	-0.022926312310717	-0.00891116769544357	-0.0148988255665705
li	PHO84-VPS70-1	PHO84/VPS70	FALSE	FALSE	-0.00971245470296548	-0.0122969981582413	-0.00014264812014607	0.00110098198902289
mann	BUL2-IRA2-4	BUL2/IRA2	FALSE	FALSE	-0.026392585707552	-0.0253726492782841	-0.0207852975563388	-0.0290535474515089
mann	BUL2-MKT1-1	BUL2/MKT1	FALSE	TRUE	-0.0199065383290434	-0.00416933341452024	-0.020998852590805	-0.00730473456810019
mann	BUL2-VPS70-2	BUL2/VPS70	FALSE	FALSE	0.00876040179127745	0.0126975980224797	0.0011927421127321	0.00631224963938583
mann	HAP1-BUL2-1	HAP1/BUL2	FALSE	TRUE	0.00930429854990876	0.0210573320466576	-0.00468045435281112	0.0197587872037955
mann	HAP1-IRA2-1	HAP1/IRA2	FALSE	FALSE	-0.0104553647032611	-0.0043153172316265	-0.0254657519091499	-0.0163983709384356
mann	HAP1-MKT1-1	HAP1/MKT1	FALSE	FALSE	0.00107040806291157	0.0168879986321374	-0.0170142116411646	0.0053504419449731
mann	HAP1-PHO84-1	HAP1/PHO84	FALSE	FALSE	0.0161490345817336	0.0303135961970014	0.00431768409625765	0.0155666878178057
mann	HAP1-VPS70-1	HAP1/VPS70	FALSE	TRUE	0.0324832677252567	0.0337549300691373	0.00171893304481839	0.0189674261524591
mann	MKT1-PHO84-1	MKT1/PHO84	FALSE	FALSE	-0.00523226858044018	0.00508693073582357	-0.0120007141417362	-0.01149683395409
mann	MKT1-VPS70-1	MKT1/VPS70	FALSE	TRUE	-0.0103322968081171	0.00852826460795946	-0.0198061104780729	-0.00809609561943658
mann	PHO84-BUL2-1	PHO84/BUL2	FALSE	FALSE	0.00310450750526869	0.00925626415034381	0.00899813844906877	0.00291151130473243
mann	PHO84-IRA2-1	PHO84/IRA2	FALSE	FALSE	-0.024473281355164	-0.0161163851279403	-0.0159759289652312	-0.0332456468374987
mann	PHO84-VPS70-1	PHO84/VPS70	FALSE	FALSE	0.0045296134748954	0.0219538621728235	0.0101908805618009	0.00212015025339604
raff	BUL2-IRA2-4	BUL2/IRA2	FALSE	FALSE	-0.0393970908607931	-0.00739730965276136	-0.0132987415405027	-0.0253592806723167
raff	BUL2-MKT1-1	BUL2/MKT1	FALSE	TRUE	-0.0903520735271918	0.05911354704845	0.00336194135890214	0.00942257765246741
raff	BUL2-VPS70-2	BUL2/VPS70	FALSE	FALSE	0.0014658550798552	0.026969198930691	-0.00246038048360765	0.00246656323757872
raff	HAP1-BUL2-1	HAP1/BUL2	FALSE	TRUE	-0.074312307461268	0.00851698885436774	-0.00304288775987053	0.0119001326345127
raff	HAP1-IRA2-1	HAP1/IRA2	FALSE	FALSE	-0.0203683312505124	-0.0159142985071291	-0.00481453293425265	-0.0120044796869918
raff	HAP1-MKT1-1	HAP1/MKT1	FALSE	FALSE	0.0141321985960015	0.0505965581940823	0.00640482911877267	0.0227773786377923
raff	HAP1-PHO84-1	HAP1/PHO84	FALSE	FALSE	0.0123489821015633	0.0140936415208128	0.0130927750187257	0.0170130334086576
raff	HAP1-VPS70-1	HAP1/VPS70	FALSE	TRUE	-0.0686928410448834	0.0184522100763233	0.00232459530541204	0.0158213642229036
raff	MKT1-PHO84-1	MKT1/PHO84	FALSE	FALSE	0.00931768489174677	0.0646901997148951	0.0235444721129091	0.0145354784266123
raff	MKT1-VPS70-1	MKT1/VPS70	FALSE	TRUE	-0.0592700031290739	0.0690487682704056	0.00872942442418471	0.0133438092408583
raff	PHO84-BUL2-1	PHO84/BUL2	FALSE	FALSE	-0.00143236648988603	0.0226106303751805	0.0100498872588552	0.00365823242333274
raff	PHO84-IRA2-1	PHO84/IRA2	FALSE	FALSE	-0.0258905102360937	-0.0018206569863163	0.00521213424382903	-0.0202463798981718
raff	PHO84-VPS70-1	PHO84/VPS70	FALSE	FALSE	0.00457115488741877	0.0325458515971361	0.0154173703241377	0.00757946401172364
sds	BUL2-IRA2-4	BUL2/IRA2	FALSE	FALSE	-0.0313195324897206	-0.0157383880152288	-0.00567660912108091	-0.0202859071914727
sds	BUL2-MKT1-1	BUL2/MKT1	FALSE	TRUE	-0.0940510254129613	0.0279894625874474	0.0152375064034263	-0.00742963441707073
sds	BUL2-VPS70-2	BUL2/VPS70	FALSE	FALSE	0.00367146980003247	0.0216259115162834	0.0107017494767651	0.00650149587276103
sds	HAP1-BUL2-1	HAP1/BUL2	FALSE	TRUE	-0.082815355913954	0.02078336514888	-0.0102947477677809	0.0142191109191488
sds	HAP1-IRA2-1	HAP1/IRA2	FALSE	FALSE	-0.00689582604200396	0.0050449771336512	-0.0159713568888618	-0.0074638007001059
sds	HAP1-MKT1-1	HAP1/MKT1	FALSE	FALSE	0.00259109676336041	0.0487728277363274	0.0114483521400979	0.00539247207429603
sds	HAP1-PHO84-1	HAP1/PHO84	FALSE	FALSE	0.0173009491820727	0.0513848965559056	0.0166151374267409	0.0231452855010087
sds	HAP1-VPS70-1	HAP1/VPS70	FALSE	TRUE	-0.0661350010883501	0.0424092766651634	0.00835180416310969	0.0193236023641278
sds	MKT1-PHO84-1	MKT1/PHO84	FALSE	FALSE	0.000728502489594197	0.058590993994473	0.0317455748415225	0.00149654016478917
sds	MKT1-VPS70-1	MKT1/VPS70	FALSE	TRUE	-0.081727122557836	0.0496153741037308	0.0303627712946763	-0.00232514297209178
sds	PHO84-BUL2-1	PHO84/BUL2	FALSE	FALSE	0.00259927981139921	0.0306015314070256	0.0165080684380962	0.010323179009642
sds	PHO84-IRA2-1	PHO84/IRA2	FALSE	FALSE	-0.0110008279386056	0.0148631433917968	-0.00322732667550791	-0.0113597326096128
sds	PHO84-VPS70-1	PHO84/VPS70	FALSE	FALSE	0.0064442102788517	0.052227442923309	0.0230916715951508	0.0154276704546209
suloc	BUL2-IRA2-4	BUL2/IRA2	FALSE	FALSE	-0.0369005785071529	0.00358107045029103	0.00527963485217831	-0.0143945928246874
suloc	BUL2-MKT1-1	BUL2/MKT1	FALSE	TRUE	-0.112165051307383	0.00358107045029103	0.00527963485217831	-0.00185399303058531
suloc	BUL2-VPS70-2	BUL2/VPS70	FALSE	FALSE	-0.00374215302721953	0.0320273198218953	0.028493379222505	0.00513908255769937
suloc	HAP1-BUL2-1	HAP1/BUL2	FALSE	TRUE	-0.0423369942627131	0.0134923501501606	0.035598312253815	0.0141915689556807
suloc	HAP1-IRA2-1	HAP1/IRA2	FALSE	FALSE	-0.0119550899537242	0.00991127969986961	0.0303186774016367	-0.0075139679810591
suloc	HAP1-MKT1-1	HAP1/MKT1	FALSE	FALSE	-0.0128063506443042	0.00991127969986961	0.0303186774016367	0.00502663181304298
suloc	HAP1-PHO84-1	HAP1/PHO84	FALSE	FALSE	0.00217684400260259	0.0401490914021628	0.0476991928352751	0.02258747146712
suloc	HAP1-VPS70-1	HAP1/VPS70	FALSE	TRUE	-0.0736675561417798	0.0383575290714739	0.0501010826344226	0.0120197074013277
suloc	MKT1-PHO84-1	MKT1/PHO84	FALSE	FALSE	-0.0196369765823084	0.0302378117022932	0.0120918108058062	0.00654190948085398
suloc	MKT1-VPS70-1	MKT1/VPS70	FALSE	TRUE	-0.0822498044332192	0.0284462493716043	0.0197824052327859	-0.00402585458493836
suloc	PHO84-BUL2-1	PHO84/BUL2	FALSE	FALSE	-0.0140850100688494	0.0338188821525842	0.0173714456579845	0.0157068466234917
suloc	PHO84-IRA2-1	PHO84/IRA2	FALSE	FALSE	-0.0244395816786396	0.0302378117022932	0.0120918108058062	-0.0059986903132481
suloc	PHO84-VPS70-1	PHO84/VPS70	FALSE	FALSE	-0.00852553415553802	0.0586840610738975	0.0318742160385921	0.0135349850691387
