# Supplementary material for: Barcoded bulk QTL mapping reveals highly polygenic and epistatic architecture of complex traits in yeast
Source: eLife. 2022 Feb 11;11:e73983. doi: 10.7554/eLife.73983 (PMC8979589; doi:10.7554/eLife.73983)
Supplement: Supplementary file 5. — A list of gene pairs that are observed in epistatic interactions across all traits, ranked by the number of traits in which they occur (‘edge multiplicity’). For each gene pair, we provide the gene names, corresponding to those in Supplementary file 3; edge multiplicity (number of traits in which this pair of genes had a detected interaction); node pair multiplicity (number of traits in which this pair of genes were both detected as additive QTL, whether or not an interaction was detected); and the list of traits in which an interaction was detected. QTL located at selection markers (or immediately neighboring genes) are denoted in grey and placed at the bottom of the list; see Appendix 3. [file elife-73983-supp5.xlsx]

## Sheet: Sheet1
Gene 1	Gene 2	Edge Multiplicity	Node Pair Multiplicity	Traits
HAP1	MKT1	10	13	23C;25C;27C;33C;35C;cu;eth;li;gu;sds
MKT1	RSF1	10	12	25C;27C;30C;33C;35C;37C;cu;eth;raff;sds
GPA2	IRA2	9	11	23C;25C;27C;30C;33C;35C;cu;mann;ynb
IRA2	PHO84	9	12	23C;25C;27C;30C;33C;cu;mann;raff;sds
HAP1	PHO84	9	12	23C;25C;27C;30C;33C;cu;mol;sds;suloc
GCS1	HAP1	8	11	23C;25C;27C;33C;cu;eth;mann;sds
GCS1	MKT1	8	10	23C;25C;27C;33C;cu;eth;raff;sds
HAP1	RSF1	8	14	27C;30C;35C;cu;li;mann;sds;suloc
GPA2	PHO84	7	9	23C;27C;30C;33C;cu;mann;sds
IRA2	RSF1	7	15	23C;33C;35C;37C;4NQO;raff;sds
CCR4	MKT1	7	9	23C;25C;27C;30C;35C;37C;sds
MKT1	ydl228c	7	7	23C;25C;30C;33C;cu;eth;gu
MKT1	NRT1	7	9	25C;27C;30C;cu;eth;raff;sds
HAP1	VPS70	7	11	27C;30C;4NQO;cu;mann;mol;sds
GPA2	SKS1	7	9	30C;33C;35C;cu;mann;raff;sds
HAP1	HSF1	7	12	30C;33C;35C;37C;4NQO;gu;sds
RSF1	VPS70	7	12	30C;33C;35C;37C;cu;mann;sds
GPA2	RSF1	6	11	23C;27C;30C;33C;35C;sds
MKT1	SEC10	6	8	23C;25C;27C;30C;cu;eth
HAP1	sir1	6	7	23C;27C;30C;gu;mann;suloc
HAP1	IRA2	6	15	23C;35C;37C;4NQO;cu;eth
IRA2	LMO1	6	9	23C;27C;30C;33C;mann;ynb
BUL2	HAP1	6	8	27C;30C;33C;35C;37C;gu
HAP1	IPT1	6	7	27C;30C;cu;eth;sds;suloc
MKT1	VPS70	6	9	30C;33C;35C;cu;mol;sds
IRA2	WHI3	6	10	30C;33C;35C;37C;cu;eth
FLO8	VPS70	6	7	4NQO;cu;mann;sds;suloc;ynb
PHO84	RSF1	5	11	23C;25C;27C;33C;sds
MDS3	SEC10	5	8	23C;25C;27C;30C;eth
ENA1	PHO84	5	8	23C;25C;27C;li;sds
CTR3	HAP1	5	5	23C;25C;27C;30C;sds
GPB2	PHO84	5	7	25C;27C;30C;cu;sds
GPB2	IRA2	5	8	25C;27C;30C;cu;mann
IRA2	SWH1	5	5	25C;27C;cu;eth;sds
HAP1	WHI2	5	9	25C;27C;30C;33C;mann
MDS3	SKS1	5	9	25C;27C;30C;33C;cu
PHO84	TCO89	5	6	25C;27C;30C;cu;sds
NRT1	sir1	5	6	27C;30C;eth;mann;suloc
TCO89	VPS70	5	6	27C;30C;33C;cu;ynb
BUL2	MKT1	5	8	30C;33C;35C;37C;gu
PDR5	VPS70	5	7	33C;35C;mol;raff;sds
BUL2	VPS70	5	7	33C;35C;37C;raff;suloc
ARA1	IRA2	4	4	23C;25C;30C;33C
MDS3	PHO84	4	9	23C;27C;30C;sds
IRA2	MDS3	4	10	23C;25C;27C;33C
HAP1	TOS2	4	6	23C;25C;cu;mann
GCS1	PHO84	4	9	23C;25C;27C;sds
MKT1	PHO84	4	11	23C;25C;27C;raff
HAP1	SEC10	4	7	23C;25C;27C;30C
GPB2	SEC10	4	7	25C;27C;30C;cu
GPA2	GPB2	4	7	25C;27C;30C;cu
GPB2	MDS3	4	8	25C;27C;30C;sds
CYR1	MDS3	4	4	25C;27C;30C;33C
CTR3	fet4	4	5	25C;27C;30C;sds
HAL9	RSF1	4	10	25C;27C;30C;suloc
IRA2	mmo1	4	9	25C;27C;cu;mann
IRA2	SKS1	4	11	25C;30C;33C;mann
HAL9	HAP1	4	9	25C;30C;li;suloc
DCK1	HAL9	4	8	27C;30C;cu;ynb
CYC8	RSF1	4	9	27C;33C;cu;mann
IRA2	VPS70	4	12	27C;cu;sds;ynb
HSF1	fet4	4	5	27C;30C;33C;sds
GPA2	HAP1	4	9	30C;35C;cu;mann
MKT1	TIF4632	4	4	30C;35C;37C;sds
BUL2	HAL9	4	6	30C;35C;37C;li
RSF1	WSC4	4	9	33C;37C;raff;ynb
FLO8	MOT3	4	4	4NQO;gu;suloc;ynb
IRA2	gal4	4	6	cu;eth;mann;sds
GCS1	IRA2	4	12	cu;eth;mann;sds
HAP1	NRT1	4	10	cu;eth;sds;suloc
PDR5	SEC10	3	5	23C;25C;27C
ARA1	HAP1	3	4	23C;25C;33C
IRA2	WSC4	3	9	23C;mann;ynb
MKT1	ccw12	3	4	23C;30C;cu
KOG1	PHO84	3	6	23C;27C;sds
HSF1	PHO84	3	9	23C;25C;suloc
IRA2	TCD1	3	3	23C;27C;cu
CNE1	IRA2	3	3	23C;35C;37C
ENA1	MLP2	3	7	23C;30C;cu
IRA2	MLP2	3	8	23C;27C;sds
CDC25	HAL9	3	6	25C;27C;35C
ABF1	PHO84	3	6	25C;27C;cu
GCN1	RSF1	3	5	25C;35C;37C
GCN1	HAL9	3	4	25C;35C;37C
CYC8	NRT1	3	7	25C;27C;30C
KAP95	MLP2	3	6	25C;27C;cu
BIT61	MKT1	3	3	25C;27C;cu
HAP1	fet4	3	7	25C;mann;sds
ENA1	MKT1	3	8	25C;27C;li
HAL9	NUP188	3	5	25C;27C;cu
BUL2	MDS3	3	4	27C;33C;raff
PCD1	RSF1	3	6	27C;30C;sds
HAL9	IPT1	3	6	27C;30C;cu
MKT1	WHI2	3	8	27C;33C;35C
LMO1	PHO84	3	7	27C;33C;sds
NRT1	PHO84	3	10	27C;sds;suloc
MKT1	OLE1	3	3	27C;33C;eth
GPA2	MDS3	3	9	27C;30C;sds
GPA2	MKT1	3	9	27C;33C;35C
HAL9	IRA2	3	9	27C;35C;37C
IRA2	fet4	3	8	27C;mann;raff
CBF5	DCK1	3	7	30C;cu;sds
VPS70	YIL108W	3	4	30C;33C;cu
IKS1	MKT1	3	4	30C;33C;sds
HSF1	VPS70	3	10	30C;33C;ynb
IRA2	swh1	3	8	30C;33C;37C
HAL9	MDS3	3	5	30C;cu;eth
DCK1	SKS1	3	11	33C;35C;37C
CTF19	GCS1	3	3	33C;eth;sds
MKT1	SKS1	3	10	33C;35C;sds
LMO1	SKS1	3	7	33C;cu;sds
MKT1	ynl120c	3	4	33C;35C;37C
BUL2	GCS1	3	4	33C;35C;raff
MKT1	WHI3	3	8	33C;35C;37C
IRA2	MSD1	3	3	33C;35C;37C
MKT1	MSD1	3	3	33C;35C;37C
MKT1	PDR5	3	9	35C;37C;raff
RSF1	SKS1	3	11	35C;37C;mann
BUL2	RSF1	3	8	35C;37C;raff
RAD5	VPS70	3	3	35C;37C;4NQO
IRA2	RAD5	3	3	35C;37C;4NQO
FRE1	VIP1	3	3	35C;37C;mann
GCN1	SKS1	3	4	35C;37C;mann
SKS1	VPS70	3	9	35C;37C;sds
HAL9	SKS1	3	7	35C;37C;cu
HAP1	VIP1	3	5	35C;37C;mann
HAL9	VPS70	3	7	35C;37C;suloc
IRA2	rpi1	3	4	4NQO;eth;ynb
RSF1	mkt1	3	3	4NQO;mann;ynb
ECM33	VPS70	3	4	4NQO;sds;ynb
LMO1	TAO3	3	3	cu;eth;mann
FLO8	GPB2	3	5	cu;mann;sds
FLO8	mmo1	3	4	cu;mann;sds
FAA3	FLO8	3	4	cu;mann;sds
TAF2	VPS70	3	4	cu;mol;ynb
FLO8	NEJ1	3	4	eth;raff;sds
FLO8	IRA2	3	8	eth;mann;sds
MKT1	MLF3	3	9	eth;mol;sds
FLO8	MKT1	3	5	gu;raff;sds
GPA2	VPS70	3	9	raff;sds;ynb
PDR5	PHO84	2	7	23C;sds
IRA2	PDR5	2	9	23C;mol
ARA1	DCK1	2	4	23C;25C
CNE1	GPA2	2	2	23C;35C
CBF5	GPA2	2	6	23C;25C
IRA2	RGS2	2	8	23C;25C
HSL7	MKT1	2	2	23C;27C
SEC10	YDR445C	2	2	23C;25C
NEJ1	sof1	2	2	23C;33C
HAP1	RAM2	2	2	23C;25C
IRA2	ykl165c-a	2	3	23C;27C
PHO84	SEC10	2	7	23C;25C
PHO84	fap7	2	4	23C;sds
PHO84	TCD1	2	3	23C;27C
PHO84	ycr097w-a	2	2	23C;27C
CTR3	SEC10	2	6	23C;27C
AVO1	kti12	2	2	23C;30C
LMO1	sof1	2	2	23C;33C
TCD1	YIL089W	2	2	23C;27C
HAP1	TCD1	2	3	23C;cu
CTR3	ycr097w-a	2	2	23C;27C
YIL089W	ylr152c	2	2	23C;25C
GCS1	KAP95	2	5	23C;25C
HSF1	rps7b	2	5	23C;25C
ECM33	pho5	2	2	23C;sds
MKT1	mmo1	2	8	23C;25C
AVO1	mmo1	2	3	23C;30C
ECM33	MKT1	2	3	23C;sds
HAP1	ycr097w-a	2	3	23C;27C
MKT1	ycr097w-a	2	2	23C;27C
KAP123	MKT1	2	2	23C;27C
IRA2	KAP123	2	2	23C;27C
AVO1	IRA2	2	3	23C;30C
LMO1	MLP2	2	7	23C;sds
IRA2	rps7b	2	5	23C;27C
HAL9	SPO71	2	3	25C;35C
ATG15	MKT1	2	2	25C;sds
CYR1	GPB2	2	3	25C;27C
GPB2	HAP1	2	7	25C;cu
DCK1	fre1	2	2	25C;27C
HAP1	fre1	2	2	25C;27C
NRT1	SEC10	2	7	25C;27C
ABF1	rps7b	2	3	25C;27C
GCN1	MDS3	2	2	25C;mann
GCN1	PHO84	2	3	25C;mann
ENA1	NRT1	2	8	25C;li
NRT1	flo10	2	3	25C;sds
CTR3	GCS1	2	5	25C;sds
MKT1	TEC1	2	2	25C;27C
ARA1	MCD4	2	2	25C;30C
HAL9	MCD4	2	2	25C;30C
HAP1	flo10	2	2	25C;sds
ENA1	HAL9	2	6	25C;li
HAP1	NUP188	2	8	25C;cu
IRA2	tcd1	2	3	25C;eth
CYR1	HAL9	2	3	25C;30C
SEC10	ydr444w	2	2	27C;30C
HAP1	ydr444w	2	2	27C;30C
ABF1	HAL9	2	6	27C;suloc
IRA2	VTC3	2	2	27C;raff
HAP1	phb2	2	2	27C;33C
IRA2	atg41	2	2	27C;37C
HAL9	SSY5	2	2	27C;30C
TCD1	rps7b	2	3	27C;cu
HAL9	SEC10	2	5	27C;cu
GPB2	LMO1	2	6	27C;30C
AHK1	VPS70	2	2	27C;sds
NPR2	WHI2	2	3	27C;33C
ARB1	HAL9	2	2	27C;30C
MKT1	ahp1	2	2	27C;33C
HAL9	RGS2	2	5	27C;cu
ART10	HSF1	2	3	27C;33C
HAL9	PHO84	2	6	27C;suloc
MLF3	PHO84	2	9	27C;cu
CYR1	HAP1	2	4	27C;30C
HAP1	NPR2	2	3	27C;33C
GPA2	LMO1	2	8	27C;33C
CYR1	IRA2	2	4	27C;33C
MKT1	PCD1	2	6	27C;30C
MKT1	SSB1	2	3	27C;raff
GPA2	PCD1	2	4	30C;sds
NRT1	PCD1	2	4	30C;sds
LMO1	PSR1	2	3	30C;sds
MLF3	SPO1	2	3	30C;cu
DIG1	MKT1	2	4	30C;sds
DCK1	WHI3	2	10	30C;eth
HOS4	MKT1	2	2	30C;33C
HAP1	MLF3	2	10	30C;4NQO
GPB2	TIF4632	2	2	30C;sds
ARA1	RSF1	2	4	30C;33C
ARA1	BUL2	2	2	30C;33C
MKT1	PUF3	2	2	30C;sds
SEC10	SKS1	2	7	30C;sds
AVO1	pfk27	2	2	30C;cu
MIP1	RGS2	2	2	33C;eth
MLP2	NUP188	2	6	33C;sds
HAP1	arp8	2	5	33C;mann
FKH1	HAP1	2	3	33C;gu
SPS2	VIP1	2	2	33C;37C
GPA2	WHI3	2	7	33C;35C
GCS1	GPA2	2	9	33C;cu
MSD1	gds1	2	2	33C;35C
HAP1	mrh1	2	8	33C;suloc
VIP1	fet4	2	3	33C;mann
LMO1	MDS3	2	8	33C;eth
SKS1	WHI3	2	8	33C;eth
LMO1	MIP1	2	2	33C;eth
BUL2	IRA2	2	8	33C;raff
VIP1	WHI3	2	4	33C;37C
GCS1	VPS70	2	9	33C;sds
CNE1	VIP1	2	2	35C;37C
CNE1	GCN1	2	2	35C;37C
BUL2	CNE1	2	2	35C;37C
CNE1	HAP1	2	3	35C;37C
COQ2	MKT1	2	2	35C;37C
YMR187C	rho4	2	2	35C;37C
BUL2	rho4	2	2	35C;37C
ADE12	BUL2	2	2	35C;37C
ADE12	GCN1	2	2	35C;37C
ADE12	SKS1	2	3	35C;37C
ADE12	SCD5	2	2	35C;37C
DCK1	RPS13	2	2	35C;37C
HAP1	RPS13	2	2	35C;37C
MKT1	RPS13	2	2	35C;37C
RSF1	ara1	2	2	35C;suloc
RAD5	RSF1	2	3	35C;37C
RSF1	VIP1	2	5	35C;37C
VIP1	YMR187C	2	2	35C;37C
SCD5	YMR187C	2	2	35C;37C
MKT1	TPK1	2	3	35C;37C
IRC8	yjr056c	2	2	35C;37C
BUL2	yjr056c	2	2	35C;37C
VIP1	yjr056c	2	2	35C;37C
IRA2	yjr056c	2	2	35C;37C
CCE1	HAL9	2	2	35C;37C
CCE1	RAD5	2	2	35C;37C
CCE1	MKT1	2	2	35C;37C
IRA2	MRPL7	2	2	35C;37C
HAP1	MRPL7	2	2	35C;37C
IRA2	rex3	2	2	35C;37C
MKT1	rex3	2	2	35C;37C
IRA2	PTR3	2	6	35C;37C
BUL2	PTR3	2	4	35C;37C
HSF1	VIP1	2	3	35C;37C
HSF1	ynl120c	2	4	35C;37C
MKT1	RAD5	2	2	35C;37C
RAD5	SKS1	2	2	35C;37C
MSD1	RAD5	2	2	35C;37C
HAP1	RAD5	2	3	35C;4NQO
RAD5	VIP1	2	2	35C;37C
HAP1	TAO3	2	5	35C;cu
ERG12	ynl120c	2	2	35C;37C
BUL2	ERG12	2	2	35C;37C
ERG12	HAL9	2	2	35C;37C
GCN1	YAT2	2	2	35C;37C
BUL2	sdh1	2	2	35C;37C
MKT1	sdh1	2	2	35C;37C
HAL9	PBP1	2	2	35C;37C
MKT1	PBP1	2	2	35C;37C
VPS70	YCK3	2	2	35C;raff
VPS70	ara1	2	2	35C;suloc
SCD5	ynl120c	2	2	35C;37C
SCD5	VPS70	2	2	35C;37C
BUL2	GCN1	2	3	35C;37C
GCN1	VPS70	2	3	35C;37C
MSD1	WHI3	2	3	35C;37C
HAP1	MSD1	2	3	35C;37C
BUL2	SKS1	2	6	35C;37C
BUL2	ynl120c	2	4	35C;37C
BUL2	VIP1	2	4	35C;37C
MKT1	VIP1	2	4	35C;37C
VIP1	VPS70	2	4	35C;37C
IRA2	VIP1	2	5	35C;37C
HAP1	WHI3	2	8	35C;37C
CAN1	MKT1	2	2	35C;37C
RSF1	TBS1	2	2	37C;eth
GVP36	MKT1	2	6	37C;raff
DNA2	IRC20	2	2	37C;eth
DNA2	IRA2	2	8	37C;eth
HAL9	vac7	2	2	37C;suloc
HAP1	NEJ1	2	8	37C;suloc
MKT1	PMA1	2	2	37C;gu
HAP1	TBS1	2	4	37C;gu
MKT1	TBS1	2	4	37C;mol
GCS1	WHI2	2	9	4NQO;cu
FLO8	rpi1	2	3	4NQO;ynb
MOT3	ZAP1	2	2	4NQO;ynb
SAP155	mkt1	2	2	4NQO;ynb
IRA2	PBR1	2	11	4NQO;ynb
HAP1	YCR041W	2	3	4NQO;eth
HAP1	YSW1	2	2	4NQO;sds
HSF1	RSF1	2	12	4NQO;ynb
VPS70	ZAP1	2	2	4NQO;ynb
GPR1	IRA2	2	3	4NQO;ynb
MLF3	mkt1	2	3	4NQO;ynb
HSF1	ZAP1	2	2	4NQO;ynb
ECM33	ZAP1	2	2	4NQO;ynb
FLO8	mkt1	2	3	4NQO;ynb
ZAP1	mkt1	2	2	4NQO;ynb
MIL1	ylr264c-a	2	2	cu;mann
MLP2	TAO3	2	2	cu;mann
SKS1	TAO3	2	4	cu;mann
RSF1	TAO3	2	5	cu;mann
FLO8	TAO3	2	3	cu;mann
MDS3	MIG2	2	2	cu;eth
VPS34	hmra2	2	2	cu;mann
ACE2	MKT1	2	2	cu;sds
GPA2	MLF3	2	8	cu;sds
ABF1	VPS70	2	6	cu;mann
VID22	WSC4	2	3	cu;mann
FAP7	NRT1	2	4	cu;mann
GIS1	HAL9	2	2	cu;ynb
IRA2	cic1	2	2	cu;sds
AEP1	SKS1	2	3	cu;eth
FLO8	MLF3	2	7	cu;eth
ENA1	VPS70	2	5	cu;sds
CDC25	WHI2	2	9	cu;sds
HAP1	MDS3	2	9	cu;sds
VPS70	YML119W	2	4	cu;mann
IRC20	TAO3	2	2	eth;li
FLO8	SWH1	2	4	eth;suloc
FLO8	RSF1	2	8	eth;mann
ENA1	MDS3	2	8	eth;mann
ENA1	FLO8	2	4	eth;sds
FLO8	LMO1	2	5	eth;mann
HAL5	MKT1	2	2	li;gu
HAP1	SKY1	2	2	gu;suloc
FLO8	MPD2	2	3	gu;raff
FLO8	HAP1	2	7	gu;suloc
MKT1	MPD2	2	3	gu;raff
MKT1	PPQ1	2	5	gu;raff
IRA2	SLN1	2	3	gu;raff
FLO8	swh1	2	2	mann;ynb
GEM1	GPB2	2	2	mann;raff
IRA2	pfk27	2	4	mann;sds
FRE1	fet4	2	3	mann;sds
FAA3	MPD2	2	2	raff;sds
GPB2	MPD2	2	2	raff;sds
DCK1	MKT1	2	12	raff;sds
NRT1	VPS70	2	7	raff;sds
IRA2	YSW1	2	3	raff;sds
IRA2	MKT1	2	14	raff;sds
MDS3	MPD2	2	2	raff;sds
GPA2	MPD2	2	2	raff;sds
CNE1	KIN28	1	1	23C
KIN28	TUP1	1	1	23C
MAM3	NUP2	1	1	23C
ACA1	TCD1	1	1	23C
ACA1	lee1	1	1	23C
ARA1	ykl165c-a	1	1	23C
ARA1	lee1	1	1	23C
PHO84	lee1	1	2	23C
IRA2	lee1	1	2	23C
MKT1	lee1	1	1	23C
KAP123	swh1	1	1	23C
SRF1	YJR124C	1	1	23C
PHO84	YJR124C	1	1	23C
MKT1	YJR124C	1	1	23C
NEJ1	YJR124C	1	1	23C
RGS2	RMI1	1	1	23C
QDR1	RGS2	1	1	23C
RGS2	sof1	1	2	23C
CNE1	RGS2	1	1	23C
PHO84	RGS2	1	7	23C
FET4	WSC4	1	1	23C
RKI1	RSF1	1	1	23C
QDR1	RMI1	1	1	23C
IRA2	QDR1	1	2	23C
KAP123	NEJ1	1	1	23C
CTR3	DCK1	1	6	23C
AVO1	DCK1	1	3	23C
hsp31	rps7b	1	2	23C
SEC10	hsp31	1	2	23C
MDS3	cyr1	1	1	23C
CNE1	MDS3	1	1	23C
MDS3	sof1	1	2	23C
MDS3	bim1	1	1	23C
MDS3	rps7b	1	5	23C
PHO84	YBR225W	1	4	23C
IRA2	YBR225W	1	4	23C
RAM2	npr2	1	1	23C
CBF5	kti12	1	3	23C
CBF5	nrt1	1	1	23C
CBF5	TCD1	1	2	23C
NUP2	nrt1	1	1	23C
PHO84	TOS2	1	5	23C
TOS2	pol32	1	1	23C
nrt1	sir1	1	1	23C
MKT1	nrt1	1	1	23C
RMI1	ykl165c-a	1	1	23C
FCP1	PHO84	1	3	23C
ECM33	PHO84	1	3	23C
PHO84	pex10	1	1	23C
PEX8	PHO84	1	1	23C
PHO84	sof1	1	2	23C
MLP2	PHO84	1	8	23C
CTR3	PHO84	1	6	23C
PHO84	kti12	1	4	23C
CNE1	PHO84	1	1	23C
FET4	YDR249C	1	1	23C
CPR6	FET4	1	1	23C
CTR3	FET4	1	1	23C
SEC10	TRA1	1	4	23C
AVO1	SEC10	1	3	23C
CPR6	HAP1	1	3	23C
CPR6	YLR407W	1	1	23C
DAP2	fap7	1	2	23C
DAP2	IRA2	1	3	23C
EXG1	kti12	1	2	23C
MKT1	RKI1	1	1	23C
OST3	RKI1	1	1	23C
HAP1	dbp5	1	1	23C
TCD1	pex10	1	1	23C
CTR3	KAP123	1	2	23C
CTR3	HSF1	1	5	23C
CNE1	EXG1	1	1	23C
EXG1	rps7b	1	2	23C
IRA2	SPO71	1	5	23C
CNE1	YDR249C	1	1	23C
IRA2	YDR249C	1	1	23C
CNE1	cyr1	1	1	23C
MKT1	cyr1	1	2	23C
HAP1	cyr1	1	2	23C
IRA2	cyr1	1	2	23C
CNE1	HSF1	1	3	23C
CNE1	LMO1	1	1	23C
CNE1	YLR407W	1	1	23C
CNE1	KAP123	1	1	23C
CNE1	ylr152c	1	2	23C
MKT1	OKP1	1	2	23C
IRA2	pol32	1	2	23C
rps7b	sir1	1	3	23C
MKT1	RAD3	1	2	23C
HAP1	TRM1	1	1	23C
HAP1	RMI1	1	1	23C
IRA2	RMI1	1	1	23C
ENA1	OST3	1	2	23C
ENA1	rps7b	1	5	23C
ENA1	IRA2	1	9	23C
CDC25	pex10	1	2	23C
MKT1	pex10	1	1	23C
RPM2	ydl228c	1	2	23C
IRA2	RPM2	1	3	23C
GPB2	HSF1	1	5	25C
GPB2	SWI4	1	1	25C
HAL9	PDR5	1	4	25C
CBF5	mrh1	1	3	25C
CCW12	NEJ1	1	1	25C
CCW12	MKT1	1	1	25C
CYR1	YHB1	1	1	25C
USB1	VHR1	1	1	25C
DCK1	TOS2	1	6	25C
HAP1	TAH11	1	3	25C
OST3	RAM2	1	2	25C
HAP1	HSP104	1	2	25C
HLR1	SEC10	1	2	25C
SEC10	tcd1	1	3	25C
NPR2	SEC10	1	2	25C
CDC25	CTR3	1	6	25C
ABF1	BRX1	1	1	25C
FCP1	dig1	1	1	25C
ARA1	dig1	1	1	25C
MKT1	dig1	1	1	25C
HAL9	dig1	1	1	25C
HAL9	ZRG8	1	1	25C
PHO84	ZRG8	1	1	25C
ATR1	KOG1	1	1	25C
ARA1	ATR1	1	1	25C
ATR1	MLP2	1	1	25C
NSE4	ent3	1	1	25C
SWH1	mpt5	1	1	25C
SWH1	SWI4	1	1	25C
AIM33	HLR1	1	1	25C
ARA1	GCN1	1	1	25C
GCN1	GPA2	1	3	25C
BNA2	RIM101	1	1	25C
BNA2	HAL9	1	1	25C
CDC39	fap7	1	1	25C
CDC39	MKT1	1	2	25C
CDC39	HAP1	1	2	25C
CDC39	PHO84	1	1	25C
MKT1	YDL180W	1	1	25C
DAP2	YDL180W	1	1	25C
PHO84	YDL180W	1	1	25C
KAP95	NRT1	1	5	25C
NRT1	OST3	1	2	25C
HAL9	MTG1	1	1	25C
COS111	MTG1	1	1	25C
KGD1	RSF1	1	1	25C
KGD1	MCD4	1	1	25C
KGD1	SKS1	1	1	25C
IRA2	KGD1	1	1	25C
DAP2	HAL9	1	2	25C
GIP2	SKS1	1	2	25C
GIP2	RSF1	1	2	25C
HAL9	YBR225W	1	3	25C
NPR2	NUF2	1	1	25C
FAA3	SWI4	1	1	25C
BDF1	HSF1	1	2	25C
IRA2	RIM101	1	5	25C
ROM1	YML119W	1	1	25C
FRA1	mpt5	1	1	25C
HAP1	ent3	1	2	25C
MKT1	ent3	1	2	25C
CTR3	ylr152c	1	2	25C
CTR3	IRA2	1	6	25C
flo10	ylr152c	1	1	25C
MCD4	ylr152c	1	1	25C
RSF1	ylr152c	1	3	25C
GCS1	ylr152c	1	3	25C
MKT1	ylr152c	1	3	25C
MET2	exg1	1	1	25C
OST3	RSF1	1	3	25C
TEC1	YBR071W	1	2	25C
PHO84	VID22	1	7	25C
PHO84	tcd1	1	2	25C
NEJ1	SWI4	1	1	25C
ARA1	TCO89	1	3	25C
ARA1	MKT1	1	4	25C
CBF5	IRA2	1	7	25C
GPA2	MCD4	1	2	25C
MCD4	SKS1	1	2	25C
flo10	rps7b	1	1	25C
BRX1	FRA1	1	1	25C
CCR4	NPR2	1	2	25C
OST3	YML119W	1	1	25C
AIM33	HAL9	1	3	25C
MKT1	SWI4	1	2	25C
IRA2	SWI4	1	2	25C
YIL089W	tcd1	1	1	25C
HAP1	tcd1	1	3	25C
HAL9	YDR133C	1	3	25C
BRX1	HAL9	1	1	25C
BRX1	IRA2	1	1	25C
NPR2	ydr444w	1	1	27C
ABF1	ARB1	1	1	27C
HST1	vtc1	1	1	27C
HAP1	HST1	1	1	27C
VTC3	ahp1	1	1	27C
HAP1	VTC3	1	1	27C
PHO84	VTC3	1	2	27C
NUP188	ymr226c	1	1	27C
PHO84	SRF1	1	2	27C
rps7b	use1	1	1	27C
VPS75	exg1	1	1	27C
VPS75	fet4	1	2	27C
IRA2	VPS75	1	2	27C
CYT1	VPS75	1	1	27C
BUL2	RGS2	1	4	27C
BUL2	VID22	1	2	27C
BUL2	ykl165c-a	1	2	27C
ndi1	vtc1	1	1	27C
SEN15	vtc1	1	1	27C
CYR1	phb2	1	2	27C
KAP123	SWH1	1	1	27C
HAL9	MET8	1	2	27C
TRM12	VPS70	1	1	27C
MDS3	VID22	1	6	27C
fet4	fre1	1	2	27C
GCS1	fre1	1	2	27C
MLF3	USB1	1	2	27C
CTR3	USB1	1	3	27C
USB1	slm5	1	3	27C
NUP2	TFC6	1	3	27C
NRT1	NUP2	1	5	27C
DCK1	tbs1	1	1	27C
DCK1	TCD1	1	3	27C
OLE1	nej1	1	1	27C
PSR1	nej1	1	1	27C
HAL9	nej1	1	1	27C
FMP52	TAH11	1	2	27C
GIN4	rps7b	1	2	27C
VPS70	rps7b	1	3	27C
MRS4	ndi1	1	1	27C
TCD1	fet4	1	1	27C
SEC10	TCD1	1	3	27C
NUP188	PFK26	1	2	27C
IRA2	PFK26	1	3	27C
DLD1	RPN1	1	1	27C
CCR4	RSF1	1	10	27C
SEC10	sir1	1	4	27C
GPA2	SEC10	1	7	27C
GPB2	tbs1	1	1	27C
GPB2	SEN15	1	1	27C
GPB2	ykl165c-a	1	2	27C
CDC25	GPB2	1	6	27C
GPB2	KAP123	1	1	27C
GPB2	OLE1	1	2	27C
MLP2	mrh1	1	5	27C
CYC8	IPT1	1	5	27C
AHK1	GPA2	1	2	27C
AHK1	HAL9	1	1	27C
AHK1	fet4	1	2	27C
WHI2	YMR304C-A	1	1	27C
CYT1	WHI2	1	3	27C
YIL055C	YMR304C-A	1	1	27C
SEN15	YMR304C-A	1	1	27C
YMR304C-A	fet4	1	1	27C
KCC4	slm5	1	1	27C
ARB1	SKS1	1	2	27C
CYT1	exg1	1	1	27C
HAL9	arp8	1	3	27C
PDR5	arp8	1	4	27C
BSC6	sfb3	1	1	27C
CTR3	CYR1	1	3	27C
CTR3	NRT1	1	5	27C
BIT61	CCR4	1	2	27C
HAP1	ahp1	1	3	27C
RGS2	yor342c	1	1	27C
HSL7	RGS2	1	2	27C
MLF3	RGS2	1	6	27C
NRT1	PDR5	1	4	27C
MDS3	dps1	1	1	27C
GIN4	NUP188	1	2	27C
PCD1	PHO84	1	4	27C
PHO84	tbs1	1	1	27C
NRT1	TCO89	1	5	27C
NRT1	UTP20	1	2	27C
NRT1	TPO4	1	2	27C
NRT1	SEN15	1	2	27C
NRT1	fet4	1	7	27C
BSC6	VPS34	1	1	27C
CDC25	UTP21	1	1	27C
ANP1	PCD1	1	1	27C
UTP20	VPS70	1	3	27C
KAP123	VPS70	1	1	27C
HSL7	MDS3	1	2	27C
HSL7	ykl165c-a	1	2	27C
HSL7	SKS1	1	1	27C
HAL9	HSL7	1	1	27C
HSL7	tbs1	1	1	27C
HAP1	fra1	1	2	27C
mnn9	ndi1	1	1	27C
HAL9	mnn9	1	1	27C
MKT1	mnn9	1	1	27C
PCD1	YIL089W	1	1	27C
HAP1	tbs1	1	1	27C
FKH2	mmo1	1	3	27C
OLE1	ndi1	1	1	27C
MDS3	SEN15	1	1	27C
MLP2	SEN15	1	1	27C
IRA2	SEN15	1	2	27C
IRA2	tbs1	1	1	27C
CYR1	MKT1	1	4	27C
MKT1	sir1	1	5	27C
ECM33	TEC1	1	1	27C
GCS1	PCD1	1	4	27C
BSC6	IRA2	1	3	27C
GCS1	KAP123	1	2	27C
KAP123	MLP2	1	2	27C
MLP2	SKS1	1	7	27C
MLP2	ndi1	1	1	27C
mrh1	osh2	1	1	30C
MDM32	VPS70	1	1	30C
IRA2	MDM32	1	1	30C
MDM32	rps7b	1	1	30C
BUL2	DNA2	1	3	30C
rps7b	srm1	1	1	30C
CIR1	PCD1	1	1	30C
PCD1	SHS1	1	1	30C
FMP52	PRO1	1	1	30C
IPT1	pho5	1	2	30C
IPT1	MKT1	1	6	30C
YML119W	tcd1	1	2	30C
DCK1	tcd1	1	3	30C
CBF5	tcd1	1	2	30C
rps7b	tcd1	1	2	30C
HAP1	HST2	1	2	30C
CYR1	GPA2	1	4	30C
MLF3	SHM2	1	3	30C
KAP95	SHS1	1	1	30C
CBF5	met3	1	1	30C
CBF5	sir1	1	3	30C
CBF5	osh2	1	1	30C
CBF5	HAL9	1	3	30C
PRO1	VPS70	1	1	30C
NRT1	PRO1	1	1	30C
HAL9	PRO1	1	1	30C
MKT1	UTP20	1	3	30C
ARB1	VPS70	1	2	30C
ZDS2	yjl213w	1	2	30C
ARA1	GPA2	1	4	30C
GPA2	swh1	1	6	30C
GPA2	WHI2	1	9	30C
GPA2	PSR1	1	3	30C
UBP1	VPS70	1	1	30C
ENA1	ILV1	1	5	30C
ILV1	swh1	1	4	30C
SSQ1	TKL1	1	1	30C
RIM101	SSQ1	1	1	30C
GSY2	SSQ1	1	1	30C
GSY2	PSR1	1	1	30C
GPB2	agp2	1	1	30C
MDS3	agp2	1	1	30C
MKT1	agp2	1	1	30C
ARA1	agp2	1	1	30C
HAL9	agp2	1	1	30C
SML1	alg14	1	1	30C
SML1	UFO1	1	1	30C
CPR2	MKT1	1	1	30C
CPR2	IRA2	1	1	30C
WHI2	YAK1	1	5	30C
AVO1	gal4	1	2	30C
GSC2	MKT1	1	1	30C
GSC2	HAL9	1	1	30C
DAP2	DLD1	1	1	30C
AVO1	CHS5	1	1	30C
CHS5	TFC6	1	1	30C
GSY2	MDS3	1	2	30C
GSY2	swh1	1	1	30C
GSY2	pho81	1	1	30C
CPR6	GSY2	1	1	30C
ARA1	GSY2	1	1	30C
MFB1	MKT1	1	1	30C
MKT1	spt7	1	1	30C
ZDS2	spt7	1	1	30C
YDJ1	cat5	1	1	30C
NEJ1	cat5	1	1	30C
HSF1	STE23	1	1	30C
SAK1	YIL108W	1	1	30C
DIG1	FKH1	1	1	30C
ARA1	DIG1	1	1	30C
DIG1	osh2	1	1	30C
DIG1	LMO1	1	2	30C
DIG1	HAL9	1	2	30C
FKH1	HAL9	1	1	30C
DCK1	NGR1	1	1	30C
CPR6	CTR3	1	2	30C
CPR6	SHS1	1	1	30C
RGS2	mmo1	1	7	30C
RGS2	YML119W	1	3	30C
DLD1	MKT1	1	2	30C
DLD1	NUP188	1	2	30C
HAP1	ccw12	1	3	30C
HLJ1	VPS70	1	1	30C
LAC1	VPS70	1	2	30C
AVO1	VPS70	1	2	30C
SAK1	VPS70	1	2	30C
VPS70	ZDS2	1	2	30C
MLF3	mmo1	1	7	30C
BUL2	MLF3	1	5	30C
GPB2	met3	1	1	30C
GPB2	ynl109w	1	3	30C
GPB2	WHI2	1	7	30C
GPB2	SAK1	1	2	30C
BUL2	MSH3	1	1	30C
HAP1	MSH3	1	1	30C
MKT1	MSH3	1	1	30C
HAP1	SSH4	1	1	30C
SSH4	YML119W	1	1	30C
PTR3	YML119W	1	1	30C
PUF3	RSF1	1	2	30C
RSF1	YML119W	1	5	30C
MDS3	RSF1	1	10	30C
UFO1	ZDS2	1	1	30C
HAL9	UFO1	1	2	30C
PUF3	kti12	1	1	30C
FAA3	SAK1	1	2	30C
MDS3	PUF3	1	2	30C
SAK1	VPS75	1	1	30C
HAP1	pfk27	1	4	30C
HAP1	SHS1	1	1	30C
FKH2	sir1	1	2	30C
YML119W	dpb4	1	1	30C
NRT1	RIM20	1	1	30C
CTR3	YML119W	1	3	30C
LMO1	YML119W	1	4	30C
CTR3	SHS1	1	1	30C
IRA2	cyt1	1	1	30C
NRT1	TOD6	1	1	30C
CDC25	NRT1	1	6	30C
NEJ1	NRT1	1	6	30C
PHO84	TOD6	1	2	30C
BUL2	GIN4	1	2	30C
BUL2	SAK1	1	1	30C
IRA2	SAK1	1	2	30C
MKT1	SAK1	1	2	30C
MLP2	VHS2	1	1	30C
BUL2	WHI3	1	5	30C
BUL2	SHS1	1	1	30C
WHI3	fet4	1	4	30C
alg14	pho5	1	1	30C
MDS3	pfk27	1	4	30C
MDS3	WHI2	1	8	30C
MDS3	ZDS2	1	2	30C
MLP2	ZDS2	1	2	30C
ZDS2	alg14	1	1	30C
NEJ1	npr2	1	2	30C
AVO1	HAL9	1	2	30C
HAL9	rps7b	1	4	30C
MKT1	SHS1	1	1	30C
NUP188	TCO89	1	6	33C
MKT1	TCO89	1	6	33C
FPK1	MKT1	1	1	33C
CTF19	HSF1	1	2	33C
HSF1	IKS1	1	3	33C
DNA2	RGS2	1	5	33C
PBR1	RGS2	1	7	33C
CTF19	RGS2	1	2	33C
RDH54	RGS2	1	1	33C
NEJ1	RGS2	1	6	33C
MLF3	MSA1	1	1	33C
PDR5	PHO23	1	3	33C
avt6	swh1	1	1	33C
CYR1	RSF1	1	4	33C
OAF1	RSF1	1	3	33C
RSF1	sof1	1	2	33C
WHI2	ymr310c	1	1	33C
PCL9	ymr310c	1	1	33C
MKT1	ymr310c	1	2	33C
PHO84	git1	1	1	33C
HAP1	git1	1	1	33C
MKT1	git1	1	1	33C
MKT1	PCL9	1	1	33C
CTF19	pus9	1	1	33C
NUP188	pus9	1	1	33C
ARA1	GIS1	1	1	33C
GIS1	HAP1	1	3	33C
GIS1	IRA2	1	5	33C
BUL2	CYC8	1	4	33C
TAH11	phb2	1	2	33C
BIG1	PHO23	1	1	33C
PHO84	ygr107w	1	1	33C
CDC9	fet4	1	1	33C
MLF3	she9	1	1	33C
MKT1	UFO1	1	2	33C
GPP2	GVP36	1	1	33C
brx1	spe2	1	1	33C
NEJ1	ahp1	1	1	33C
LMO1	TFC6	1	5	33C
TFC6	sur1	1	1	33C
MLF3	TFC6	1	4	33C
NUP188	SPS2	1	1	33C
NUP188	WHI3	1	3	33C
NUP188	OAF1	1	3	33C
MIP1	NUP188	1	1	33C
PHO23	gal4	1	2	33C
brx1	gal4	1	1	33C
IRA2	TPK1	1	3	33C
CTF19	PTI1	1	1	33C
IRA2	PTI1	1	2	33C
DCK1	IRA2	1	14	33C
DCK1	sof1	1	2	33C
FKH1	HOS4	1	2	33C
TOD6	ena5	1	1	33C
MKT1	ena5	1	1	33C
PHO23	lag1	1	1	33C
NEJ1	lag1	1	1	33C
RAD3	SNU66	1	1	33C
TAH11	VIP1	1	1	33C
TAH11	rps31	1	1	33C
ABF1	BUL2	1	4	33C
OAF1	OLE1	1	1	33C
VPS70	ept1	1	1	33C
IRA2	PHO23	1	3	33C
VPS70	ykl222c	1	2	33C
GPA2	rps31	1	2	33C
GPA2	OAF1	1	1	33C
BUL2	SGS1	1	1	33C
SGS1	brx1	1	1	33C
VPS70	uga4	1	1	33C
MKT1	uga4	1	1	33C
NEJ1	mmo1	1	6	33C
FET5	NEJ1	1	3	33C
NEJ1	avt6	1	1	33C
HAP1	TOM1	1	1	33C
BUL2	TOM1	1	1	33C
PBR1	YIL108W	1	4	33C
RIM20	SEC14	1	1	33C
SEC14	brx1	1	1	33C
MKT1	SEC14	1	1	33C
SEC14	SKS1	1	1	33C
HOS4	avt6	1	1	33C
IKS1	IRA2	1	4	33C
ARA1	SSY5	1	2	33C
avt6	mmo1	1	1	33C
MKT1	ape2	1	1	33C
ADE3	ARA1	1	1	33C
ARA1	bsc6	1	1	33C
ARA1	CYR1	1	3	33C
ARA1	sur1	1	1	33C
ARA1	WHI3	1	2	33C
ARA1	ART10	1	2	33C
MDS3	MIG3	1	1	33C
CTF19	CYR1	1	1	33C
BUL2	KAP95	1	4	33C
bsc6	sof1	1	1	33C
IRA2	bsc6	1	1	33C
rps31	sur1	1	1	33C
brx1	rps31	1	1	33C
VIP1	rps31	1	3	33C
RIM15	fet4	1	3	33C
RDH54	VIP1	1	1	33C
HAP1	RDH54	1	1	33C
ADE3	MKT1	1	2	33C
MLP2	om45	1	1	33C
MSD1	sof1	1	1	33C
WHI3	sof1	1	1	33C
MKT1	sof1	1	2	33C
MDS3	VPS70	1	7	33C
MDS3	OAF1	1	1	33C
MKT1	avt6	1	1	33C
VPS70	avt6	1	1	33C
RIM20	WHI3	1	2	33C
BUL2	RIM20	1	2	33C
CYR1	LMO1	1	3	33C
CYR1	OAF1	1	1	33C
HAP1	OAF1	1	3	33C
OAF1	brx1	1	1	33C
HAP1	MIP1	1	3	33C
GCS1	VIP1	1	3	33C
HAP1	brx1	1	1	33C
VPS70	arp2	1	1	35C
fmp27	ylr177w	1	1	35C
MKT1	tda3	1	3	35C
GCS1	TAO3	1	4	35C
CNE1	GCS1	1	2	35C
CNE1	TIF4632	1	2	35C
CNE1	sly41	1	1	35C
CNE1	yjr056c	1	2	35C
CNE1	IRC8	1	2	35C
CNE1	RRT13	1	1	35C
CNE1	MSD1	1	2	35C
VPS70	YDR042C	1	1	35C
BPL1	VPS70	1	1	35C
BPL1	VIP1	1	1	35C
MKT1	RFT1	1	1	35C
TIF4632	WHI2	1	3	35C
MEF2	VPS70	1	1	35C
RPA190	kti12	1	1	35C
GCN1	RPA190	1	1	35C
RPA190	rex3	1	1	35C
RPA190	yjr056c	1	1	35C
RPA190	RSF1	1	1	35C
RPA190	SKS1	1	1	35C
DCK1	RPA190	1	1	35C
IRA2	RPA190	1	1	35C
RAD5	RPA190	1	1	35C
MKT1	RPA190	1	1	35C
BUL2	RPA190	1	1	35C
ARC40	MKT1	1	1	35C
TOS2	ara1	1	1	35C
BUL2	TOS2	1	2	35C
IRA2	TOS2	1	6	35C
SCD5	TOS2	1	1	35C
ADE12	FRE1	1	3	35C
ADE12	IRC8	1	2	35C
ADE12	DOT1	1	1	35C
ADE12	yjr056c	1	2	35C
ADE12	RSF1	1	3	35C
ADE12	DCK1	1	3	35C
PMT4	ynl120c	1	2	35C
YCK3	swh1	1	1	35C
VPS70	ylr177w	1	2	35C
HAL9	ylr177w	1	2	35C
ISF1	ylr177w	1	1	35C
RPS13	SCD5	1	2	35C
SRB8	kti12	1	1	35C
MSD1	RSF1	1	3	35C
RSF1	ynl120c	1	4	35C
RSF1	yjr056c	1	2	35C
MKT1	pig2	1	1	35C
YMR187C	sdh1	1	2	35C
YLR264C-A	YMR187C	1	1	35C
mbr1	rio1	1	1	35C
RAD5	SPO71	1	1	35C
SPO71	VIP1	1	1	35C
WHI2	yjr056c	1	1	35C
MKT1	yjr056c	1	2	35C
SKS1	yjr056c	1	2	35C
HAP1	yjr056c	1	2	35C
YML122C	kti12	1	1	35C
ERG12	spg3	1	1	35C
VIP1	spg3	1	1	35C
MKT1	spg3	1	1	35C
rio1	sol3	1	1	35C
VIP1	sol3	1	1	35C
sly41	sol3	1	1	35C
HAL9	sol3	1	1	35C
MRPL7	YCK3	1	1	35C
MRPL7	SKS1	1	2	35C
PBP1	grx5	1	2	35C
ara1	grx5	1	1	35C
IRA2	grx5	1	2	35C
DCK1	RRT13	1	2	35C
IRA2	RRT13	1	2	35C
BUL2	IRC8	1	2	35C
IRC8	SKS1	1	2	35C
IRC8	MSD1	1	2	35C
DCK1	IRC8	1	2	35C
IRA2	IRC8	1	2	35C
DCK1	GPA2	1	11	35C
BUL2	GPA2	1	5	35C
SKS1	YLR264C-A	1	1	35C
YLR264C-A	sly41	1	1	35C
YLR264C-A	rio1	1	1	35C
YCK3	YLR264C-A	1	1	35C
HAP1	YLR264C-A	1	1	35C
PTR3	VIP1	1	2	35C
ecm32	sly41	1	1	35C
ISF1	PBP1	1	1	35C
ISF1	MKT1	1	2	35C
CDC25	VPS70	1	9	35C
MDL2	MKT1	1	2	35C
TAO3	sdh1	1	1	35C
TAO3	sly41	1	1	35C
TAO3	WHI3	1	4	35C
MKT1	ydl163w	1	1	35C
COA6	VPS70	1	1	35C
WHI2	rio1	1	1	35C
IRA2	WHI2	1	10	35C
MSD1	WHI2	1	2	35C
SCD5	WHI2	1	1	35C
ILV1	ara1	1	1	35C
RPL36B	WHI3	1	1	35C
IRA2	RPL36B	1	1	35C
HAL9	VAC7	1	2	35C
SCD5	VAC7	1	1	35C
sly41	ylr152c	1	2	35C
MSD1	kti12	1	1	35C
BUL2	sec17	1	1	35C
SKS1	rio1	1	1	35C
SCD5	rio1	1	1	35C
BUL2	sly41	1	3	35C
IRA2	pma1	1	1	35C
MKT1	pma1	1	1	35C
SCD5	YCK3	1	1	35C
MKT1	YCK3	1	2	35C
SCD5	ara1	1	1	35C
BUL2	ara1	1	2	35C
WHI3	ara1	1	1	35C
DCK1	ara1	1	1	35C
HAP1	ara1	1	2	35C
IRA2	ara1	1	1	35C
BUL2	DOT1	1	1	35C
VIP1	ymr316c-a	1	1	35C
MKT1	ymr316c-a	1	1	35C
HAP1	SCD5	1	2	35C
DCK1	GCN1	1	4	35C
DCK1	MSD1	1	3	35C
GCN1	HAP1	1	5	35C
BUL2	MSD1	1	3	35C
MSD1	SKS1	1	3	35C
VIP1	ynl120c	1	3	35C
HAP1	ynl120c	1	4	35C
DNA2	YMR187C	1	1	37C
NEJ1	YMR187C	1	1	37C
ADE12	PMT4	1	2	37C
ADE12	PET130	1	1	37C
CIN1	bud2	1	1	37C
CIN1	SKS1	1	1	37C
VPS70	rex3	1	2	37C
rex3	yor338w	1	1	37C
TIF4632	rex3	1	2	37C
ERT1	MKT1	1	1	37C
ERT1	PCD1	1	1	37C
HMG2	MKT1	1	1	37C
PUS9	SKS1	1	1	37C
RPS13	seg2	1	1	37C
PBP1	RSF1	1	2	37C
PMA1	RSF1	1	1	37C
IRC20	RSF1	1	3	37C
RSF1	WHI3	1	9	37C
MKK2	RSF1	1	3	37C
RSF1	yor338w	1	1	37C
RSF1	sbh2	1	1	37C
PET130	RSF1	1	1	37C
MKT1	SPS2	1	2	37C
SMF1	ypr071w	1	2	37C
SPH1	VPS70	1	1	37C
SPH1	grx5	1	1	37C
HAL9	SPH1	1	1	37C
MET18	WHI3	1	2	37C
HAP1	MET18	1	1	37C
MKT1	YSC83	1	1	37C
ABF1	YSC83	1	1	37C
AIM33	SAS3	1	1	37C
AIM33	PDC5	1	1	37C
AIM33	MSD1	1	1	37C
SPT20	SPT3	1	1	37C
MRPL7	MST1	1	1	37C
MST1	VPS70	1	1	37C
ABF1	ARP8	1	1	37C
ABF1	yor338w	1	1	37C
PMT4	ylr177w	1	2	37C
YMR082C	ylr177w	1	1	37C
SCD5	ylr177w	1	2	37C
DCK1	ylr177w	1	2	37C
cyc8	yor338w	1	1	37C
GCN1	yor338w	1	1	37C
yjr056c	yor338w	1	1	37C
DCK1	yor338w	1	1	37C
RAD5	yor338w	1	1	37C
IRA2	yor338w	1	1	37C
MKT1	yor338w	1	1	37C
BUL2	yor338w	1	1	37C
NAS6	SCD5	1	1	37C
IRA2	NAS6	1	1	37C
tom6	yjr056c	1	1	37C
SKS1	tom6	1	1	37C
MSD1	tom6	1	1	37C
MKT1	tom6	1	1	37C
IRA2	tom6	1	1	37C
SCD5	tom6	1	1	37C
MRPL7	PMT4	1	2	37C
RAD5	swh1	1	2	37C
SKS1	swh1	1	5	37C
MKT1	swh1	1	6	37C
RSP5	swh1	1	1	37C
HAP1	swh1	1	7	37C
VHR2	YAT2	1	1	37C
MKT1	VHR2	1	1	37C
IRA2	VHR2	1	1	37C
ARX1	RAD5	1	1	37C
ARX1	VIP1	1	1	37C
ARX1	TBS1	1	1	37C
ARX1	HAL9	1	1	37C
ARP8	VPS70	1	1	37C
IRC20	yjr056c	1	1	37C
MKT1	YAT2	1	2	37C
HAP1	YAT2	1	2	37C
HAP1	PIM1	1	1	37C
PIM1	trp4	1	1	37C
MKT1	PIM1	1	1	37C
ERG12	yer088c-a	1	1	37C
cyc8	yer088c-a	1	1	37C
MKT1	yer088c-a	1	3	37C
DNA2	leo1	1	2	37C
MKT1	cyc8	1	1	37C
BUL2	cyc8	1	1	37C
BUL2	TPS2	1	3	37C
CDC48	VPS70	1	3	37C
CNE1	sbh2	1	1	37C
CNE1	VPS70	1	2	37C
CNE1	SKS1	1	2	37C
CNE1	PET130	1	1	37C
GCN1	MKK2	1	1	37C
MKK2	sdh1	1	1	37C
WHI3	atg41	1	1	37C
WSC4	atg41	1	1	37C
WHI3	leo1	1	2	37C
YBR103C-A	leo1	1	1	37C
NEJ1	leo1	1	2	37C
SCD5	leo1	1	1	37C
BUL2	TUL1	1	2	37C
VPS70	YMR245W	1	1	37C
RAD5	YBR103C-A	1	1	37C
RAD5	trp4	1	1	37C
HSF1	RAD5	1	3	37C
IRC20	RAD5	1	1	37C
SCD5	vac7	1	1	37C
MKT1	pbi1	1	5	37C
NEJ1	RSP5	1	1	37C
IRA2	zap1	1	3	37C
PET130	sbh2	1	1	37C
BUL2	sbh2	1	1	37C
WHI3	sbh2	1	1	37C
DCK1	sbh2	1	1	37C
SKS1	sbh2	1	1	37C
IRA2	sbh2	1	1	37C
HAP1	ecm33	1	1	37C
TBS1	grx5	1	1	37C
MKT1	grx5	1	2	37C
grx5	trp4	1	1	37C
SCD5	grx5	1	2	37C
SCD5	YMR082C	1	1	37C
IRC20	trp4	1	1	37C
GCN1	IRC20	1	2	37C
BUL2	PPZ2	1	1	37C
DCK1	PDC5	1	3	37C
IRA2	PMA1	1	2	37C
ERG12	VPS70	1	2	37C
VIP1	ymr315w-a	1	1	37C
MKT1	ymr315w-a	1	1	37C
RSP5	SNU66	1	1	37C
RSP5	VPS70	1	1	37C
MKT1	RSP5	1	1	37C
PBP1	SKS1	1	2	37C
PBP1	TBS1	1	1	37C
PET130	VPS70	1	1	37C
MKT1	PET130	1	1	37C
GCN1	PET130	1	1	37C
MSD1	PET130	1	1	37C
PET130	SKS1	1	1	37C
DCK1	PET130	1	1	37C
IRA2	PET130	1	1	37C
NRP1	VIP1	1	1	37C
MKT1	NRP1	1	1	37C
TBS1	WHI3	1	3	37C
DCK1	TBS1	1	3	37C
TBS1	VPS70	1	2	37C
BUL2	TBS1	1	2	37C
HAL9	TBS1	1	2	37C
HAL9	YBR103C-A	1	1	37C
MSD1	VIP1	1	3	37C
GCN1	VIP1	1	4	37C
HAP1	SNU66	1	2	37C
BUL2	SNU66	1	2	37C
IRA2	SNU66	1	2	37C
COP1	MIG3	1	1	4NQO
COP1	NUP188	1	1	4NQO
COP1	MLF3	1	1	4NQO
COP1	VPS70	1	1	4NQO
ERP1	PDR1	1	1	4NQO
ERP1	REV1	1	1	4NQO
ERP1	SEC7	1	1	4NQO
ERP1	ynl109w	1	1	4NQO
ERP1	FLO8	1	1	4NQO
DNA2	ERP1	1	1	4NQO
ERP1	ZAP1	1	1	4NQO
ERP1	mkt1	1	1	4NQO
ERP1	RAD5	1	1	4NQO
RAD18	rad23	1	1	4NQO
ATG29	RAD18	1	1	4NQO
RAD18	RSF1	1	2	4NQO
RAD18	RAD5	1	1	4NQO
REV1	SEC7	1	1	4NQO
RAD5	SEC7	1	1	4NQO
PEX19	ape1	1	1	4NQO
DNA2	tlg1	1	1	4NQO
MEP2	tlg1	1	1	4NQO
MSH2	ZAP1	1	1	4NQO
MSH2	ROM2	1	1	4NQO
MOT3	MSH2	1	1	4NQO
GCS1	ylr154c-g	1	2	4NQO
GCS1	ZAP1	1	1	4NQO
GCS1	RAD5	1	2	4NQO
EMP46	GCS1	1	1	4NQO
GCS1	YLR108C	1	2	4NQO
NUP188	rpi1	1	1	4NQO
REV1	rpi1	1	1	4NQO
URA6	rpi1	1	1	4NQO
SPO75	rpi1	1	1	4NQO
GPR1	rpi1	1	2	4NQO
DNA2	rpi1	1	2	4NQO
YHL026C	rpi1	1	1	4NQO
SEN15	rpi1	1	1	4NQO
YLR278C	rpi1	1	2	4NQO
RAD5	rpi1	1	1	4NQO
ZAP1	rpi1	1	2	4NQO
PET54	mkt1	1	1	4NQO
ATG29	ATG40	1	1	4NQO
ATG29	REV1	1	1	4NQO
ATG29	YEL008W	1	1	4NQO
ATG29	HSF1	1	1	4NQO
ATG29	SEN15	1	1	4NQO
ATG29	YLR108C	1	1	4NQO
ATG29	mkt1	1	1	4NQO
ATG29	RAD5	1	1	4NQO
GPR1	OAF1	1	1	4NQO
OAF1	ole1	1	1	4NQO
OAF1	yil102c-a	1	1	4NQO
OAF1	VPS70	1	3	4NQO
OAF1	YLR108C	1	1	4NQO
OAF1	ZAP1	1	1	4NQO
OAF1	mkt1	1	1	4NQO
OAF1	RAD5	1	1	4NQO
MNT3	flr1	1	1	4NQO
MNT2	mrn1	1	1	4NQO
idp2	mrn1	1	1	4NQO
VPS70	mrn1	1	1	4NQO
RAD5	mrn1	1	1	4NQO
HAP1	mrn1	1	1	4NQO
FLO8	MSS11	1	1	4NQO
EMP46	YAL019W-A	1	1	4NQO
EMP46	ynl109w	1	1	4NQO
RAD5	YDR510C-A	1	1	4NQO
POX1	RAD5	1	1	4NQO
POX1	ymr046w-a	1	1	4NQO
MIG3	POX1	1	1	4NQO
IRA2	POX1	1	1	4NQO
POX1	YPL062W	1	1	4NQO
MIG1	POX1	1	1	4NQO
POX1	mkt1	1	1	4NQO
POX1	ZAP1	1	1	4NQO
ELP4	VPS70	1	1	4NQO
ELP4	mkt1	1	1	4NQO
ATG40	SVL3	1	1	4NQO
ATG40	HAP1	1	1	4NQO
ATG40	NUP188	1	1	4NQO
ARO4	hms1	1	1	4NQO
DNA2	YEL008W	1	1	4NQO
BAS1	DNA2	1	1	4NQO
ALY2	DNA2	1	2	4NQO
DNA2	MOT3	1	1	4NQO
DNA2	ylr154c-g	1	1	4NQO
DNA2	YLR108C	1	2	4NQO
DNA2	mkt1	1	1	4NQO
DNA2	RAD5	1	2	4NQO
SPO75	tpo1	1	1	4NQO
HAP1	tpo1	1	1	4NQO
FOL1	MIG1	1	1	4NQO
SEN15	tfc4	1	1	4NQO
HAP1	TUB3	1	2	4NQO
RAD16	TUB3	1	1	4NQO
TUB3	hms1	1	1	4NQO
TUB3	exg2	1	1	4NQO
TUB3	VPS70	1	1	4NQO
TUB3	ylr154c-g	1	1	4NQO
TUB3	rdl2	1	1	4NQO
TUB3	mkt1	1	1	4NQO
TUB3	ole1	1	1	4NQO
PDR1	TUB3	1	1	4NQO
SPO75	TUB3	1	1	4NQO
TUB3	YRR1	1	1	4NQO
TUB3	YLR108C	1	2	4NQO
RAD5	TUB3	1	1	4NQO
RAD5	ypr014c	1	1	4NQO
ZAP1	ypr014c	1	1	4NQO
MSC2	ole1	1	1	4NQO
MSC2	ZAP1	1	1	4NQO
RAD16	ecm38	1	1	4NQO
MOT3	YAL019W-A	1	1	4NQO
SVL3	YAL019W-A	1	1	4NQO
YAL019W-A	mkt1	1	1	4NQO
RAD5	YAL019W-A	1	1	4NQO
flr1	mtr2	1	1	4NQO
flr1	sfl1	1	1	4NQO
HSF1	flr1	1	1	4NQO
HAP1	flr1	1	1	4NQO
YEL008W	flr1	1	1	4NQO
NUP188	flr1	1	1	4NQO
RAD16	flr1	1	1	4NQO
ZAP1	flr1	1	1	4NQO
MNT2	flr1	1	1	4NQO
YLR108C	flr1	1	1	4NQO
flr1	mkt1	1	1	4NQO
RAD5	flr1	1	1	4NQO
ALY2	REV1	1	1	4NQO
ALY2	RAD5	1	1	4NQO
MNT2	RIM15	1	1	4NQO
MNT2	ZPS1	1	1	4NQO
MNT2	SVL3	1	1	4NQO
MNT2	VHC1	1	1	4NQO
MNT2	RAD5	1	1	4NQO
MNT2	MOT3	1	1	4NQO
MNT2	VPS70	1	1	4NQO
MNT2	YPS7	1	1	4NQO
MNT2	ZAP1	1	1	4NQO
BAS1	mkt1	1	1	4NQO
BAS1	VPS70	1	1	4NQO
ylr446w	ymr046w-a	1	1	4NQO
mkt1	ylr446w	1	1	4NQO
SVL3	mrp49	1	1	4NQO
IRA2	mrp49	1	1	4NQO
mkt1	mrp49	1	1	4NQO
RAD5	mrp49	1	1	4NQO
RAD5	YAK1	1	1	4NQO
APM1	ECM33	1	1	4NQO
APM1	mkt1	1	1	4NQO
REV1	YPK1	1	1	4NQO
RAD5	YPK1	1	1	4NQO
YLR108C	YPK1	1	1	4NQO
RAD5	chd1	1	1	4NQO
crr1	yil102c-a	1	1	4NQO
YEL008W	crr1	1	1	4NQO
MKC7	YPL247C	1	1	4NQO
MKC7	YLR108C	1	1	4NQO
MKC7	VPS70	1	1	4NQO
EAF6	ydl228c	1	1	4NQO
GAL11	ydl228c	1	1	4NQO
TDA9	ydl228c	1	2	4NQO
hms1	ydl228c	1	1	4NQO
ZAP1	ydl228c	1	1	4NQO
YLR108C	ydl228c	1	2	4NQO
RTG1	ynl033w	1	1	4NQO
PDR1	ynl033w	1	1	4NQO
mkt1	ynl033w	1	1	4NQO
AUS1	KIC1	1	1	4NQO
AUS1	MOT3	1	1	4NQO
MNN4	MON1	1	1	4NQO
MIG3	NUP188	1	2	4NQO
HSF1	NUP188	1	8	4NQO
NUP188	min4	1	1	4NQO
NUP188	YLR108C	1	1	4NQO
NUP188	mkt1	1	1	4NQO
NUP188	RAD5	1	1	4NQO
SRC1	mkt1	1	1	4NQO
RAD5	SRC1	1	1	4NQO
ole1	rdl2	1	1	4NQO
min4	ole1	1	1	4NQO
SPO75	ole1	1	1	4NQO
YLR108C	ole1	1	1	4NQO
MIG3	ole1	1	1	4NQO
ZAP1	ole1	1	1	4NQO
mkt1	ole1	1	1	4NQO
RAD5	ole1	1	1	4NQO
GAP1	RAD5	1	1	4NQO
HAP1	SOG2	1	6	4NQO
CIS3	YBL055C	1	1	4NQO
YEL008W	YRR1	1	1	4NQO
YEL008W	YLR108C	1	1	4NQO
HSF1	YEL008W	1	1	4NQO
YEL008W	ymr046w-a	1	1	4NQO
FLO8	YEL008W	1	1	4NQO
SPO75	YEL008W	1	1	4NQO
YEL008W	mkt1	1	1	4NQO
RAD5	YEL008W	1	1	4NQO
PDR1	ZAP1	1	1	4NQO
PDR1	RAD5	1	1	4NQO
RTG1	rad23	1	1	4NQO
SPO75	ape1	1	1	4NQO
IRA2	rdl2	1	1	4NQO
mkt1	rdl2	1	1	4NQO
RAD5	rdl2	1	1	4NQO
CTR9	STF2	1	1	4NQO
CTR9	MNN14	1	1	4NQO
CTR9	YSW1	1	1	4NQO
CTR9	ECM33	1	1	4NQO
CTR9	PKH2	1	1	4NQO
CAF120	RER1	1	1	4NQO
GAL11	YRR1	1	1	4NQO
GAL11	TDA9	1	2	4NQO
GAL11	RAD5	1	1	4NQO
MOT3	SSK22	1	1	4NQO
GPR1	MOT3	1	2	4NQO
MOT3	PBR1	1	2	4NQO
MIG3	MOT3	1	1	4NQO
MOT3	RAD5	1	1	4NQO
HAP1	MOT3	1	4	4NQO
RAD5	rad23	1	1	4NQO
HAP1	hms1	1	1	4NQO
RAD5	hms1	1	1	4NQO
PBR1	RAD16	1	1	4NQO
RAD16	ZAP1	1	1	4NQO
ROM2	YHL026C	1	1	4NQO
YHL026C	ZAP1	1	1	4NQO
RSF1	cka1	1	1	4NQO
cka1	mkt1	1	1	4NQO
RAD5	cka1	1	1	4NQO
RER1	mkt1	1	1	4NQO
RAD5	RER1	1	1	4NQO
exg2	mkt1	1	1	4NQO
EAF6	exg2	1	1	4NQO
ZAP1	sed1	1	1	4NQO
mkt1	sed1	1	1	4NQO
RAD5	sed1	1	1	4NQO
PBR1	gpp2	1	1	4NQO
GPR1	PBR1	1	2	4NQO
PBR1	RAD5	1	1	4NQO
YCR041W	ylr154c-g	1	1	4NQO
YCR041W	YLR108C	1	2	4NQO
VHC1	VPS70	1	1	4NQO
VHC1	ZAP1	1	1	4NQO
MRP4	VPS70	1	1	4NQO
MLF3	MRP4	1	1	4NQO
REV1	YRR1	1	1	4NQO
HSF1	YRR1	1	1	4NQO
YRR1	ymr046w-a	1	1	4NQO
YLR108C	YRR1	1	1	4NQO
YRR1	mkt1	1	1	4NQO
RAD5	YRR1	1	1	4NQO
CIS3	ECM33	1	1	4NQO
AIP1	ZPS1	1	1	4NQO
AIP1	STF2	1	1	4NQO
VPS70	sfl1	1	1	4NQO
mkt1	sfl1	1	1	4NQO
ZAP1	sfl1	1	1	4NQO
MNN4	VPS70	1	2	4NQO
MNN4	ZAP1	1	1	4NQO
MNN4	mkt1	1	2	4NQO
HSF1	MTF1	1	1	4NQO
MTF1	VPS70	1	1	4NQO
HAP1	MTF1	1	1	4NQO
MCA1	RAD5	1	1	4NQO
GPR1	MIG1	1	1	4NQO
MIG3	ZPS1	1	1	4NQO
MIG3	REV1	1	1	4NQO
HAP1	MIG3	1	2	4NQO
MIG3	ZAP1	1	1	4NQO
MIG3	SVL3	1	1	4NQO
MIG3	mkt1	1	1	4NQO
MIG3	RAD5	1	1	4NQO
IRA2	MIG3	1	2	4NQO
ROM2	ZPS1	1	2	4NQO
YPS7	ZPS1	1	1	4NQO
HAP1	ZPS1	1	1	4NQO
ZPS1	mkt1	1	2	4NQO
ZAP1	ZPS1	1	2	4NQO
SVL3	YPL247C	1	1	4NQO
REV1	SVL3	1	1	4NQO
HSF1	SVL3	1	1	4NQO
HAP1	SVL3	1	1	4NQO
SVL3	YLR108C	1	1	4NQO
SVL3	ylr154c-g	1	1	4NQO
SVL3	ymr046w-a	1	1	4NQO
SVL3	ZAP1	1	1	4NQO
SVL3	mkt1	1	1	4NQO
RAD5	SVL3	1	1	4NQO
ECM33	ymr046w-a	1	1	4NQO
YLR108C	ymr046w-a	1	1	4NQO
SPO75	ymr046w-a	1	1	4NQO
RAD5	ymr046w-a	1	1	4NQO
ZAP1	yil102c-a	1	1	4NQO
RSF1	ZAP1	1	2	4NQO
REV1	RSF1	1	1	4NQO
YLR108C	sld7	1	1	4NQO
ZAP1	sld7	1	1	4NQO
VPS70	YLR108C	1	1	4NQO
ROM2	idp2	1	1	4NQO
ROM2	ZAP1	1	2	4NQO
ROM2	mkt1	1	2	4NQO
RAD5	ROM2	1	1	4NQO
SSK22	mkt1	1	1	4NQO
FLO8	WHI2	1	5	4NQO
STF2	YLR108C	1	1	4NQO
GPR1	mkt1	1	2	4NQO
GPR1	RAD5	1	1	4NQO
IRA2	REV1	1	1	4NQO
REV1	mkt1	1	1	4NQO
REV1	YLR108C	1	1	4NQO
RAD5	REV1	1	1	4NQO
FLO8	TDA9	1	3	4NQO
TDA9	idp2	1	1	4NQO
ECM33	MTR3	1	1	4NQO
MTR3	ZAP1	1	1	4NQO
YPS7	ZAP1	1	1	4NQO
YLR108C	min4	1	1	4NQO
min4	ylr154c-g	1	1	4NQO
min4	mkt1	1	1	4NQO
RAD5	min4	1	1	4NQO
FLO8	YLR108C	1	2	4NQO
HAP1	YLR108C	1	2	4NQO
YLR108C	ZAP1	1	1	4NQO
YLR108C	mkt1	1	1	4NQO
RAD5	YLR108C	1	1	4NQO
ECM33	RAD5	1	1	4NQO
ECM33	IRA2	1	5	4NQO
ECM33	mkt1	1	2	4NQO
ECM33	HAP1	1	4	4NQO
SPO75	ylr154c-g	1	1	4NQO
IRA2	SPO75	1	1	4NQO
SPO75	mkt1	1	1	4NQO
RAD5	SPO75	1	1	4NQO
IRA2	mkt1	1	3	4NQO
FLO8	ylr154c-g	1	3	4NQO
FLO8	RAD5	1	1	4NQO
idp2	ylr154c-g	1	1	4NQO
idp2	mkt1	1	1	4NQO
RAD5	idp2	1	1	4NQO
HAP1	idp2	1	1	4NQO
RAD5	ZAP1	1	1	4NQO
RAD5	mkt1	1	1	4NQO
MET8	YBR238C	1	1	cu
BCK1	cus1	1	1	cu
LSC1	YRM1	1	1	cu
MKT1	YRM1	1	2	cu
HAL9	YGR026W	1	1	cu
YGR026W	rps7b	1	1	cu
ALG13	MKT1	1	1	cu
ALG13	GPB2	1	1	cu
HAL9	HSP150	1	2	cu
HSP150	YAK1	1	1	cu
SEC10	ydl011c	1	1	cu
ENA1	ydl011c	1	1	cu
MKT1	SXM1	1	1	cu
CLN3	GPB2	1	2	cu
ECM27	HSF1	1	1	cu
CHL4	TAO3	1	2	cu
CHL4	NUG1	1	1	cu
WHI3	ylr264c-a	1	2	cu
LMO1	ylr264c-a	1	2	cu
smy2	ylr264c-a	1	1	cu
ccw12	ylr264c-a	1	1	cu
FLO8	ylr264c-a	1	2	cu
TAO3	mcd4	1	1	cu
AKR2	TAO3	1	1	cu
TAO3	URA2	1	2	cu
NUP188	TAO3	1	1	cu
HAL9	TAO3	1	4	cu
GPA2	MIG2	1	1	cu
OAZ1	YLR149C	1	1	cu
GPA2	YLR149C	1	2	cu
GCS1	YLR149C	1	2	cu
LSC1	TCD1	1	1	cu
HAP1	LSC1	1	1	cu
gal4	rps7b	1	2	cu
PHO84	hmra2	1	2	cu
MKT1	hmra2	1	1	cu
LYS9	spe2	1	1	cu
CYC8	DIA2	1	1	cu
NUP188	OPT1	1	4	cu
GCS1	yer088c-a	1	3	cu
GCS1	HST2	1	1	cu
GCS1	RSF1	1	11	cu
PHO84	smy2	1	1	cu
GIS1	smy2	1	1	cu
OAZ1	smy2	1	1	cu
MET8	smy2	1	1	cu
AVO1	smy2	1	1	cu
GPA2	NUG1	1	1	cu
GPA2	NRT1	1	7	cu
GPA2	edc2	1	1	cu
GPA2	MPP10	1	1	cu
WHI3	zeo1	1	1	cu
ABF1	edc2	1	1	cu
ABF1	SSN2	1	2	cu
ABF1	HAP1	1	8	cu
SKS1	WSC4	1	6	cu
GPB2	NRT1	1	8	cu
YDR133C	yer088c-a	1	2	cu
ENA1	yer088c-a	1	3	cu
MIL1	NRT1	1	3	cu
VPS70	sfb3	1	4	cu
HAP1	SSN2	1	2	cu
RSF1	edc2	1	1	cu
HAL9	edc2	1	1	cu
FLO8	NUG1	1	1	cu
KAP95	SPO1	1	2	cu
AKR2	mmo1	1	1	cu
AEP1	YMR310C	1	1	cu
MKT1	YMR310C	1	1	cu
OAZ1	YMR310C	1	1	cu
AVO1	ydl034w	1	1	cu
AEP1	ydl034w	1	1	cu
OAZ1	ydl034w	1	1	cu
MKT1	OAZ1	1	2	cu
IRA2	OAZ1	1	2	cu
NUP188	ydl180w	1	1	cu
SEC10	mcd4	1	1	cu
AEP1	SEC10	1	2	cu
DIA2	GIS1	1	1	cu
SGS1	YMR160W	1	1	cu
pfk27	zeo1	1	1	cu
YMR160W	nsa2	1	1	cu
AKR2	LMO1	1	1	cu
LAC1	UTP30	1	1	cu
MLF3	mak16	1	2	cu
RGS2	SFP1	1	2	cu
SFP1	SKS1	1	2	cu
SFP1	VID22	1	1	cu
LMO1	TCD1	1	3	cu
RSF1	TCD1	1	3	cu
FLO8	TCD1	1	1	cu
HAP1	YCR051W	1	1	cu
MKT1	YCR051W	1	1	cu
AEP1	MLF3	1	3	cu
AEP1	FLO8	1	3	cu
AEP1	HAL9	1	2	cu
HLR1	NUP188	1	3	cu
FLO8	nsa2	1	1	cu
UTP30	WHI2	1	1	cu
CBF5	NRT1	1	5	cu
CBF5	MDS3	1	6	cu
PBR1	nsa2	1	1	cu
NRT1	URA2	1	2	cu
NUP188	RSF1	1	8	cu
MDS3	NUP188	1	6	cu
HAL9	mcd4	1	1	cu
MKT1	hsp26	1	1	cu
hsp26	ist2	1	1	cu
IRA2	NUP2	1	6	cu
KAP95	NUP2	1	3	cu
RGS2	rpt5	1	1	cu
HAP1	MPP10	1	1	cu
HAP1	SKS1	1	10	cu
MDS3	MPP10	1	1	cu
AIM34	VPS70	1	1	cu
AVO1	MLP2	1	3	cu
MDS3	NRT1	1	8	cu
IRA2	NRT1	1	10	cu
LMO1	zeo1	1	1	cu
HAL9	zeo1	1	1	cu
DAL3	FLO8	1	1	eth
NRT1	OKP1	1	1	eth
NRT1	YDL129W	1	1	eth
NRT1	rdl1	1	1	eth
NRT1	RPM2	1	2	eth
KEI1	NRT1	1	1	eth
ACK1	MKT1	1	1	eth
ACK1	GDH2	1	1	eth
IRC20	NUR1	1	1	eth
IRC20	YBR071W	1	2	eth
IRC20	SKS1	1	2	eth
DCK1	IRC20	1	2	eth
CDC39	IRC20	1	1	eth
IRC20	MDS3	1	1	eth
IRC20	KEI1	1	1	eth
CHL4	FRE1	1	2	eth
CHL4	IRA2	1	3	eth
CHL4	FLO8	1	3	eth
MIL1	NEJ1	1	2	eth
FLO8	GAT2	1	1	eth
MAK5	SSN2	1	1	eth
YGR035W-A	YNL122C	1	1	eth
VAC7	YGR035W-A	1	1	eth
CTF19	sfl1	1	1	eth
HAP1	sfl1	1	2	eth
sfl1	slp1	1	1	eth
HAL9	RSM19	1	1	eth
MLF3	sir1	1	4	eth
COQ5	RPM2	1	1	eth
TAO3	YLR108C	1	1	eth
CTF19	TAO3	1	2	eth
TAO3	tcd1	1	1	eth
TAO3	app1	1	1	eth
MAK5	TAO3	1	1	eth
MDS3	TAO3	1	3	eth
RFC5	TAO3	1	1	eth
RGS2	TAO3	1	2	eth
COQ5	TAO3	1	1	eth
TAO3	rpi1	1	1	eth
BMS1	NUP100	1	1	eth
BMS1	CDC28	1	1	eth
BMS1	IRA2	1	1	eth
AEP1	RSB1	1	1	eth
GVP36	tef1	1	1	eth
HAP1	tef1	1	1	eth
SFP1	cwp2	1	1	eth
IRA2	cwp2	1	1	eth
KEI1	cwp2	1	1	eth
FAP7	pcl9	1	1	eth
MIG2	pti1	1	1	eth
CTF19	MIG2	1	1	eth
MKT1	SWH1	1	5	eth
HSP30	NEJ1	1	3	eth
HSP30	app1	1	1	eth
COQ5	SKS1	1	1	eth
ADE12	COQ5	1	1	eth
COQ5	PTR2	1	1	eth
COQ5	PPQ1	1	1	eth
COQ5	PSE1	1	1	eth
COQ5	MAK5	1	1	eth
COQ5	YLR030W	1	1	eth
COQ5	SEC10	1	1	eth
COQ5	YHR033W	1	1	eth
COQ5	RGS2	1	1	eth
COQ5	MIP1	1	1	eth
BUL1	COQ5	1	1	eth
COQ5	IRA2	1	1	eth
COQ5	HAP1	1	1	eth
RFC5	mmo1	1	1	eth
GPM2	mrh1	1	1	eth
NUR1	YDL129W	1	1	eth
BUL1	MKT1	1	3	eth
SEC10	YLR030W	1	1	eth
BSC6	TUB3	1	1	eth
BSC6	LMO1	1	2	eth
BSC6	MLF3	1	2	eth
BSC6	YCR041W	1	1	eth
MKT1	slp1	1	1	eth
HAP1	RPH1	1	2	eth
CDC39	RSB1	1	1	eth
CDC39	TUB3	1	1	eth
CDC39	PSE1	1	1	eth
CDC28	MSI1	1	1	eth
NUP100	ydl228c	1	1	eth
gpa2	ydl228c	1	1	eth
RSB1	TUB3	1	1	eth
MKT1	TUB3	1	1	eth
OLE1	WHI3	1	2	eth
FRE1	HAL9	1	4	eth
KEI1	SCT1	1	1	eth
CYT1	SEC10	1	3	eth
CYT1	RSB1	1	1	eth
GPM2	HAL9	1	1	eth
GPM2	MKT1	1	1	eth
GVP36	HAP1	1	6	eth
FLO8	GVP36	1	4	eth
NEJ1	OKP1	1	2	eth
NEJ1	PBR1	1	6	eth
GMC1	PTR2	1	1	eth
HER1	RSF1	1	1	eth
HAL9	HER1	1	1	eth
HER1	MAK5	1	1	eth
YDL129W	YHR033W	1	1	eth
MKT1	YDL129W	1	1	eth
FAP7	YDL129W	1	1	eth
HAL9	bcd1	1	1	eth
YHR033W	bcd1	1	1	eth
app1	gpa2	1	1	eth
DFG16	app1	1	1	eth
OKP1	app1	1	1	eth
GPB2	app1	1	1	eth
HAP1	PSE1	1	2	eth
MKT1	PSE1	1	1	eth
HAL9	TFC4	1	1	eth
OAZ1	PTR2	1	1	eth
PTR2	TEA1	1	1	eth
IRA2	PTR2	1	1	eth
CDC16	MKT1	1	4	eth
MSI1	mrpl15	1	1	eth
LMO1	PBR1	1	9	eth
PBR1	WHI3	1	6	eth
NMT1	SKS1	1	1	eth
HAP1	NMT1	1	1	eth
MKT1	RTG2	1	1	eth
AIM34	ymd8	1	1	eth
GIP2	MKT1	1	3	eth
IPT1	MSH6	1	1	eth
IRA2	mrpl15	1	1	eth
RSF1	rpi1	1	3	eth
MAK5	RGS2	1	1	eth
MAK5	PCD1	1	1	eth
MAK5	gpa2	1	1	eth
DFG16	MAK5	1	1	eth
MAK5	MDS3	1	1	eth
MAK5	MLF3	1	1	eth
DCK1	SEC10	1	8	eth
SEC10	gpa2	1	1	eth
ABF1	ADE12	1	2	eth
ADE12	HAL9	1	3	eth
ADE12	WHI3	1	3	eth
AIM34	RSF1	1	2	eth
DFG16	FLO8	1	1	eth
DFG16	tcd1	1	1	eth
DFG16	HAP1	1	1	eth
DFG16	IRA2	1	1	eth
MLF3	YLR108C	1	2	eth
ERG20	WHI3	1	1	eth
GPB2	TBS1	1	1	eth
OKP1	PLC1	1	1	eth
MLF3	YNL122C	1	1	eth
HAL9	YNL122C	1	1	eth
KEI1	OAZ1	1	1	eth
DCK1	LMO1	1	9	eth
DCK1	SFP1	1	2	eth
OKP1	YCR041W	1	1	eth
MKT1	SFP1	1	2	eth
RGS2	WHI3	1	5	eth
FLO8	KEI1	1	1	eth
HAP1	PCD1	1	6	eth
IRA2	PCD1	1	6	eth
LMO1	tcd1	1	2	eth
KEI1	tcd1	1	1	eth
MKT1	tcd1	1	3	eth
AIM34	GPB2	1	2	eth
CTF19	HAL9	1	2	eth
CTF19	SKS1	1	3	eth
KEI1	gpa2	1	1	eth
SKS1	gpa2	1	1	eth
WHI3	gpa2	1	1	eth
MDS3	gpa2	1	1	eth
GCS1	gpa2	1	1	eth
IRA2	gpa2	1	1	eth
HAP1	gpa2	1	1	eth
LMO1	RFC5	1	1	eth
MKT1	RFC5	1	1	eth
IRA2	RFC5	1	1	eth
KEI1	RFC5	1	1	eth
RFC5	YBR071W	1	1	eth
KEI1	LMO1	1	1	eth
IRA2	KEI1	1	1	eth
KEI1	MKT1	1	1	eth
LMO1	MKT1	1	7	eth
MDS3	WHI3	1	6	eth
HAL9	LMO1	1	5	eth
HAP1	LMO1	1	8	eth
ENA1	HIR1	1	1	li
GCR2	QDR1	1	1	li
ENA1	tim10	1	1	li
ENA1	MRPS9	1	1	li
HAP1	RAT1	1	1	li
ENA1	SAP1	1	1	li
ENA1	UBX2	1	1	li
HAP1	dph5	1	1	li
MKT1	dph5	1	1	li
HAL5	HAP1	1	3	li
ENA1	HAL5	1	1	li
CTF19	MKT1	1	4	li
CTF19	IRC20	1	2	li
ENA1	ppq1	1	1	li
DIG1	ENA1	1	3	li
CPR6	ENA1	1	3	li
ENA1	ptr2	1	1	li
NRT1	ptr2	1	2	li
HAL9	ptr2	1	1	li
BUL2	ptr2	1	2	li
IRA2	arg5;6	1	1	li
ENA1	RIM101	1	5	li
BUL2	TAO3	1	2	li
IRA2	TAO3	1	5	li
ENA1	TAO3	1	4	li
ENA1	NUP49	1	1	li
HAL9	PUT1	1	1	li
ENA1	ppx1	1	1	li
ALR1	ENA1	1	1	li
ENA1	VIP1	1	2	li
ENA1	ENT3	1	1	li
ENA1	HAP1	1	9	li
AQR1	PSP1	1	1	gu
PHO84	PSP1	1	1	gu
MKT1	YHR033W	1	2	gu
YHR033W	YJR128W	1	1	gu
PAM1	YHR033W	1	1	gu
HAP1	YHR033W	1	2	gu
PHO84	YHR033W	1	1	gu
NOT5	yil032c	1	1	gu
HAP1	NOT5	1	2	gu
BPT1	MKT1	1	2	gu
APT2	PDR12	1	1	gu
HAP1	PDR12	1	1	gu
PDR12	PHO84	1	1	gu
COG4	PHO84	1	1	gu
FAR1	HAP1	1	2	gu
AQR1	ykl162c	1	1	gu
SMF1	ykl162c	1	1	gu
HAP1	XRN1	1	1	gu
SEY1	XRN1	1	1	gu
XRN1	prp3	1	1	gu
NUP85	YLR278C	1	1	gu
ARG80	YBR113W	1	2	gu
ARG80	MPD2	1	1	gu
ARG80	ygl199c	1	1	gu
ARG80	RTK1	1	1	gu
HAP1	bmh2	1	1	gu
IRA2	MAD2	1	1	gu
YTA12	ato2	1	1	gu
IRA2	YTA12	1	1	gu
MKT1	hol1	1	1	gu
HSF1	hol1	1	1	gu
HAP1	hol1	1	1	gu
DBP5	SMF1	1	1	gu
SMF1	yil032c	1	1	gu
DRS1	SMF1	1	1	gu
SAP155	ymr310c	1	1	gu
HSF1	ymr310c	1	2	gu
NRT1	ymr310c	1	1	gu
YJR128W	ymr310c	1	1	gu
sir1	ymr310c	1	1	gu
ATG42	OCA5	1	1	gu
ACM1	PHO84	1	1	gu
TPO4	pah1	1	1	gu
FLO8	pah1	1	1	gu
MKT1	pah1	1	1	gu
DSK2	PPQ1	1	1	gu
DSK2	PHO84	1	1	gu
DSK2	ptr2	1	1	gu
DSK2	HAP1	1	1	gu
ISC1	SKY1	1	1	gu
SKY1	ygl199c	1	1	gu
IRA2	SKY1	1	1	gu
MKT1	SKY1	1	1	gu
SKY1	tlg1	1	1	gu
FLO8	SEN1	1	1	gu
PHO84	SEN1	1	2	gu
HAP1	SEN1	1	2	gu
FLO8	PIB2	1	1	gu
FLO8	PDC2	1	1	gu
FLO8	OCA5	1	1	gu
FLO8	YJR128W	1	1	gu
FLO8	PAM1	1	1	gu
FLO8	YRM1	1	2	gu
FLO8	ptr2	1	1	gu
TUL1	YJR128W	1	1	gu
TPO4	YJR128W	1	1	gu
YJR128W	akr1	1	1	gu
YJR128W	trs33	1	1	gu
STH1	YJR128W	1	1	gu
RTC1	YJR128W	1	1	gu
ICE2	YJR128W	1	1	gu
TDA9	YJR128W	1	1	gu
MKT1	YJR128W	1	1	gu
PHO84	YJR128W	1	1	gu
CMR2	PHO8	1	1	gu
GIP2	PHO8	1	1	gu
HRK1	tlg1	1	1	gu
BAP2	tlg1	1	1	gu
ECM9	TEA1	1	1	gu
[truncated: 1,711 more rows]
